# Supplementary material for: High-Throughput Tear Proteomics via In-Capillary Digestion for Biomarker Discovery
Source: Int J Mol Sci. 2024 Nov 14;25(22):12239. doi: 10.3390/ijms252212239 (PMC11594680; doi:10.3390/ijms252212239)
Supplement: Supplementary file 1 [file ijms-25-12239-s001.zip]

Archive with 7 entries (7 files):
- ijms-3271741-supplementary.pdf
- Supplementary Table S1.xlsx
- Supplementary Table S2.xlsx
- Supplementary Table S3.xlsx
- Supplementary Table S4.xlsx
- Supplementary Table S5.xlsx
- Supplementary Table S6.xlsx
