# Supplementary material for: High-Throughput Tear Proteomics via In-Capillary Digestion for Biomarker Discovery
Source: Int J Mol Sci. 2024 Nov 14;25(22):12239. doi: 10.3390/ijms252212239 (PMC11594680; doi:10.3390/ijms252212239)
Supplement: Supplementary file 1 [file ijms-25-12239-s001.zip › Supplementary Table S2.xlsx]

## Sheet: Protein conc. measurement
Table S2. Protein Concentration Measurement
Sample ID	Tear Protein Concentration (µg/µL)
Sample 1	8.1
Sample 2	12.5
Sample 3	6.8
Sample 4	6.7
Sample 5	5.2
Sample 6	13.4
Sample 7	12.1
Sample 8	7.2
Sample 9	9.9
Sample 10	5.6
Sample 11	11.9
Sample 12	16.8
Sample 13	11.4
Sample 14	10.5
Sample 15	10.7
Sample 16	10.6
Sample 17	9.6
Sample 18	10.1
Sample 19	12.6
Sample 20	14.2
Sample 21	11.2
Sample 22	8.8
	10.3	Average
	2.9	STDEV
