# Supplementary material for: High-Throughput Tear Proteomics via In-Capillary Digestion for Biomarker Discovery
Source: Int J Mol Sci. 2024 Nov 14;25(22):12239. doi: 10.3390/ijms252212239 (PMC11594680; doi:10.3390/ijms252212239)
Supplement: Supplementary file 1 [file ijms-25-12239-s001.zip › Supplementary Table S3.xlsx]

## Sheet: 1) Table S3 Description
Table S3. Tear Proteins Identified in Experiments to Optimize 8M Urea Volume for Complete Trypsin Digestion of Tear Proteins
A total of 14 tabs are included in this file:
Tab 1. Table S3 description
Tab 2. All protein IDs (1207 proteins): A comprehensive list of 1207 proteins identified during experiments optimizing the 8M urea volume for complete trypsin digestion of tear proteins. This is the integrated and summarized data from 12 LC-MS/MS datasets, with redundant proteins removed.
Tab 3. 5 µL 8M urea #1 (540 proteins): The 540 proteins identified when 5 µL of 8M urea was added to a microcentrifuge tube containing a glass capillary with 0.5 µL of tear sample, repeat #1.
Tab 4. 5 µL 8M urea #2 (555 proteins): The 555 proteins identified when 5 µL of 8M urea was added to a microcentrifuge tube containing a glass capillary with 0.5 µL of tear sample, repeat #2.
Tab 5. 5 µL 8M urea #3 (545 proteins): The 545 proteins identified when 5 µL of 8M urea was added to a microcentrifuge tube containing a glass capillary with 0.5 µL of tear sample, repeat #3.
Tab 6. 10 µL 8M urea #1 (807 proteins): The 807 proteins identified when 10 µL of 8M urea was added to a microcentrifuge tube containing a glass capillary with 0.5 µL of tear sample, repeat #1.
Tab 7. 10 µL 8M urea #2 (817 proteins): The 817 proteins identified when 10 µL of 8M urea was added to a microcentrifuge tube containing a glass capillary with 0.5 µL of tear sample, repeat #2.
Tab 8. 10 µL 8M urea #3 (825 proteins): The 825 proteins identified when 10 µL of 8M urea was added to a microcentrifuge tube containing a glass capillary with 0.5 µL of tear sample, repeat #3.
Tab 9. 25 µL 8M urea #1 (756 proteins): The 756 proteins identified when 25 µL of 8M urea was added to a microcentrifuge tube containing a glass capillary with 0.5 µL of tear sample, repeat #1.
Tab 10. 25 µL 8M urea #2 (747 proteins): The 747 proteins identified when 25 µL of 8M urea was added to a microcentrifuge tube containing a glass capillary with 0.5 µL of tear sample, repeat #2.
Tab 11. 25 µL 8M urea #3 (795 proteins): The 795 proteins identified when 25 µL of 8M urea was added to a microcentrifuge tube containing a glass capillary with 0.5 µL of tear sample, repeat #3.
Tab 12. 50 µL 8M urea #1 (574 proteins): The 574 proteins identified when 50 µL of 8M urea was added to a microcentrifuge tube containing a glass capillary with 0.5 µL of tear sample, repeat #1.
Tab 13. 50 µL 8M urea #2 (535 proteins): The 535 proteins identified when 50 µL of 8M urea was added to a microcentrifuge tube containing a glass capillary with 0.5 µL of tear sample, repeat #2.
Tab 14. 50 µL 8M urea #3 (583 proteins): The 583 proteins identified when 50 µL of 8M urea was added to a microcentrifuge tube containing a glass capillary with 0.5 µL of tear sample, repeat #3.
Notes:
1. NSAF Score: Normalized Spectral Abundance Factor Score. The NSAF score is used to estimate protein abundance in label-free proteomics. It normalizes the spectral counts (i.e., the number of times peptides from a protein are detected in mass spectrometry) by the length of the protein to account for larger proteins naturally producing more peptides.
2. EmPAI Score: Exponentially Modified Protein Abundance Index Score. The EmPAI score is another label-free quantification method used in proteomics to estimate protein abundance. It calculates the protein's coverage based on the number of observed peptides compared to the number of theoretical peptides that could be detected, providing an estimation of protein concentration in a sample.

## Sheet: 2)All protein IDs(1207proteins)
Protein Group Name	Protein Accession	Protein Length	Protein Molecular Weight	Total PSMs from 12 Data Sets	Protein Description	Protein Description	Gene Symbol
sp|P02788|TRFL_HUMAN	P02788	710	78182	31894	Lactotransferrin OS=Homo sapiens OX=9606 GN=LTF PE=1 SV=6	Lactotransferrin	LTF
sp|P61626|LYSC_HUMAN	P61626	148	16537	10231	Lysozyme C OS=Homo sapiens OX=9606 GN=LYZ PE=1 SV=1	Lysozyme C	LYZ
sp|P31025|LCN1_HUMAN	P31025	176	19250	9862	Lipocalin-1 OS=Homo sapiens OX=9606 GN=LCN1 PE=1 SV=1	Lipocalin-1	LCN1
sp|P01833|PIGR_HUMAN	P01833	764	83284	8118	Polymeric immunoglobulin receptor OS=Homo sapiens OX=9606 GN=PIGR PE=1 SV=4	Polymeric immunoglobulin receptor	PIGR
sp|P04264|K2C1_HUMAN	P04264	644	66039	5544	Keratin, type II cytoskeletal 1 OS=Homo sapiens OX=9606 GN=KRT1 PE=1 SV=6	Keratin, type II cytoskeletal 1	KRT1
sp|P01876|IGHA1_HUMAN	P01876	398	42849	5326	Immunoglobulin heavy constant alpha 1 OS=Homo sapiens OX=9606 GN=IGHA1 PE=1 SV=3	Immunoglobulin heavy constant alpha 1	IGHA1
sp|Q9GZZ8|LACRT_HUMAN	Q9GZZ8	138	14246	5048	Extracellular glycoprotein lacritin OS=Homo sapiens OX=9606 GN=LACRT PE=1 SV=1	Extracellular glycoprotein lacritin	LACRT
sp|P12273|PIP_HUMAN	P12273	146	16572	4835	Prolactin-inducible protein OS=Homo sapiens OX=9606 GN=PIP PE=1 SV=1	Prolactin-inducible protein	PIP
sp|P02768|ALBU_HUMAN	P02768	609	69367	4207	Albumin OS=Homo sapiens OX=9606 GN=ALB PE=1 SV=2	Albumin	ALB
sp|P98160|PGBM_HUMAN	P98160	4391	468835	4193	Basement membrane-specific heparan sulfate proteoglycan core protein OS=Homo sapiens OX=9606 GN=HSPG2 PE=1 SV=4	Basement membrane-specific heparan sulfate proteoglycan core protein	HSPG2
sp|O75556|SG2A1_HUMAN	O75556	95	10884	3973	Mammaglobin-B OS=Homo sapiens OX=9606 GN=SCGB2A1 PE=1 SV=1	Mammaglobin-B	SCGB2A1
sp|P35527|K1C9_HUMAN	P35527	623	62064	3525	Keratin, type I cytoskeletal 9 OS=Homo sapiens OX=9606 GN=KRT9 PE=1 SV=3	Keratin, type I cytoskeletal 9	KRT9
sp|P01036|CYTS_HUMAN	P01036	141	16214	3462	Cystatin-S OS=Homo sapiens OX=9606 GN=CST4 PE=1 SV=3	Cystatin-S	CST4
sp|P25311|ZA2G_HUMAN	P25311	298	34259	3242	Zinc-alpha-2-glycoprotein OS=Homo sapiens OX=9606 GN=AZGP1 PE=1 SV=2	Zinc-alpha-2-glycoprotein	AZGP1
sp|P01024|CO3_HUMAN	P01024	1663	187147	3069	Complement C3 OS=Homo sapiens OX=9606 GN=C3 PE=1 SV=2	Complement C3	C3
sp|P01834|IGKC_HUMAN	P01834	107	11765	3001	Immunoglobulin kappa constant OS=Homo sapiens OX=9606 GN=IGKC PE=1 SV=2	Immunoglobulin kappa constant	IGKC
sp|P0DOX7|IGK_HUMAN	P0DOX7	214	23379	2573	Immunoglobulin kappa light chain OS=Homo sapiens OX=9606 PE=1 SV=1	Immunoglobulin kappa light chain
sp|P13645|K1C10_HUMAN	P13645	584	58827	2541	Keratin, type I cytoskeletal 10 OS=Homo sapiens OX=9606 GN=KRT10 PE=1 SV=6	Keratin, type I cytoskeletal 10	KRT10
sp|P0DOX2|IGA2_HUMAN	P0DOX2	455	48934	2416	Immunoglobulin alpha-2 heavy chain OS=Homo sapiens OX=9606 PE=1 SV=2	Immunoglobulin alpha-2 heavy chain
sp|Q9UGM3|DMBT1_HUMAN	Q9UGM3	2413	260734	2383	Deleted in malignant brain tumors 1 protein OS=Homo sapiens OX=9606 GN=DMBT1 PE=1 SV=2	Deleted in malignant brain tumors 1 protein	DMBT1
sp|P98088|MUC5A_HUMAN	P98088	5654	585574	2262	Mucin-5AC OS=Homo sapiens OX=9606 GN=MUC5AC PE=1 SV=4	Mucin-5AC	MUC5AC
sp|P01877|IGHA2_HUMAN	P01877	391	42334	2254	Immunoglobulin heavy constant alpha 2 OS=Homo sapiens OX=9606 GN=IGHA2 PE=1 SV=5	Immunoglobulin heavy constant alpha 2	IGHA2
sp|Q16378|PROL4_HUMAN	Q16378	134	15097	2218	Proline-rich protein 4 OS=Homo sapiens OX=9606 GN=PRR4 PE=1 SV=3	Proline-rich protein 4	PRR4
sp|P35908|K22E_HUMAN	P35908	639	65433	2164	Keratin, type II cytoskeletal 2 epidermal OS=Homo sapiens OX=9606 GN=KRT2 PE=1 SV=2	Keratin, type II cytoskeletal 2 epidermal	KRT2
sp|P01037|CYTN_HUMAN	P01037	141	16388	1934	Cystatin-SN OS=Homo sapiens OX=9606 GN=CST1 PE=1 SV=3	Cystatin-SN	CST1
sp|P13647|K2C5_HUMAN	P13647	590	62378	1925	Keratin, type II cytoskeletal 5 OS=Homo sapiens OX=9606 GN=KRT5 PE=1 SV=3	Keratin, type II cytoskeletal 5	KRT5
sp|P02538|K2C6A_HUMAN	P02538	564	60045	1863	Keratin, type II cytoskeletal 6A OS=Homo sapiens OX=9606 GN=KRT6A PE=1 SV=3	Keratin, type II cytoskeletal 6A	KRT6A
sp|P0DOY2|IGLC2_HUMAN	P0DOY2	106	11294	1803	Immunoglobulin lambda constant 2 OS=Homo sapiens OX=9606 GN=IGLC2 PE=1 SV=1	Immunoglobulin lambda constant 2	IGLC2
sp|P48668|K2C6C_HUMAN	P48668	564	60025	1764	Keratin, type II cytoskeletal 6C OS=Homo sapiens OX=9606 GN=KRT6C PE=1 SV=3	Keratin, type II cytoskeletal 6C	KRT6C
sp|P01871|IGHM_HUMAN	P01871	474	51924	1644	Immunoglobulin heavy constant mu OS=Homo sapiens OX=9606 GN=IGHM PE=1 SV=5	Immunoglobulin heavy constant mu	IGHM
sp|Q99935|PROL1_HUMAN	Q99935	248	27216	1620	Opiorphin prepropeptide OS=Homo sapiens OX=9606 GN=OPRPN PE=1 SV=2	Opiorphin prepropeptide	OPRPN
sp|O95968|SG1D1_HUMAN	O95968	90	9898	1615	Secretoglobin family 1D member 1 OS=Homo sapiens OX=9606 GN=SCGB1D1 PE=1 SV=1	Secretoglobin family 1D member 1	SCGB1D1
sp|P04259|K2C6B_HUMAN	P04259	564	60067	1569	Keratin, type II cytoskeletal 6B OS=Homo sapiens OX=9606 GN=KRT6B PE=1 SV=5	Keratin, type II cytoskeletal 6B	KRT6B
sp|P02533|K1C14_HUMAN	P02533	472	51561	1566	Keratin, type I cytoskeletal 14 OS=Homo sapiens OX=9606 GN=KRT14 PE=1 SV=4	Keratin, type I cytoskeletal 14	KRT14
sp|P0DOX8|IGL1_HUMAN	P0DOX8	216	22830	1503	Immunoglobulin lambda-1 light chain OS=Homo sapiens OX=9606 PE=1 SV=1	Immunoglobulin lambda-1 light chain
sp|P10909|CLUS_HUMAN	P10909	449	52495	1441	Clusterin OS=Homo sapiens OX=9606 GN=CLU PE=1 SV=1	Clusterin	CLU
sp|P00450|CERU_HUMAN	P00450	1065	122205	1403	Ceruloplasmin OS=Homo sapiens OX=9606 GN=CP PE=1 SV=1	Ceruloplasmin	CP
sp|P15924|DESP_HUMAN	P15924	2871	331774	1360	Desmoplakin OS=Homo sapiens OX=9606 GN=DSP PE=1 SV=3	Desmoplakin	DSP
sp|P13646|K1C13_HUMAN	P13646	458	49588	1340	Keratin, type I cytoskeletal 13 OS=Homo sapiens OX=9606 GN=KRT13 PE=1 SV=4	Keratin, type I cytoskeletal 13	KRT13
sp|P0DOX6|IGM_HUMAN	P0DOX6	576	63486	1338	Immunoglobulin mu heavy chain OS=Homo sapiens OX=9606 PE=1 SV=2	Immunoglobulin mu heavy chain
sp|P0DOY3|IGLC3_HUMAN	P0DOY3	106	11266	1283	Immunoglobulin lambda constant 3 OS=Homo sapiens OX=9606 GN=IGLC3 PE=1 SV=1	Immunoglobulin lambda constant 3	IGLC3
sp|P14555|PA2GA_HUMAN	P14555	144	16083	1224	Phospholipase A2, membrane associated OS=Homo sapiens OX=9606 GN=PLA2G2A PE=1 SV=2	Phospholipase A2, membrane associated	PLA2G2A
sp|P08779|K1C16_HUMAN	P08779	473	51268	1194	Keratin, type I cytoskeletal 16 OS=Homo sapiens OX=9606 GN=KRT16 PE=1 SV=4	Keratin, type I cytoskeletal 16	KRT16
sp|P01591|IGJ_HUMAN	P01591	159	18099	1181	Immunoglobulin J chain OS=Homo sapiens OX=9606 GN=JCHAIN PE=1 SV=4	Immunoglobulin J chain	JCHAIN
sp|Q13421|MSLN_HUMAN	Q13421	630	68986	1154	Mesothelin OS=Homo sapiens OX=9606 GN=MSLN PE=1 SV=2	Mesothelin	MSLN
sp|P19013|K2C4_HUMAN	P19013	520	56144	1127	Keratin, type II cytoskeletal 4 OS=Homo sapiens OX=9606 GN=KRT4 PE=1 SV=5	Keratin, type II cytoskeletal 4	KRT4
sp|P60709|ACTB_HUMAN;sp|P63261|ACTG_HUMAN	P60709;P63261	375	41737	1112	Actin, cytoplasmic 1 OS=Homo sapiens OX=9606 GN=ACTB PE=1 SV=1	Actin, cytoplasmic 1	ACTB
sp|P22079|PERL_HUMAN	P22079	712	80288	1082	Lactoperoxidase OS=Homo sapiens OX=9606 GN=LPO PE=1 SV=2	Lactoperoxidase	LPO
sp|P02787|TRFE_HUMAN	P02787	698	77050	959	Serotransferrin OS=Homo sapiens OX=9606 GN=TF PE=1 SV=4	Serotransferrin	TF
sp|P08727|K1C19_HUMAN	P08727	400	44106	939	Keratin, type I cytoskeletal 19 OS=Homo sapiens OX=9606 GN=KRT19 PE=1 SV=4	Keratin, type I cytoskeletal 19	KRT19
sp|P80303|NUCB2_HUMAN	P80303	420	50223	938	Nucleobindin-2 OS=Homo sapiens OX=9606 GN=NUCB2 PE=1 SV=3	Nucleobindin-2	NUCB2
sp|Q08380|LG3BP_HUMAN	Q08380	585	65331	935	Galectin-3-binding protein OS=Homo sapiens OX=9606 GN=LGALS3BP PE=1 SV=1	Galectin-3-binding protein	LGALS3BP
sp|Q5VSP4|LC1L1_HUMAN	Q5VSP4	162	17918	909	Putative lipocalin 1-like protein 1 OS=Homo sapiens OX=9606 GN=LCN1P1 PE=5 SV=1	Putative lipocalin 1-like protein 1	LCN1P1
sp|Q04695|K1C17_HUMAN	Q04695	432	48106	905	Keratin, type I cytoskeletal 17 OS=Homo sapiens OX=9606 GN=KRT17 PE=1 SV=2	Keratin, type I cytoskeletal 17	KRT17
sp|A0M8Q6|IGLC7_HUMAN	A0M8Q6	106	11254	889	Immunoglobulin lambda constant 7 OS=Homo sapiens OX=9606 GN=IGLC7 PE=1 SV=3	Immunoglobulin lambda constant 7	IGLC7
sp|P61769|B2MG_HUMAN	P61769	119	13715	803	Beta-2-microglobulin OS=Homo sapiens OX=9606 GN=B2M PE=1 SV=1	Beta-2-microglobulin	B2M
sp|P06396|GELS_HUMAN	P06396	782	85697	800	Gelsolin OS=Homo sapiens OX=9606 GN=GSN PE=1 SV=1	Gelsolin	GSN
sp|P04083|ANXA1_HUMAN	P04083	346	38714	796	Annexin A1 OS=Homo sapiens OX=9606 GN=ANXA1 PE=1 SV=2	Annexin A1	ANXA1
sp|P03973|SLPI_HUMAN	P03973	132	14326	794	Antileukoproteinase OS=Homo sapiens OX=9606 GN=SLPI PE=1 SV=2	Antileukoproteinase	SLPI
sp|P09228|CYTT_HUMAN	P09228	141	16445	776	Cystatin-SA OS=Homo sapiens OX=9606 GN=CST2 PE=1 SV=1	Cystatin-SA	CST2
sp|P68032|ACTC_HUMAN;sp|P68133|ACTS_HUMAN	P68032;P68133	377	42019	750	Actin, alpha cardiac muscle 1 OS=Homo sapiens OX=9606 GN=ACTC1 PE=1 SV=1	Actin, alpha cardiac muscle 1	ACTC1
sp|P80188|NGAL_HUMAN	P80188	198	22588	741	Neutrophil gelatinase-associated lipocalin OS=Homo sapiens OX=9606 GN=LCN2 PE=1 SV=2	Neutrophil gelatinase-associated lipocalin	LCN2
sp|P07355|ANXA2_HUMAN	P07355	339	38604	737	Annexin A2 OS=Homo sapiens OX=9606 GN=ANXA2 PE=1 SV=2	Annexin A2	ANXA2
sp|P07858|CATB_HUMAN	P07858	339	37822	737	Cathepsin B OS=Homo sapiens OX=9606 GN=CTSB PE=1 SV=3	Cathepsin B	CTSB
sp|P12035|K2C3_HUMAN	P12035	628	64417	734	Keratin, type II cytoskeletal 3 OS=Homo sapiens OX=9606 GN=KRT3 PE=1 SV=3	Keratin, type II cytoskeletal 3	KRT3
sp|P00738|HPT_HUMAN	P00738	406	45205	692	Haptoglobin OS=Homo sapiens OX=9606 GN=HP PE=1 SV=1	Haptoglobin	HP
sp|O95678|K2C75_HUMAN	O95678	551	59560	678	Keratin, type II cytoskeletal 75 OS=Homo sapiens OX=9606 GN=KRT75 PE=1 SV=2	Keratin, type II cytoskeletal 75	KRT75
sp|P00751|CFAB_HUMAN	P00751	764	85533	676	Complement factor B OS=Homo sapiens OX=9606 GN=CFB PE=1 SV=2	Complement factor B	CFB
sp|P0CF74|IGLC6_HUMAN	P0CF74	106	11277	657	Immunoglobulin lambda constant 6 OS=Homo sapiens OX=9606 GN=IGLC6 PE=1 SV=1	Immunoglobulin lambda constant 6	IGLC6
sp|Q01546|K22O_HUMAN	Q01546	638	65841	637	Keratin, type II cytoskeletal 2 oral OS=Homo sapiens OX=9606 GN=KRT76 PE=1 SV=2	Keratin, type II cytoskeletal 2 oral	KRT76
sp|Q8N474|SFRP1_HUMAN	Q8N474	314	35386	621	Secreted frizzled-related protein 1 OS=Homo sapiens OX=9606 GN=SFRP1 PE=1 SV=1	Secreted frizzled-related protein 1	SFRP1
sp|P06733|ENOA_HUMAN	P06733	434	47169	578	Alpha-enolase OS=Homo sapiens OX=9606 GN=ENO1 PE=1 SV=2	Alpha-enolase	ENO1
sp|P0DTE7|AMY1B_HUMAN;sp|P0DUB6|AMY1A_HUMAN;sp|P0DTE8|AMY1C_HUMAN	P0DTE7;P0DUB6;P0DTE8	511	57768	575	Alpha-amylase 1B OS=Homo sapiens OX=9606 GN=AMY1B PE=1 SV=1	Alpha-amylase 1B	AMY1B
sp|Q5XKE5|K2C79_HUMAN	Q5XKE5	535	57836	573	Keratin, type II cytoskeletal 79 OS=Homo sapiens OX=9606 GN=KRT79 PE=1 SV=2	Keratin, type II cytoskeletal 79	KRT79
sp|P07602|SAP_HUMAN	P07602	524	58113	559	Prosaposin OS=Homo sapiens OX=9606 GN=PSAP PE=1 SV=2	Prosaposin	PSAP
sp|P01034|CYTC_HUMAN	P01034	146	15799	538	Cystatin-C OS=Homo sapiens OX=9606 GN=CST3 PE=1 SV=1	Cystatin-C	CST3
sp|P07339|CATD_HUMAN	P07339	412	44552	525	Cathepsin D OS=Homo sapiens OX=9606 GN=CTSD PE=1 SV=1	Cathepsin D	CTSD
sp|Q14515|SPRL1_HUMAN	Q14515	664	75208	525	SPARC-like protein 1 OS=Homo sapiens OX=9606 GN=SPARCL1 PE=1 SV=2	SPARC-like protein 1	SPARCL1
sp|Q02818|NUCB1_HUMAN	Q02818	461	53879	507	Nucleobindin-1 OS=Homo sapiens OX=9606 GN=NUCB1 PE=1 SV=4	Nucleobindin-1	NUCB1
sp|P19012|K1C15_HUMAN	P19012	456	49212	503	Keratin, type I cytoskeletal 15 OS=Homo sapiens OX=9606 GN=KRT15 PE=1 SV=3	Keratin, type I cytoskeletal 15	KRT15
sp|P02814|SMR3B_HUMAN	P02814	79	8188	500	Submaxillary gland androgen-regulated protein 3B OS=Homo sapiens OX=9606 GN=SMR3B PE=1 SV=2	Submaxillary gland androgen-regulated protein 3B	SMR3B
sp|Q14697|GANAB_HUMAN	Q14697	944	106874	498	Neutral alpha-glucosidase AB OS=Homo sapiens OX=9606 GN=GANAB PE=1 SV=3	Neutral alpha-glucosidase AB	GANAB
sp|P08603|CFAH_HUMAN	P08603	1231	139096	493	Complement factor H OS=Homo sapiens OX=9606 GN=CFH PE=1 SV=4	Complement factor H	CFH
sp|P01009|A1AT_HUMAN	P01009	418	46737	477	Alpha-1-antitrypsin OS=Homo sapiens OX=9606 GN=SERPINA1 PE=1 SV=3	Alpha-1-antitrypsin	SERPINA1
sp|P20061|TCO1_HUMAN	P20061	433	48207	453	Transcobalamin-1 OS=Homo sapiens OX=9606 GN=TCN1 PE=1 SV=2	Transcobalamin-1	TCN1
sp|P15311|EZRI_HUMAN	P15311	586	69413	440	Ezrin OS=Homo sapiens OX=9606 GN=EZR PE=1 SV=4	Ezrin	EZR
sp|Q13217|DNJC3_HUMAN	Q13217	504	57580	438	DnaJ homolog subfamily C member 3 OS=Homo sapiens OX=9606 GN=DNAJC3 PE=1 SV=1	DnaJ homolog subfamily C member 3	DNAJC3
sp|P04406|G3P_HUMAN	P04406	335	36053	426	Glyceraldehyde-3-phosphate dehydrogenase OS=Homo sapiens OX=9606 GN=GAPDH PE=1 SV=3	Glyceraldehyde-3-phosphate dehydrogenase	GAPDH
sp|Q5T749|KPRP_HUMAN	Q5T749	579	64136	421	Keratinocyte proline-rich protein OS=Homo sapiens OX=9606 GN=KPRP PE=1 SV=1	Keratinocyte proline-rich protein	KPRP
sp|Q02413|DSG1_HUMAN	Q02413	1049	113748	420	Desmoglein-1 OS=Homo sapiens OX=9606 GN=DSG1 PE=1 SV=2	Desmoglein-1	DSG1
sp|Q8N1N4|K2C78_HUMAN	Q8N1N4	520	56866	408	Keratin, type II cytoskeletal 78 OS=Homo sapiens OX=9606 GN=KRT78 PE=1 SV=2	Keratin, type II cytoskeletal 78	KRT78
sp|P01011|AACT_HUMAN	P01011	423	47651	404	Alpha-1-antichymotrypsin OS=Homo sapiens OX=9606 GN=SERPINA3 PE=1 SV=2	Alpha-1-antichymotrypsin	SERPINA3
sp|P05787|K2C8_HUMAN	P05787	483	53704	404	Keratin, type II cytoskeletal 8 OS=Homo sapiens OX=9606 GN=KRT8 PE=1 SV=7	Keratin, type II cytoskeletal 8	KRT8
sp|P0DP02|HVC33_HUMAN	P0DP02	117	12989	401	Immunoglobulin heavy variable 3-30-3 OS=Homo sapiens OX=9606 GN=IGHV3-30-3 PE=1 SV=1	Immunoglobulin heavy variable 3-30-3	IGHV3-30-3
sp|Q3SY84|K2C71_HUMAN	Q3SY84	523	57292	392	Keratin, type II cytoskeletal 71 OS=Homo sapiens OX=9606 GN=KRT71 PE=1 SV=3	Keratin, type II cytoskeletal 71	KRT71
sp|P01772|HV333_HUMAN	P01772	117	13074	391	Immunoglobulin heavy variable 3-33 OS=Homo sapiens OX=9606 GN=IGHV3-33 PE=1 SV=2	Immunoglobulin heavy variable 3-33	IGHV3-33
sp|Q96DA0|ZG16B_HUMAN	Q96DA0	208	22739	388	Zymogen granule protein 16 homolog B OS=Homo sapiens OX=9606 GN=ZG16B PE=1 SV=3	Zymogen granule protein 16 homolog B	ZG16B
sp|P30740|ILEU_HUMAN	P30740	379	42742	386	Leukocyte elastase inhibitor OS=Homo sapiens OX=9606 GN=SERPINB1 PE=1 SV=1	Leukocyte elastase inhibitor	SERPINB1
sp|Q86Y46|K2C73_HUMAN	Q86Y46	540	58923	380	Keratin, type II cytoskeletal 73 OS=Homo sapiens OX=9606 GN=KRT73 PE=1 SV=1	Keratin, type II cytoskeletal 73	KRT73
sp|Q7Z794|K2C1B_HUMAN	Q7Z794	578	61901	377	Keratin, type II cytoskeletal 1b OS=Homo sapiens OX=9606 GN=KRT77 PE=1 SV=3	Keratin, type II cytoskeletal 1b	KRT77
sp|P01768|HV330_HUMAN;sp|P0DP03|HVC05_HUMAN	P01768;P0DP03	117	12947	368	Immunoglobulin heavy variable 3-30 OS=Homo sapiens OX=9606 GN=IGHV3-30 PE=1 SV=2	Immunoglobulin heavy variable 3-30	IGHV3-30
sp|P14618|KPYM_HUMAN	P14618	531	57937	367	Pyruvate kinase PKM OS=Homo sapiens OX=9606 GN=PKM PE=1 SV=4	Pyruvate kinase PKM	PKM
sp|O43707|ACTN4_HUMAN	O43707	911	104854	361	Alpha-actinin-4 OS=Homo sapiens OX=9606 GN=ACTN4 PE=1 SV=2	Alpha-actinin-4	ACTN4
sp|P0DMV8|HS71A_HUMAN;sp|P0DMV9|HS71B_HUMAN	P0DMV8;P0DMV9	641	70052	355	Heat shock 70 kDa protein 1A OS=Homo sapiens OX=9606 GN=HSPA1A PE=1 SV=1	Heat shock 70 kDa protein 1A	HSPA1A
sp|P14923|PLAK_HUMAN	P14923	745	81745	354	Junction plakoglobin OS=Homo sapiens OX=9606 GN=JUP PE=1 SV=3	Junction plakoglobin	JUP
sp|Q6MZM9|PRR27_HUMAN	Q6MZM9	219	22720	354	Proline-rich protein 27 OS=Homo sapiens OX=9606 GN=PRR27 PE=2 SV=1	Proline-rich protein 27	PRR27
sp|Q02809|PLOD1_HUMAN	Q02809	727	83550	351	Procollagen-lysine,2-oxoglutarate 5-dioxygenase 1 OS=Homo sapiens OX=9606 GN=PLOD1 PE=1 SV=2	Procollagen-lysine,2-oxoglutarate 5-dioxygenase 1	PLOD1
sp|A0A0B4J1X5|HV374_HUMAN	A0A0B4J1X5	117	12840	345	Immunoglobulin heavy variable 3-74 OS=Homo sapiens OX=9606 GN=IGHV3-74 PE=3 SV=1	Immunoglobulin heavy variable 3-74	IGHV3-74
sp|P04792|HSPB1_HUMAN	P04792	205	22783	343	Heat shock protein beta-1 OS=Homo sapiens OX=9606 GN=HSPB1 PE=1 SV=2	Heat shock protein beta-1	HSPB1
sp|Q6S8J3|POTEE_HUMAN	Q6S8J3	1075	121363	343	POTE ankyrin domain family member E OS=Homo sapiens OX=9606 GN=POTEE PE=2 SV=3	POTE ankyrin domain family member E	POTEE
sp|P01780|HV307_HUMAN	P01780	117	12943	342	Immunoglobulin heavy variable 3-7 OS=Homo sapiens OX=9606 GN=IGHV3-7 PE=1 SV=2	Immunoglobulin heavy variable 3-7	IGHV3-7
sp|P35579|MYH9_HUMAN	P35579	1960	226530	342	Myosin-9 OS=Homo sapiens OX=9606 GN=MYH9 PE=1 SV=4	Myosin-9	MYH9
sp|Q5D862|FILA2_HUMAN	Q5D862	2391	248072	333	Filaggrin-2 OS=Homo sapiens OX=9606 GN=FLG2 PE=1 SV=1	Filaggrin-2	FLG2
sp|P06702|S10A9_HUMAN	P06702	114	13242	332	Protein S100-A9 OS=Homo sapiens OX=9606 GN=S100A9 PE=1 SV=1	Protein S100-A9	S100A9
sp|Q14CN4|K2C72_HUMAN	Q14CN4	511	55877	326	Keratin, type II cytoskeletal 72 OS=Homo sapiens OX=9606 GN=KRT72 PE=1 SV=2	Keratin, type II cytoskeletal 72	KRT72
sp|O00584|RNT2_HUMAN	O00584	256	29481	322	Ribonuclease T2 OS=Homo sapiens OX=9606 GN=RNASET2 PE=1 SV=2	Ribonuclease T2	RNASET2
sp|O60437|PEPL_HUMAN	O60437	1756	204745	320	Periplakin OS=Homo sapiens OX=9606 GN=PPL PE=1 SV=4	Periplakin	PPL
sp|Q6UXB2|CXL17_HUMAN	Q6UXB2	119	13819	310	C-X-C motif chemokine 17 OS=Homo sapiens OX=9606 GN=CXCL17 PE=1 SV=1	C-X-C motif chemokine 17	CXCL17
sp|P00352|AL1A1_HUMAN	P00352	501	54862	308	Aldehyde dehydrogenase 1A1 OS=Homo sapiens OX=9606 GN=ALDH1A1 PE=1 SV=2	Aldehyde dehydrogenase 1A1	ALDH1A1
sp|A0A0B4J1V0|HV315_HUMAN	A0A0B4J1V0	119	12926	307	Immunoglobulin heavy variable 3-15 OS=Homo sapiens OX=9606 GN=IGHV3-15 PE=3 SV=1	Immunoglobulin heavy variable 3-15	IGHV3-15
sp|Q9BRK5|CAB45_HUMAN	Q9BRK5	362	41807	298	45 kDa calcium-binding protein OS=Homo sapiens OX=9606 GN=SDF4 PE=1 SV=1	45 kDa calcium-binding protein	SDF4
sp|P55058|PLTP_HUMAN	P55058	493	54739	297	Phospholipid transfer protein OS=Homo sapiens OX=9606 GN=PLTP PE=1 SV=1	Phospholipid transfer protein	PLTP
sp|P29508|SPB3_HUMAN	P29508	390	44565	292	Serpin B3 OS=Homo sapiens OX=9606 GN=SERPINB3 PE=1 SV=2	Serpin B3	SERPINB3
sp|Q7Z3Y8|K1C27_HUMAN	Q7Z3Y8	459	49822	291	Keratin, type I cytoskeletal 27 OS=Homo sapiens OX=9606 GN=KRT27 PE=1 SV=2	Keratin, type I cytoskeletal 27	KRT27
sp|Q15782|CH3L2_HUMAN	Q15782	390	43501	283	Chitinase-3-like protein 2 OS=Homo sapiens OX=9606 GN=CHI3L2 PE=1 SV=1	Chitinase-3-like protein 2	CHI3L2
sp|P08729|K2C7_HUMAN	P08729	469	51386	282	Keratin, type II cytoskeletal 7 OS=Homo sapiens OX=9606 GN=KRT7 PE=1 SV=5	Keratin, type II cytoskeletal 7	KRT7
sp|P09211|GSTP1_HUMAN	P09211	210	23356	279	Glutathione S-transferase P OS=Homo sapiens OX=9606 GN=GSTP1 PE=1 SV=2	Glutathione S-transferase P	GSTP1
sp|P11021|BIP_HUMAN	P11021	654	72333	277	Endoplasmic reticulum chaperone BiP OS=Homo sapiens OX=9606 GN=HSPA5 PE=1 SV=2	Endoplasmic reticulum chaperone BiP	HSPA5
sp|P05109|S10A8_HUMAN	P05109	93	10834	276	Protein S100-A8 OS=Homo sapiens OX=9606 GN=S100A8 PE=1 SV=1	Protein S100-A8	S100A8
sp|P0DOX5|IGG1_HUMAN	P0DOX5	449	49329	276	Immunoglobulin gamma-1 heavy chain OS=Homo sapiens OX=9606 PE=1 SV=2	Immunoglobulin gamma-1 heavy chain
sp|P01764|HV323_HUMAN	P01764	117	12582	275	Immunoglobulin heavy variable 3-23 OS=Homo sapiens OX=9606 GN=IGHV3-23 PE=1 SV=2	Immunoglobulin heavy variable 3-23	IGHV3-23
sp|P08571|CD14_HUMAN	P08571	375	40076	272	Monocyte differentiation antigen CD14 OS=Homo sapiens OX=9606 GN=CD14 PE=1 SV=2	Monocyte differentiation antigen CD14	CD14
sp|A0A0B4J1Y9|HV372_HUMAN	A0A0B4J1Y9	119	13203	271	Immunoglobulin heavy variable 3-72 OS=Homo sapiens OX=9606 GN=IGHV3-72 PE=3 SV=1	Immunoglobulin heavy variable 3-72	IGHV3-72
sp|P11142|HSP7C_HUMAN	P11142	646	70898	265	Heat shock cognate 71 kDa protein OS=Homo sapiens OX=9606 GN=HSPA8 PE=1 SV=1	Heat shock cognate 71 kDa protein	HSPA8
sp|P05090|APOD_HUMAN	P05090	189	21276	261	Apolipoprotein D OS=Homo sapiens OX=9606 GN=APOD PE=1 SV=1	Apolipoprotein D	APOD
sp|O00391|QSOX1_HUMAN	O00391	747	82578	260	Sulfhydryl oxidase 1 OS=Homo sapiens OX=9606 GN=QSOX1 PE=1 SV=3	Sulfhydryl oxidase 1	QSOX1
sp|P01033|TIMP1_HUMAN	P01033	207	23171	257	Metalloproteinase inhibitor 1 OS=Homo sapiens OX=9606 GN=TIMP1 PE=1 SV=1	Metalloproteinase inhibitor 1	TIMP1
sp|P05089|ARGI1_HUMAN	P05089	322	34735	257	Arginase-1 OS=Homo sapiens OX=9606 GN=ARG1 PE=1 SV=2	Arginase-1	ARG1
sp|Q92817|EVPL_HUMAN	Q92817	2033	231602	257	Envoplakin OS=Homo sapiens OX=9606 GN=EVPL PE=1 SV=3	Envoplakin	EVPL
sp|A0A087WW87|KV240_HUMAN;sp|P01614|KVD40_HUMAN	A0A087WW87;P01614	121	13310	255	Immunoglobulin kappa variable 2-40 OS=Homo sapiens OX=9606 GN=IGKV2-40 PE=3 SV=2	Immunoglobulin kappa variable 2-40	IGKV2-40
sp|Q92743|HTRA1_HUMAN	Q92743	480	51287	255	Serine protease HTRA1 OS=Homo sapiens OX=9606 GN=HTRA1 PE=1 SV=1	Serine protease HTRA1	HTRA1
sp|P01762|HV311_HUMAN	P01762	117	12909	253	Immunoglobulin heavy variable 3-11 OS=Homo sapiens OX=9606 GN=IGHV3-11 PE=1 SV=2	Immunoglobulin heavy variable 3-11	IGHV3-11
sp|P20930|FILA_HUMAN	P20930	4061	435180	253	Filaggrin OS=Homo sapiens OX=9606 GN=FLG PE=1 SV=3	Filaggrin	FLG
sp|P60174|TPIS_HUMAN	P60174	249	26669	252	Triosephosphate isomerase OS=Homo sapiens OX=9606 GN=TPI1 PE=1 SV=4	Triosephosphate isomerase	TPI1
sp|P34096|RNAS4_HUMAN	P34096	147	16840	251	Ribonuclease 4 OS=Homo sapiens OX=9606 GN=RNASE4 PE=1 SV=3	Ribonuclease 4	RNASE4
sp|P28799|GRN_HUMAN	P28799	593	63545	249	Progranulin OS=Homo sapiens OX=9606 GN=GRN PE=1 SV=2	Progranulin	GRN
sp|P31944|CASPE_HUMAN	P31944	242	27680	249	Caspase-14 OS=Homo sapiens OX=9606 GN=CASP14 PE=1 SV=2	Caspase-14	CASP14
sp|Q06830|PRDX1_HUMAN	Q06830	199	22110	247	Peroxiredoxin-1 OS=Homo sapiens OX=9606 GN=PRDX1 PE=1 SV=1	Peroxiredoxin-1	PRDX1
sp|Q99456|K1C12_HUMAN	Q99456	494	53511	245	Keratin, type I cytoskeletal 12 OS=Homo sapiens OX=9606 GN=KRT12 PE=1 SV=1	Keratin, type I cytoskeletal 12	KRT12
sp|P03950|ANGI_HUMAN	P03950	147	16550	244	Angiogenin OS=Homo sapiens OX=9606 GN=ANG PE=1 SV=1	Angiogenin	ANG
sp|Q92896|GSLG1_HUMAN	Q92896	1179	134552	241	Golgi apparatus protein 1 OS=Homo sapiens OX=9606 GN=GLG1 PE=1 SV=2	Golgi apparatus protein 1	GLG1
sp|P63104|1433Z_HUMAN	P63104	245	27745	239	14-3-3 protein zeta/delta OS=Homo sapiens OX=9606 GN=YWHAZ PE=1 SV=1	14-3-3 protein zeta/delta	YWHAZ
sp|P01860|IGHG3_HUMAN	P01860	446	49093	238	Immunoglobulin heavy constant gamma 3 OS=Homo sapiens OX=9606 GN=IGHG3 PE=1 SV=3	Immunoglobulin heavy constant gamma 3	IGHG3
sp|P68104|EF1A1_HUMAN;sp|Q5VTE0|EF1A3_HUMAN	P68104;Q5VTE0	462	50141	237	Elongation factor 1-alpha 1 OS=Homo sapiens OX=9606 GN=EEF1A1 PE=1 SV=1	Elongation factor 1-alpha 1	EEF1A1
sp|Q96S96|PEBP4_HUMAN	Q96S96	227	25733	236	Phosphatidylethanolamine-binding protein 4 OS=Homo sapiens OX=9606 GN=PEBP4 PE=1 SV=3	Phosphatidylethanolamine-binding protein 4	PEBP4
sp|P01763|HV348_HUMAN	P01763	117	12813	234	Immunoglobulin heavy variable 3-48 OS=Homo sapiens OX=9606 GN=IGHV3-48 PE=1 SV=2	Immunoglobulin heavy variable 3-48	IGHV3-48
sp|P62937|PPIA_HUMAN	P62937	165	18012	232	Peptidyl-prolyl cis-trans isomerase A OS=Homo sapiens OX=9606 GN=PPIA PE=1 SV=2	Peptidyl-prolyl cis-trans isomerase A	PPIA
sp|Q86YZ3|HORN_HUMAN	Q86YZ3	2850	282389	231	Hornerin OS=Homo sapiens OX=9606 GN=HRNR PE=1 SV=2	Hornerin	HRNR
sp|P02750|A2GL_HUMAN	P02750	347	38178	230	Leucine-rich alpha-2-glycoprotein OS=Homo sapiens OX=9606 GN=LRG1 PE=1 SV=2	Leucine-rich alpha-2-glycoprotein	LRG1
sp|A0A0C4DH73|KV112_HUMAN;sp|P01611|KVD12_HUMAN	A0A0C4DH73;P01611	117	12645	227	Immunoglobulin kappa variable 1-12 OS=Homo sapiens OX=9606 GN=IGKV1-12 PE=3 SV=1	Immunoglobulin kappa variable 1-12	IGKV1-12
sp|P21980|TGM2_HUMAN	P21980	687	77329	227	Protein-glutamine gamma-glutamyltransferase 2 OS=Homo sapiens OX=9606 GN=TGM2 PE=1 SV=2	Protein-glutamine gamma-glutamyltransferase 2	TGM2
sp|P26447|S10A4_HUMAN	P26447	101	11728	227	Protein S100-A4 OS=Homo sapiens OX=9606 GN=S100A4 PE=1 SV=1	Protein S100-A4	S100A4
sp|Q08554|DSC1_HUMAN	Q08554	894	99987	227	Desmocollin-1 OS=Homo sapiens OX=9606 GN=DSC1 PE=1 SV=2	Desmocollin-1	DSC1
sp|P04075|ALDOA_HUMAN	P04075	364	39420	226	Fructose-bisphosphate aldolase A OS=Homo sapiens OX=9606 GN=ALDOA PE=1 SV=2	Fructose-bisphosphate aldolase A	ALDOA
sp|P01597|KV139_HUMAN;sp|P04432|KVD39_HUMAN	P01597;P04432	117	12737	225	Immunoglobulin kappa variable 1-39 OS=Homo sapiens OX=9606 GN=IGKV1-39 PE=1 SV=2	Immunoglobulin kappa variable 1-39	IGKV1-39
sp|P00558|PGK1_HUMAN	P00558	417	44615	224	Phosphoglycerate kinase 1 OS=Homo sapiens OX=9606 GN=PGK1 PE=1 SV=3	Phosphoglycerate kinase 1	PGK1
sp|A0A075B6R2|HV404_HUMAN	A0A075B6R2	117	12848	222	Immunoglobulin heavy variable 4-4 OS=Homo sapiens OX=9606 GN=IGHV4-4 PE=3 SV=2	Immunoglobulin heavy variable 4-4	IGHV4-4
sp|P02545|LMNA_HUMAN	P02545	664	74140	222	Prelamin-A/C OS=Homo sapiens OX=9606 GN=LMNA PE=1 SV=1	Prelamin-A/C	LMNA
sp|Q7Z406|MYH14_HUMAN	Q7Z406	1995	227868	222	Myosin-14 OS=Homo sapiens OX=9606 GN=MYH14 PE=1 SV=2	Myosin-14	MYH14
sp|O43490|PROM1_HUMAN	O43490	865	97202	220	Prominin-1 OS=Homo sapiens OX=9606 GN=PROM1 PE=1 SV=1	Prominin-1	PROM1
sp|P01782|HV309_HUMAN	P01782	118	12945	218	Immunoglobulin heavy variable 3-9 OS=Homo sapiens OX=9606 GN=IGHV3-9 PE=1 SV=2	Immunoglobulin heavy variable 3-9	IGHV3-9
sp|P07237|PDIA1_HUMAN	P07237	508	57116	217	Protein disulfide-isomerase OS=Homo sapiens OX=9606 GN=P4HB PE=1 SV=3	Protein disulfide-isomerase	P4HB
sp|Q01469|FABP5_HUMAN	Q01469	135	15164	217	Fatty acid-binding protein 5 OS=Homo sapiens OX=9606 GN=FABP5 PE=1 SV=3	Fatty acid-binding protein 5	FABP5
sp|P49788|TIG1_HUMAN	P49788	294	33285	215	Retinoic acid receptor responder protein 1 OS=Homo sapiens OX=9606 GN=RARRES1 PE=1 SV=2	Retinoic acid receptor responder protein 1	RARRES1
sp|P0DP04|HV43D_HUMAN	P0DP04	118	13017	214	Immunoglobulin heavy variable 3-43D OS=Homo sapiens OX=9606 GN=IGHV3-43D PE=3 SV=1	Immunoglobulin heavy variable 3-43D	IGHV3-43D
sp|P01619|KV320_HUMAN	P01619	116	12557	212	Immunoglobulin kappa variable 3-20 OS=Homo sapiens OX=9606 GN=IGKV3-20 PE=1 SV=2	Immunoglobulin kappa variable 3-20	IGKV3-20
sp|P68371|TBB4B_HUMAN	P68371	445	49831	212	Tubulin beta-4B chain OS=Homo sapiens OX=9606 GN=TUBB4B PE=1 SV=1	Tubulin beta-4B chain	TUBB4B
sp|P02774|VTDB_HUMAN	P02774	474	52918	209	Vitamin D-binding protein OS=Homo sapiens OX=9606 GN=GC PE=1 SV=2	Vitamin D-binding protein	GC
sp|A0A0J9YX35|HV64D_HUMAN	A0A0J9YX35	117	12823	206	Immunoglobulin heavy variable 3-64D OS=Homo sapiens OX=9606 GN=IGHV3-64D PE=3 SV=1	Immunoglobulin heavy variable 3-64D	IGHV3-64D
sp|P06312|KV401_HUMAN	P06312	121	13380	206	Immunoglobulin kappa variable 4-1 OS=Homo sapiens OX=9606 GN=IGKV4-1 PE=1 SV=1	Immunoglobulin kappa variable 4-1	IGKV4-1
sp|A0A0C4DH72|KV106_HUMAN	A0A0C4DH72	117	12697	205	Immunoglobulin kappa variable 1-6 OS=Homo sapiens OX=9606 GN=IGKV1-6 PE=3 SV=1	Immunoglobulin kappa variable 1-6	IGKV1-6
sp|P0C0S8|H2A1_HUMAN;sp|Q9BTM1|H2AJ_HUMAN;sp|Q99878|H2A1J_HUMAN;sp|Q96KK5|H2A1H_HUMAN;sp|Q6FI13|H2A2A_HUMAN;sp|Q16777|H2A2C_HUMAN;sp|P20671|H2A1D_HUMAN	P0C0S8;Q9BTM1;Q99878;Q96KK5;Q6FI13;Q16777;P20671	130	14091	204	Histone H2A type 1 OS=Homo sapiens OX=9606 GN=H2AC11 PE=1 SV=2	Histone H2A type 1	H2AC11
sp|A0A0B4J1V1|HV321_HUMAN	A0A0B4J1V1	117	12840	203	Immunoglobulin heavy variable 3-21 OS=Homo sapiens OX=9606 GN=IGHV3-21 PE=1 SV=1	Immunoglobulin heavy variable 3-21	IGHV3-21
sp|A0A0A0MS15|HV349_HUMAN	A0A0A0MS15	119	13056	201	Immunoglobulin heavy variable 3-49 OS=Homo sapiens OX=9606 GN=IGHV3-49 PE=3 SV=1	Immunoglobulin heavy variable 3-49	IGHV3-49
sp|P07996|TSP1_HUMAN	P07996	1170	129383	199	Thrombospondin-1 OS=Homo sapiens OX=9606 GN=THBS1 PE=1 SV=2	Thrombospondin-1	THBS1
sp|Q8NBJ4|GOLM1_HUMAN	Q8NBJ4	401	45333	197	Golgi membrane protein 1 OS=Homo sapiens OX=9606 GN=GOLM1 PE=1 SV=1	Golgi membrane protein 1	GOLM1
sp|A0A0C4DH42|HV366_HUMAN;sp|P01767|HV353_HUMAN	A0A0C4DH42;P01767	116	12698	196	Immunoglobulin heavy variable 3-66 OS=Homo sapiens OX=9606 GN=IGHV3-66 PE=3 SV=1	Immunoglobulin heavy variable 3-66	IGHV3-66
sp|P81605|DCD_HUMAN	P81605	110	11284	194	Dermcidin OS=Homo sapiens OX=9606 GN=DCD PE=1 SV=2	Dermcidin	DCD
sp|O14773|TPP1_HUMAN	O14773	563	61248	191	Tripeptidyl-peptidase 1 OS=Homo sapiens OX=9606 GN=TPP1 PE=1 SV=2	Tripeptidyl-peptidase 1	TPP1
sp|P08758|ANXA5_HUMAN	P08758	320	35937	187	Annexin A5 OS=Homo sapiens OX=9606 GN=ANXA5 PE=1 SV=2	Annexin A5	ANXA5
sp|Q9UBG3|CRNN_HUMAN	Q9UBG3	495	53533	181	Cornulin OS=Homo sapiens OX=9606 GN=CRNN PE=1 SV=1	Cornulin	CRNN
sp|P62805|H4_HUMAN	P62805	103	11367	178	Histone H4 OS=Homo sapiens OX=9606 GN=H4C1 PE=1 SV=2	Histone H4	H4C1
sp|P23284|PPIB_HUMAN	P23284	216	23743	175	Peptidyl-prolyl cis-trans isomerase B OS=Homo sapiens OX=9606 GN=PPIB PE=1 SV=2	Peptidyl-prolyl cis-trans isomerase B	PPIB
sp|P30101|PDIA3_HUMAN	P30101	505	56782	175	Protein disulfide-isomerase A3 OS=Homo sapiens OX=9606 GN=PDIA3 PE=1 SV=4	Protein disulfide-isomerase A3	PDIA3
sp|P31949|S10AB_HUMAN	P31949	105	11740	171	Protein S100-A11 OS=Homo sapiens OX=9606 GN=S100A11 PE=1 SV=2	Protein S100-A11	S100A11
sp|A0A0B4J1X8|HV343_HUMAN	A0A0B4J1X8	118	13077	170	Immunoglobulin heavy variable 3-43 OS=Homo sapiens OX=9606 GN=IGHV3-43 PE=3 SV=1	Immunoglobulin heavy variable 3-43	IGHV3-43
sp|P30838|AL3A1_HUMAN	P30838	453	50395	170	Aldehyde dehydrogenase, dimeric NADP-preferring OS=Homo sapiens OX=9606 GN=ALDH3A1 PE=1 SV=3	Aldehyde dehydrogenase, dimeric NADP-preferring	ALDH3A1
sp|O95994|AGR2_HUMAN	O95994	175	19979	167	Anterior gradient protein 2 homolog OS=Homo sapiens OX=9606 GN=AGR2 PE=1 SV=1	Anterior gradient protein 2 homolog	AGR2
sp|P07686|HEXB_HUMAN	P07686	556	63137	167	Beta-hexosaminidase subunit beta OS=Homo sapiens OX=9606 GN=HEXB PE=1 SV=4	Beta-hexosaminidase subunit beta	HEXB
sp|P61916|NPC2_HUMAN	P61916	151	16570	166	NPC intracellular cholesterol transporter 2 OS=Homo sapiens OX=9606 GN=NPC2 PE=1 SV=1	NPC intracellular cholesterol transporter 2	NPC2
sp|Q7Z3Z0|K1C25_HUMAN	Q7Z3Z0	450	49318	166	Keratin, type I cytoskeletal 25 OS=Homo sapiens OX=9606 GN=KRT25 PE=1 SV=1	Keratin, type I cytoskeletal 25	KRT25
sp|P30044|PRDX5_HUMAN	P30044	214	22086	164	Peroxiredoxin-5, mitochondrial OS=Homo sapiens OX=9606 GN=PRDX5 PE=1 SV=4	Peroxiredoxin-5, mitochondrial	PRDX5
sp|P35900|K1C20_HUMAN	P35900	424	48487	164	Keratin, type I cytoskeletal 20 OS=Homo sapiens OX=9606 GN=KRT20 PE=1 SV=1	Keratin, type I cytoskeletal 20	KRT20
sp|P07437|TBB5_HUMAN	P07437	444	49671	163	Tubulin beta chain OS=Homo sapiens OX=9606 GN=TUBB PE=1 SV=2	Tubulin beta chain	TUBB
sp|P17931|LEG3_HUMAN	P17931	250	26152	162	Galectin-3 OS=Homo sapiens OX=9606 GN=LGALS3 PE=1 SV=5	Galectin-3	LGALS3
sp|A0A0C4DH41|HV461_HUMAN;sp|P0DP08|HVD82_HUMAN;sp|P0DP06|HVD34_HUMAN;sp|P06331|HV434_HUMAN;sp|P01825|HV459_HUMAN;sp|P01824|HV439_HUMAN	A0A0C4DH41;P0DP08;P0DP06;P06331;P01825;P01824	118	13066	161	Immunoglobulin heavy variable 4-61 OS=Homo sapiens OX=9606 GN=IGHV4-61 PE=1 SV=1	Immunoglobulin heavy variable 4-61	IGHV4-61
sp|P0C0L4|CO4A_HUMAN	P0C0L4	1744	192784	160	Complement C4-A OS=Homo sapiens OX=9606 GN=C4A PE=1 SV=2	Complement C4-A	C4A
sp|Q14118|DAG1_HUMAN	Q14118	895	97441	160	Dystroglycan 1 OS=Homo sapiens OX=9606 GN=DAG1 PE=1 SV=2	Dystroglycan 1	DAG1
sp|P31947|1433S_HUMAN	P31947	248	27774	159	14-3-3 protein sigma OS=Homo sapiens OX=9606 GN=SFN PE=1 SV=1	14-3-3 protein sigma	SFN
sp|Q86X29|LSR_HUMAN	Q86X29	649	71439	157	Lipolysis-stimulated lipoprotein receptor OS=Homo sapiens OX=9606 GN=LSR PE=1 SV=4	Lipolysis-stimulated lipoprotein receptor	LSR
sp|A0A0B4J1V6|HV373_HUMAN	A0A0B4J1V6	119	12858	156	Immunoglobulin heavy variable 3-73 OS=Homo sapiens OX=9606 GN=IGHV3-73 PE=3 SV=1	Immunoglobulin heavy variable 3-73	IGHV3-73
sp|P04908|H2A1B_HUMAN;sp|Q93077|H2A1C_HUMAN;sp|Q7L7L0|H2A3_HUMAN	P04908;Q93077;Q7L7L0	130	14135	156	Histone H2A type 1-B/E OS=Homo sapiens OX=9606 GN=H2AC4 PE=1 SV=2	Histone H2A type 1-B/E	H2AC4
sp|P23528|COF1_HUMAN	P23528	166	18502	156	Cofilin-1 OS=Homo sapiens OX=9606 GN=CFL1 PE=1 SV=3	Cofilin-1	CFL1
sp|P31151|S10A7_HUMAN	P31151	101	11471	155	Protein S100-A7 OS=Homo sapiens OX=9606 GN=S100A7 PE=1 SV=4	Protein S100-A7	S100A7
sp|Q13835|PKP1_HUMAN	Q13835	747	82861	155	Plakophilin-1 OS=Homo sapiens OX=9606 GN=PKP1 PE=1 SV=2	Plakophilin-1	PKP1
sp|P07900|HS90A_HUMAN	P07900	732	84660	153	Heat shock protein HSP 90-alpha OS=Homo sapiens OX=9606 GN=HSP90AA1 PE=1 SV=5	Heat shock protein HSP 90-alpha	HSP90AA1
sp|P14314|GLU2B_HUMAN	P14314	528	59425	153	Glucosidase 2 subunit beta OS=Homo sapiens OX=9606 GN=PRKCSH PE=1 SV=2	Glucosidase 2 subunit beta	PRKCSH
sp|P06310|KV230_HUMAN	P06310	120	13185	152	Immunoglobulin kappa variable 2-30 OS=Homo sapiens OX=9606 GN=IGKV2-30 PE=3 SV=2	Immunoglobulin kappa variable 2-30	IGKV2-30
sp|P08670|VIME_HUMAN	P08670	466	53652	152	Vimentin OS=Homo sapiens OX=9606 GN=VIM PE=1 SV=4	Vimentin	VIM
sp|P10599|THIO_HUMAN	P10599	105	11737	149	Thioredoxin OS=Homo sapiens OX=9606 GN=TXN PE=1 SV=3	Thioredoxin	TXN
sp|Q13510|ASAH1_HUMAN	Q13510	395	44660	149	Acid ceramidase OS=Homo sapiens OX=9606 GN=ASAH1 PE=1 SV=5	Acid ceramidase	ASAH1
sp|Q99574|NEUS_HUMAN	Q99574	410	46427	149	Neuroserpin OS=Homo sapiens OX=9606 GN=SERPINI1 PE=1 SV=1	Neuroserpin	SERPINI1
sp|O00299|CLIC1_HUMAN	O00299	241	26923	146	Chloride intracellular channel protein 1 OS=Homo sapiens OX=9606 GN=CLIC1 PE=1 SV=4	Chloride intracellular channel protein 1	CLIC1
sp|P19957|ELAF_HUMAN	P19957	117	12270	145	Elafin OS=Homo sapiens OX=9606 GN=PI3 PE=1 SV=3	Elafin	PI3
sp|Q92576|PHF3_HUMAN	Q92576	2039	229479	145	PHD finger protein 3 OS=Homo sapiens OX=9606 GN=PHF3 PE=1 SV=3	PHD finger protein 3	PHF3
sp|O43852|CALU_HUMAN	O43852	315	37107	144	Calumenin OS=Homo sapiens OX=9606 GN=CALU PE=1 SV=2	Calumenin	CALU
sp|P02749|APOH_HUMAN	P02749	345	38298	141	Beta-2-glycoprotein 1 OS=Homo sapiens OX=9606 GN=APOH PE=1 SV=3	Beta-2-glycoprotein 1	APOH
sp|P50395|GDIB_HUMAN	P50395	445	50663	141	Rab GDP dissociation inhibitor beta OS=Homo sapiens OX=9606 GN=GDI2 PE=1 SV=2	Rab GDP dissociation inhibitor beta	GDI2
sp|P02647|APOA1_HUMAN	P02647	267	30778	139	Apolipoprotein A-I OS=Homo sapiens OX=9606 GN=APOA1 PE=1 SV=1	Apolipoprotein A-I	APOA1
sp|P0CG38|POTEI_HUMAN	P0CG38	1075	121282	138	POTE ankyrin domain family member I OS=Homo sapiens OX=9606 GN=POTEI PE=3 SV=1	POTE ankyrin domain family member I	POTEI
sp|Q8NFT2|STEA2_HUMAN	Q8NFT2	490	56056	138	Metalloreductase STEAP2 OS=Homo sapiens OX=9606 GN=STEAP2 PE=1 SV=3	Metalloreductase STEAP2	STEAP2
sp|P01861|IGHG4_HUMAN	P01861	396	43832	137	Immunoglobulin heavy constant gamma 4 OS=Homo sapiens OX=9606 GN=IGHG4 PE=1 SV=2	Immunoglobulin heavy constant gamma 4	IGHG4
sp|P02763|A1AG1_HUMAN	P02763	201	23540	136	Alpha-1-acid glycoprotein 1 OS=Homo sapiens OX=9606 GN=ORM1 PE=1 SV=2	Alpha-1-acid glycoprotein 1	ORM1
sp|P01624|KV315_HUMAN	P01624	115	12496	135	Immunoglobulin kappa variable 3-15 OS=Homo sapiens OX=9606 GN=IGKV3-15 PE=1 SV=2	Immunoglobulin kappa variable 3-15	IGKV3-15
sp|P01859|IGHG2_HUMAN	P01859	395	43806	135	Immunoglobulin heavy constant gamma 2 OS=Homo sapiens OX=9606 GN=IGHG2 PE=1 SV=3	Immunoglobulin heavy constant gamma 2	IGHG2
sp|P01766|HV313_HUMAN	P01766	116	12506	134	Immunoglobulin heavy variable 3-13 OS=Homo sapiens OX=9606 GN=IGHV3-13 PE=1 SV=2	Immunoglobulin heavy variable 3-13	IGHV3-13
sp|P25774|CATS_HUMAN	P25774	331	37496	132	Cathepsin S OS=Homo sapiens OX=9606 GN=CTSS PE=1 SV=3	Cathepsin S	CTSS
sp|Q9H173|SIL1_HUMAN	Q9H173	461	52085	132	Nucleotide exchange factor SIL1 OS=Homo sapiens OX=9606 GN=SIL1 PE=1 SV=1	Nucleotide exchange factor SIL1	SIL1
sp|Q7Z3Y7|K1C28_HUMAN	Q7Z3Y7	464	50567	131	Keratin, type I cytoskeletal 28 OS=Homo sapiens OX=9606 GN=KRT28 PE=1 SV=2	Keratin, type I cytoskeletal 28	KRT28
sp|P26038|MOES_HUMAN	P26038	577	67820	130	Moesin OS=Homo sapiens OX=9606 GN=MSN PE=1 SV=3	Moesin	MSN
sp|P13987|CD59_HUMAN	P13987	128	14177	129	CD59 glycoprotein OS=Homo sapiens OX=9606 GN=CD59 PE=1 SV=1	CD59 glycoprotein	CD59
sp|Q9Y4L1|HYOU1_HUMAN	Q9Y4L1	999	111335	129	Hypoxia up-regulated protein 1 OS=Homo sapiens OX=9606 GN=HYOU1 PE=1 SV=1	Hypoxia up-regulated protein 1	HYOU1
sp|A0A0C4DH31|HV118_HUMAN	A0A0C4DH31	117	12820	128	Immunoglobulin heavy variable 1-18 OS=Homo sapiens OX=9606 GN=IGHV1-18 PE=3 SV=1	Immunoglobulin heavy variable 1-18	IGHV1-18
sp|Q7RTS7|K2C74_HUMAN	Q7RTS7	529	57865	128	Keratin, type II cytoskeletal 74 OS=Homo sapiens OX=9606 GN=KRT74 PE=1 SV=2	Keratin, type II cytoskeletal 74	KRT74
sp|P02765|FETUA_HUMAN	P02765	367	39341	127	Alpha-2-HS-glycoprotein OS=Homo sapiens OX=9606 GN=AHSG PE=1 SV=2	Alpha-2-HS-glycoprotein	AHSG
sp|P06331|HV434_HUMAN	P06331	123	13815	127	Immunoglobulin heavy variable 4-34 OS=Homo sapiens OX=9606 GN=IGHV4-34 PE=1 SV=2	Immunoglobulin heavy variable 4-34	IGHV4-34
sp|Q13438|OS9_HUMAN	Q13438	667	75562	127	Protein OS-9 OS=Homo sapiens OX=9606 GN=OS9 PE=1 SV=1	Protein-9	OS9
sp|P01602|KV105_HUMAN	P01602	117	12782	126	Immunoglobulin kappa variable 1-5 OS=Homo sapiens OX=9606 GN=IGKV1-5 PE=1 SV=2	Immunoglobulin kappa variable 1-5	IGKV1-5
sp|P52209|6PGD_HUMAN	P52209	483	53140	126	6-phosphogluconate dehydrogenase, decarboxylating OS=Homo sapiens OX=9606 GN=PGD PE=1 SV=3	6-phosphogluconate dehydrogenase, decarboxylating	PGD
sp|Q13162|PRDX4_HUMAN	Q13162	271	30540	126	Peroxiredoxin-4 OS=Homo sapiens OX=9606 GN=PRDX4 PE=1 SV=1	Peroxiredoxin-4	PRDX4
sp|A0A087WSY6|KVD15_HUMAN	A0A087WSY6	115	12534	125	Immunoglobulin kappa variable 3D-15 OS=Homo sapiens OX=9606 GN=IGKV3D-15 PE=3 SV=6	Immunoglobulin kappa variable 3D-15	IGKV3D-15
sp|P32119|PRDX2_HUMAN	P32119	198	21892	125	Peroxiredoxin-2 OS=Homo sapiens OX=9606 GN=PRDX2 PE=1 SV=5	Peroxiredoxin-2	PRDX2
sp|P31749|AKT1_HUMAN	P31749	480	55686	124	RAC-alpha serine/threonine-protein kinase OS=Homo sapiens OX=9606 GN=AKT1 PE=1 SV=2	RAC-alpha serine/threonine-protein kinase	AKT1
sp|P60660|MYL6_HUMAN	P60660	151	16930	124	Myosin light polypeptide 6 OS=Homo sapiens OX=9606 GN=MYL6 PE=1 SV=2	Myosin light polypeptide 6	MYL6
sp|P12830|CADH1_HUMAN	P12830	882	97456	123	Cadherin-1 OS=Homo sapiens OX=9606 GN=CDH1 PE=1 SV=3	Cadherin-1	CDH1
sp|P22352|GPX3_HUMAN	P22352	226	25402	122	Glutathione peroxidase 3 OS=Homo sapiens OX=9606 GN=GPX3 PE=1 SV=2	Glutathione peroxidase 3	GPX3
sp|P12259|FA5_HUMAN	P12259	2224	251701	121	Coagulation factor V OS=Homo sapiens OX=9606 GN=F5 PE=1 SV=4	Coagulation factor V	F5
sp|A0A0C4DH34|HV428_HUMAN	A0A0C4DH34	117	13124	120	Immunoglobulin heavy variable 4-28 OS=Homo sapiens OX=9606 GN=IGHV4-28 PE=3 SV=1	Immunoglobulin heavy variable 4-28	IGHV4-28
sp|P13639|EF2_HUMAN	P13639	858	95338	120	Elongation factor 2 OS=Homo sapiens OX=9606 GN=EEF2 PE=1 SV=4	Elongation factor 2	EEF2
sp|P35321|SPR1A_HUMAN	P35321	89	9877	120	Cornifin-A OS=Homo sapiens OX=9606 GN=SPRR1A PE=1 SV=2	Cornifin-A	SPRR1A
sp|P00338|LDHA_HUMAN	P00338	332	36689	119	L-lactate dehydrogenase A chain OS=Homo sapiens OX=9606 GN=LDHA PE=1 SV=2	L-lactate dehydrogenase A chain	LDHA
sp|O14745|NHRF1_HUMAN	O14745	358	38868	116	Na(+)/H(+) exchange regulatory cofactor NHE-RF1 OS=Homo sapiens OX=9606 GN=NHERF1 PE=1 SV=4	Na(+)/H(+) exchange regulatory cofactor NHE-RF1	NHERF1
sp|O95171|SCEL_HUMAN	O95171	688	77552	115	Sciellin OS=Homo sapiens OX=9606 GN=SCEL PE=1 SV=2	Sciellin	SCEL
sp|P22528|SPR1B_HUMAN	P22528	89	9888	115	Cornifin-B OS=Homo sapiens OX=9606 GN=SPRR1B PE=1 SV=2	Cornifin-B	SPRR1B
sp|Q96P63|SPB12_HUMAN	Q96P63	405	46276	115	Serpin B12 OS=Homo sapiens OX=9606 GN=SERPINB12 PE=1 SV=1	Serpin B12	SERPINB12
sp|P06753|TPM3_HUMAN	P06753	285	32950	114	Tropomyosin alpha-3 chain OS=Homo sapiens OX=9606 GN=TPM3 PE=1 SV=2	Tropomyosin alpha-3 chain	TPM3
sp|P05164|PERM_HUMAN	P05164	745	83869	112	Myeloperoxidase OS=Homo sapiens OX=9606 GN=MPO PE=1 SV=1	Myeloperoxidase	MPO
sp|Q13867|BLMH_HUMAN	Q13867	455	52562	112	Bleomycin hydrolase OS=Homo sapiens OX=9606 GN=BLMH PE=1 SV=1	Bleomycin hydrolase	BLMH
sp|P06703|S10A6_HUMAN	P06703	90	10180	111	Protein S100-A6 OS=Homo sapiens OX=9606 GN=S100A6 PE=1 SV=1	Protein S100-A6	S100A6
sp|Q96BQ1|FAM3D_HUMAN	Q96BQ1	224	24963	111	Protein FAM3D OS=Homo sapiens OX=9606 GN=FAM3D PE=1 SV=1	Protein FAM3D	FAM3D
sp|P01700|LV147_HUMAN	P01700	117	12284	110	Immunoglobulin lambda variable 1-47 OS=Homo sapiens OX=9606 GN=IGLV1-47 PE=1 SV=2	Immunoglobulin lambda variable 1-47	IGLV1-47
sp|P59665|DEF1_HUMAN;sp|P59666|DEF3_HUMAN	P59665;P59666	94	10201	110	Neutrophil defensin 1 OS=Homo sapiens OX=9606 GN=DEFA1 PE=1 SV=1	Neutrophil defensin 1	DEFA1
sp|P29401|TKT_HUMAN	P29401	623	67878	109	Transketolase OS=Homo sapiens OX=9606 GN=TKT PE=1 SV=3	Transketolase	TKT
sp|Q00610|CLH1_HUMAN	Q00610	1675	191613	109	Clathrin heavy chain 1 OS=Homo sapiens OX=9606 GN=CLTC PE=1 SV=5	Clathrin heavy chain 1	CLTC
sp|P14625|ENPL_HUMAN	P14625	803	92469	108	Endoplasmin OS=Homo sapiens OX=9606 GN=HSP90B1 PE=1 SV=1	Endoplasmin	HSP90B1
sp|A0A075B6S5|KV127_HUMAN	A0A075B6S5	117	12711	107	Immunoglobulin kappa variable 1-27 OS=Homo sapiens OX=9606 GN=IGKV1-27 PE=3 SV=1	Immunoglobulin kappa variable 1-27	IGKV1-27
sp|P01599|KV117_HUMAN	P01599	117	12779	107	Immunoglobulin kappa variable 1-17 OS=Homo sapiens OX=9606 GN=IGKV1-17 PE=1 SV=2	Immunoglobulin kappa variable 1-17	IGKV1-17
sp|P08238|HS90B_HUMAN	P08238	724	83264	107	Heat shock protein HSP 90-beta OS=Homo sapiens OX=9606 GN=HSP90AB1 PE=1 SV=4	Heat shock protein HSP 90-beta	HSP90AB1
sp|P54652|HSP72_HUMAN	P54652	639	70021	107	Heat shock-related 70 kDa protein 2 OS=Homo sapiens OX=9606 GN=HSPA2 PE=1 SV=1	Heat shock-related 70 kDa protein 2	HSPA2
sp|P15144|AMPN_HUMAN	P15144	967	109539	106	Aminopeptidase N OS=Homo sapiens OX=9606 GN=ANPEP PE=1 SV=4	Aminopeptidase N	ANPEP
sp|A0A0B4J1U7|HV601_HUMAN	A0A0B4J1U7	121	13481	104	Immunoglobulin heavy variable 6-1 OS=Homo sapiens OX=9606 GN=IGHV6-1 PE=3 SV=1	Immunoglobulin heavy variable 6-1	IGHV6-1
sp|Q8WVQ1|CANT1_HUMAN	Q8WVQ1	401	44840	104	Soluble calcium-activated nucleotidase 1 OS=Homo sapiens OX=9606 GN=CANT1 PE=1 SV=1	Soluble calcium-activated nucleotidase 1	CANT1
sp|A0A0A0MRZ8|KVD11_HUMAN;sp|P04433|KV311_HUMAN	A0A0A0MRZ8;P04433	115	12625	103	Immunoglobulin kappa variable 3D-11 OS=Homo sapiens OX=9606 GN=IGKV3D-11 PE=3 SV=6	Immunoglobulin kappa variable 3D-11	IGKV3D-11
sp|A0A0C4DH32|HV320_HUMAN	A0A0C4DH32	117	12673	103	Immunoglobulin heavy variable 3-20 OS=Homo sapiens OX=9606 GN=IGHV3-20 PE=3 SV=2	Immunoglobulin heavy variable 3-20	IGHV3-20
sp|P0DTE1|HV383_HUMAN	P0DTE1	115	12671	103	Probable non-functional immunoglobulin heavy variable 3-38-3 OS=Homo sapiens OX=9606 GN=IGHV3-38-3 PE=1 SV=1	Probable non-functional immunoglobulin heavy variable 3-38-3	IGHV3-38-3
sp|P01743|HV146_HUMAN	P01743	117	12933	102	Immunoglobulin heavy variable 1-46 OS=Homo sapiens OX=9606 GN=IGHV1-46 PE=1 SV=2	Immunoglobulin heavy variable 1-46	IGHV1-46
sp|Q8WUM4|PDC6I_HUMAN	Q8WUM4	868	96023	102	Programmed cell death 6-interacting protein OS=Homo sapiens OX=9606 GN=PDCD6IP PE=1 SV=1	Programmed cell death 6-interacting protein	PDCD6IP
sp|O95841|ANGL1_HUMAN	O95841	491	56720	101	Angiopoietin-related protein 1 OS=Homo sapiens OX=9606 GN=ANGPTL1 PE=2 SV=1	Angiopoietin-related protein 1	ANGPTL1
sp|P35241|RADI_HUMAN	P35241	583	68564	101	Radixin OS=Homo sapiens OX=9606 GN=RDX PE=1 SV=1	Radixin	RDX
sp|P62258|1433E_HUMAN	P62258	255	29174	101	14-3-3 protein epsilon OS=Homo sapiens OX=9606 GN=YWHAE PE=1 SV=1	14-3-3 protein epsilon	YWHAE
sp|P09958|FURIN_HUMAN	P09958	794	86678	100	Furin OS=Homo sapiens OX=9606 GN=FURIN PE=1 SV=2	Furin	FURIN
sp|P05155|IC1_HUMAN	P05155	500	55154	99	Plasma protease C1 inhibitor OS=Homo sapiens OX=9606 GN=SERPING1 PE=1 SV=2	Plasma protease C1 inhibitor	SERPING1
sp|P09237|MMP7_HUMAN	P09237	267	29677	99	Matrilysin OS=Homo sapiens OX=9606 GN=MMP7 PE=1 SV=1	Matrilysin	MMP7
sp|O60911|CATL2_HUMAN	O60911	334	37329	98	Cathepsin L2 OS=Homo sapiens OX=9606 GN=CTSV PE=1 SV=2	Cathepsin L2	CTSV
sp|P04430|KV116_HUMAN	P04430	117	12618	98	Immunoglobulin kappa variable 1-16 OS=Homo sapiens OX=9606 GN=IGKV1-16 PE=1 SV=2	Immunoglobulin kappa variable 1-16	IGKV1-16
sp|P15309|PPAP_HUMAN	P15309	386	44566	98	Prostatic acid phosphatase OS=Homo sapiens OX=9606 GN=ACP3 PE=1 SV=3	Prostatic acid phosphatase	ACP3
sp|P30085|KCY_HUMAN	P30085	196	22222	98	UMP-CMP kinase OS=Homo sapiens OX=9606 GN=CMPK1 PE=1 SV=3	UMP-CMP kinase	CMPK1
sp|Q8NCL4|GALT6_HUMAN	Q8NCL4	622	71159	97	Polypeptide N-acetylgalactosaminyltransferase 6 OS=Homo sapiens OX=9606 GN=GALNT6 PE=1 SV=2	Polypeptide N-acetylgalactosaminyltransferase 6	GALNT6
sp|Q9C075|K1C23_HUMAN	Q9C075	422	48131	97	Keratin, type I cytoskeletal 23 OS=Homo sapiens OX=9606 GN=KRT23 PE=1 SV=2	Keratin, type I cytoskeletal 23	KRT23
sp|O60814|H2B1K_HUMAN;sp|Q99880|H2B1L_HUMAN;sp|Q99879|H2B1M_HUMAN;sp|Q99877|H2B1N_HUMAN;sp|Q93079|H2B1H_HUMAN;sp|Q5QNW6|H2B2F_HUMAN;sp|P62807|H2B1C_HUMAN;sp|P58876|H2B1D_HUMAN;sp|P57053|H2BFS_HUMAN	O60814;Q99880;Q99879;Q99877;Q93079;Q5QNW6;P62807;P58876;P57053	126	13890	96	Histone H2B type 1-K OS=Homo sapiens OX=9606 GN=H2BC12 PE=1 SV=3	Histone H2B type 1-K	H2BC12
sp|Q8WVV4|POF1B_HUMAN	Q8WVV4	589	68065	96	Protein POF1B OS=Homo sapiens OX=9606 GN=POF1B PE=1 SV=3	Protein POF1B	POF1B
sp|A0A075B6K0|LV316_HUMAN	A0A075B6K0	115	12466	94	Immunoglobulin lambda variable 3-16 OS=Homo sapiens OX=9606 GN=IGLV3-16 PE=3 SV=2	Immunoglobulin lambda variable 3-16	IGLV3-16
sp|O00151|PDLI1_HUMAN	O00151	329	36072	94	PDZ and LIM domain protein 1 OS=Homo sapiens OX=9606 GN=PDLIM1 PE=1 SV=4	PDZ and LIM domain protein 1	PDLIM1
sp|Q9BUF5|TBB6_HUMAN	Q9BUF5	446	49857	94	Tubulin beta-6 chain OS=Homo sapiens OX=9606 GN=TUBB6 PE=1 SV=1	Tubulin beta-6 chain	TUBB6
sp|P07737|PROF1_HUMAN	P07737	140	15054	93	Profilin-1 OS=Homo sapiens OX=9606 GN=PFN1 PE=1 SV=2	Profilin-1	PFN1
sp|A0A075B6K4|LV310_HUMAN	A0A075B6K4	115	12441	92	Immunoglobulin lambda variable 3-10 OS=Homo sapiens OX=9606 GN=IGLV3-10 PE=3 SV=2	Immunoglobulin lambda variable 3-10	IGLV3-10
sp|P01717|LV325_HUMAN	P01717	112	12011	92	Immunoglobulin lambda variable 3-25 OS=Homo sapiens OX=9606 GN=IGLV3-25 PE=1 SV=2	Immunoglobulin lambda variable 3-25	IGLV3-25
sp|P25815|S100P_HUMAN	P25815	95	10400	92	Protein S100-P OS=Homo sapiens OX=9606 GN=S100P PE=1 SV=2	Protein S100-P	S100P
sp|Q08188|TGM3_HUMAN	Q08188	693	76632	92	Protein-glutamine gamma-glutamyltransferase E OS=Homo sapiens OX=9606 GN=TGM3 PE=1 SV=4	Protein-glutamine gamma-glutamyltransferase E	TGM3
sp|Q6KB66|K2C80_HUMAN	Q6KB66	452	50525	92	Keratin, type II cytoskeletal 80 OS=Homo sapiens OX=9606 GN=KRT80 PE=1 SV=2	Keratin, type II cytoskeletal 80	KRT80
sp|Q08431|MFGM_HUMAN	Q08431	387	43105	90	Lactadherin OS=Homo sapiens OX=9606 GN=MFGE8 PE=1 SV=3	Lactadherin	MFGE8
sp|P31946|1433B_HUMAN	P31946	246	28082	89	14-3-3 protein beta/alpha OS=Homo sapiens OX=9606 GN=YWHAB PE=1 SV=3	14-3-3 protein beta/alpha	YWHAB
sp|Q14508|WFDC2_HUMAN	Q14508	124	12993	89	WAP four-disulfide core domain protein 2 OS=Homo sapiens OX=9606 GN=WFDC2 PE=1 SV=2	WAP four-disulfide core domain protein 2	WFDC2
sp|Q99538|LGMN_HUMAN	Q99538	433	49411	88	Legumain OS=Homo sapiens OX=9606 GN=LGMN PE=1 SV=1	Legumain	LGMN
sp|O60888|CUTA_HUMAN	O60888	179	19116	87	Protein CutA OS=Homo sapiens OX=9606 GN=CUTA PE=1 SV=2	Protein CutA	CUTA
sp|O75874|IDHC_HUMAN	O75874	414	46659	87	Isocitrate dehydrogenase [NADP] cytoplasmic OS=Homo sapiens OX=9606 GN=IDH1 PE=1 SV=2	Isocitrate dehydrogenase [NADP] cytoplasmic	IDH1
sp|P42357|HUTH_HUMAN	P42357	657	72698	87	Histidine ammonia-lyase OS=Homo sapiens OX=9606 GN=HAL PE=1 SV=1	Histidine ammonia-lyase	HAL
sp|Q02487|DSC2_HUMAN	Q02487	901	99962	87	Desmocollin-2 OS=Homo sapiens OX=9606 GN=DSC2 PE=1 SV=1	Desmocollin-2	DSC2
sp|P04004|VTNC_HUMAN	P04004	478	54306	86	Vitronectin OS=Homo sapiens OX=9606 GN=VTN PE=1 SV=1	Vitronectin	VTN
sp|P15291|B4GT1_HUMAN	P15291	398	43920	86	Beta-1,4-galactosyltransferase 1 OS=Homo sapiens OX=9606 GN=B4GALT1 PE=1 SV=5	Beta-1,4-galactosyltransferase 1	B4GALT1
sp|Q11201|SIA4A_HUMAN	Q11201	340	39075	86	CMP-N-acetylneuraminate-beta-galactosamide-alpha-2,3-sialyltransferase 1 OS=Homo sapiens OX=9606 GN=ST3GAL1 PE=1 SV=1	CMP-N-acetylneuraminate-beta-galactosamide-alpha-2,3-sialyltransferase 1	ST3GAL1
sp|Q9NZT1|CALL5_HUMAN	Q9NZT1	146	15892	86	Calmodulin-like protein 5 OS=Homo sapiens OX=9606 GN=CALML5 PE=1 SV=2	Calmodulin-like protein 5	CALML5
sp|A0A075B6P5|KV228_HUMAN;sp|P01615|KVD28_HUMAN	A0A075B6P5;P01615	120	12957	85	Immunoglobulin kappa variable 2-28 OS=Homo sapiens OX=9606 GN=IGKV2-28 PE=3 SV=1	Immunoglobulin kappa variable 2-28	IGKV2-28
sp|O43653|PSCA_HUMAN	O43653	114	11959	84	Prostate stem cell antigen OS=Homo sapiens OX=9606 GN=PSCA PE=1 SV=2	Prostate stem cell antigen	PSCA
sp|O43790|KRT86_HUMAN	O43790	486	53501	84	Keratin, type II cuticular Hb6 OS=Homo sapiens OX=9606 GN=KRT86 PE=1 SV=1	Keratin, type II cuticular Hb6	KRT86
sp|O75629|CREG1_HUMAN	O75629	220	24075	84	Protein CREG1 OS=Homo sapiens OX=9606 GN=CREG1 PE=1 SV=1	Protein CREG1	CREG1
sp|Q16651|PRSS8_HUMAN	Q16651	343	36431	84	Prostasin OS=Homo sapiens OX=9606 GN=PRSS8 PE=1 SV=1	Prostasin	PRSS8
sp|P02790|HEMO_HUMAN	P02790	462	51676	83	Hemopexin OS=Homo sapiens OX=9606 GN=HPX PE=1 SV=2	Hemopexin	HPX
sp|P08311|CATG_HUMAN	P08311	255	28837	83	Cathepsin G OS=Homo sapiens OX=9606 GN=CTSG PE=1 SV=2	Cathepsin G	CTSG
sp|P50995|ANX11_HUMAN	P50995	505	54390	83	Annexin A11 OS=Homo sapiens OX=9606 GN=ANXA11 PE=1 SV=1	Annexin A11	ANXA11
sp|P18669|PGAM1_HUMAN	P18669	254	28804	82	Phosphoglycerate mutase 1 OS=Homo sapiens OX=9606 GN=PGAM1 PE=1 SV=2	Phosphoglycerate mutase 1	PGAM1
sp|P19021|AMD_HUMAN	P19021	973	108332	82	Peptidyl-glycine alpha-amidating monooxygenase OS=Homo sapiens OX=9606 GN=PAM PE=1 SV=2	Peptidyl-glycine alpha-amidating monooxygenase	PAM
sp|A0A0C4DH67|KV108_HUMAN	A0A0C4DH67	115	12537	81	Immunoglobulin kappa variable 1-8 OS=Homo sapiens OX=9606 GN=IGKV1-8 PE=3 SV=1	Immunoglobulin kappa variable 1-8	IGKV1-8
sp|P0CG39|POTEJ_HUMAN	P0CG39	1038	117390	81	POTE ankyrin domain family member J OS=Homo sapiens OX=9606 GN=POTEJ PE=3 SV=1	POTE ankyrin domain family member J	POTEJ
sp|P67936|TPM4_HUMAN	P67936	248	28522	81	Tropomyosin alpha-4 chain OS=Homo sapiens OX=9606 GN=TPM4 PE=1 SV=3	Tropomyosin alpha-4 chain	TPM4
sp|B0FP48|UPK3L_HUMAN;sp|E5RIL1|UPKL2_HUMAN	B0FP48;E5RIL1	263	28385	80	Uroplakin-3b-like protein 1 OS=Homo sapiens OX=9606 GN=UPK3BL1 PE=2 SV=1	Uroplakin-3b-like protein 1	UPK3BL1
sp|P40925|MDHC_HUMAN	P40925	334	36426	80	Malate dehydrogenase, cytoplasmic OS=Homo sapiens OX=9606 GN=MDH1 PE=1 SV=4	Malate dehydrogenase, cytoplasmic	MDH1
sp|P09525|ANXA4_HUMAN	P09525	319	35883	79	Annexin A4 OS=Homo sapiens OX=9606 GN=ANXA4 PE=1 SV=4	Annexin A4	ANXA4
sp|P0DJI8|SAA1_HUMAN	P0DJI8	122	13532	79	Serum amyloid A-1 protein OS=Homo sapiens OX=9606 GN=SAA1 PE=1 SV=1	Serum amyloid A-1 protein	SAA1
sp|Q01459|DIAC_HUMAN	Q01459	385	43760	79	Di-N-acetylchitobiase OS=Homo sapiens OX=9606 GN=CTBS PE=1 SV=1	Di-N-acetylchitobiase	CTBS
sp|A0A0C4DH36|HV338_HUMAN	A0A0C4DH36	116	12759	78	Probable non-functional immunoglobulin heavy variable 3-38 OS=Homo sapiens OX=9606 GN=IGHV3-38 PE=1 SV=1	Probable non-functional immunoglobulin heavy variable 3-38	IGHV3-38
sp|Q9NRJ3|CCL28_HUMAN	Q9NRJ3	127	14280	78	C-C motif chemokine 28 OS=Homo sapiens OX=9606 GN=CCL28 PE=1 SV=1	C-C motif chemokine 28	CCL28
sp|P06744|G6PI_HUMAN	P06744	558	63147	77	Glucose-6-phosphate isomerase OS=Homo sapiens OX=9606 GN=GPI PE=1 SV=4	Glucose-6-phosphate isomerase	GPI
sp|O75223|GGCT_HUMAN	O75223	188	21008	76	Gamma-glutamylcyclotransferase OS=Homo sapiens OX=9606 GN=GGCT PE=1 SV=1	Gamma-glutamylcyclotransferase	GGCT
sp|O95436|NPT2B_HUMAN	O95436	690	75759	76	Sodium-dependent phosphate transport protein 2B OS=Homo sapiens OX=9606 GN=SLC34A2 PE=1 SV=3	Sodium-dependent phosphate transport protein 2B	SLC34A2
sp|P30041|PRDX6_HUMAN	P30041	224	25035	76	Peroxiredoxin-6 OS=Homo sapiens OX=9606 GN=PRDX6 PE=1 SV=3	Peroxiredoxin-6	PRDX6
sp|Q8WXG9|AGRV1_HUMAN	Q8WXG9	6306	693082	76	Adhesion G-protein coupled receptor V1 OS=Homo sapiens OX=9606 GN=ADGRV1 PE=1 SV=2	Adhesion G-protein coupled receptor V1	ADGRV1
sp|Q96DR8|MUCL1_HUMAN	Q96DR8	90	9039	76	Mucin-like protein 1 OS=Homo sapiens OX=9606 GN=MUCL1 PE=1 SV=1	Mucin-like protein 1	MUCL1
sp|Q9NRA1|PDGFC_HUMAN	Q9NRA1	345	39029	76	Platelet-derived growth factor C OS=Homo sapiens OX=9606 GN=PDGFC PE=1 SV=2	Platelet-derived growth factor C	PDGFC
sp|O75888|TNF13_HUMAN	O75888	250	27433	75	Tumor necrosis factor ligand superfamily member 13 OS=Homo sapiens OX=9606 GN=TNFSF13 PE=1 SV=1	Tumor necrosis factor ligand superfamily member 13	TNFSF13
sp|Q8NES3|LFNG_HUMAN	Q8NES3	379	41773	75	Beta-1,3-N-acetylglucosaminyltransferase lunatic fringe OS=Homo sapiens OX=9606 GN=LFNG PE=1 SV=2	Beta-1,3-N-acetylglucosaminyltransferase lunatic fringe	LFNG
sp|P12429|ANXA3_HUMAN	P12429	323	36375	74	Annexin A3 OS=Homo sapiens OX=9606 GN=ANXA3 PE=1 SV=3	Annexin A3	ANXA3
sp|P07476|INVO_HUMAN	P07476	585	68479	72	Involucrin OS=Homo sapiens OX=9606 GN=IVL PE=1 SV=2	Involucrin	IVL
sp|P53634|CATC_HUMAN	P53634	463	51854	72	Dipeptidyl peptidase 1 OS=Homo sapiens OX=9606 GN=CTSC PE=1 SV=2	Dipeptidyl peptidase 1	CTSC
sp|Q15293|RCN1_HUMAN	Q15293	331	38890	72	Reticulocalbin-1 OS=Homo sapiens OX=9606 GN=RCN1 PE=1 SV=1	Reticulocalbin-1	RCN1
sp|Q9BWS9|CHID1_HUMAN	Q9BWS9	393	44941	72	Chitinase domain-containing protein 1 OS=Homo sapiens OX=9606 GN=CHID1 PE=1 SV=1	Chitinase domain-containing protein 1	CHID1
sp|P12814|ACTN1_HUMAN	P12814	892	103058	71	Alpha-actinin-1 OS=Homo sapiens OX=9606 GN=ACTN1 PE=1 SV=2	Alpha-actinin-1	ACTN1
sp|P46940|IQGA1_HUMAN	P46940	1657	189251	71	Ras GTPase-activating-like protein IQGAP1 OS=Homo sapiens OX=9606 GN=IQGAP1 PE=1 SV=1	Ras GTPase-activating-like protein IQGAP1	IQGAP1
sp|Q13228|SBP1_HUMAN	Q13228	472	52391	71	Methanethiol oxidase OS=Homo sapiens OX=9606 GN=SELENBP1 PE=1 SV=2	Methanethiol oxidase	SELENBP1
sp|A0A0B4J1V2|HV226_HUMAN	A0A0B4J1V2	119	13182	70	Immunoglobulin heavy variable 2-26 OS=Homo sapiens OX=9606 GN=IGHV2-26 PE=3 SV=1	Immunoglobulin heavy variable 2-26	IGHV2-26
sp|P07384|CAN1_HUMAN	P07384	714	81890	70	Calpain-1 catalytic subunit OS=Homo sapiens OX=9606 GN=CAPN1 PE=1 SV=1	Calpain-1 catalytic subunit	CAPN1
sp|P14550|AK1A1_HUMAN	P14550	325	36573	70	Aldo-keto reductase family 1 member A1 OS=Homo sapiens OX=9606 GN=AKR1A1 PE=1 SV=3	Aldo-keto reductase family 1 member A1	AKR1A1
sp|P19971|TYPH_HUMAN	P19971	482	49955	70	Thymidine phosphorylase OS=Homo sapiens OX=9606 GN=TYMP PE=1 SV=2	Thymidine phosphorylase	TYMP
sp|P50238|CRIP1_HUMAN	P50238	77	8533	69	Cysteine-rich protein 1 OS=Homo sapiens OX=9606 GN=CRIP1 PE=1 SV=3	Cysteine-rich protein 1	CRIP1
sp|A0A0C4DH25|KVD20_HUMAN	A0A0C4DH25	116	12515	68	Immunoglobulin kappa variable 3D-20 OS=Homo sapiens OX=9606 GN=IGKV3D-20 PE=3 SV=1	Immunoglobulin kappa variable 3D-20	IGKV3D-20
sp|P02675|FIBB_HUMAN	P02675	491	55928	68	Fibrinogen beta chain OS=Homo sapiens OX=9606 GN=FGB PE=1 SV=2	Fibrinogen beta chain	FGB
sp|P08582|TRFM_HUMAN	P08582	738	80215	68	Melanotransferrin OS=Homo sapiens OX=9606 GN=MELTF PE=1 SV=2	Melanotransferrin	MELTF
sp|A0A075B6S2|KVD29_HUMAN;sp|A2NJV5|KV229_HUMAN	A0A075B6S2;A2NJV5	120	13143	67	Immunoglobulin kappa variable 2D-29 OS=Homo sapiens OX=9606 GN=IGKV2D-29 PE=3 SV=1	Immunoglobulin kappa variable 2D-29	IGKV2D-29
sp|P01709|LV208_HUMAN	P01709	118	12382	67	Immunoglobulin lambda variable 2-8 OS=Homo sapiens OX=9606 GN=IGLV2-8 PE=1 SV=2	Immunoglobulin lambda variable 2-8	IGLV2-8
sp|P23490|LORI_HUMAN	P23490	312	25761	67	Loricrin OS=Homo sapiens OX=9606 GN=LORICRIN PE=1 SV=2	Loricrin	LORICRIN
sp|P27348|1433T_HUMAN	P27348	245	27764	67	14-3-3 protein theta OS=Homo sapiens OX=9606 GN=YWHAQ PE=1 SV=1	14-3-3 protein theta	YWHAQ
sp|Q99497|PARK7_HUMAN	Q99497	189	19891	67	Parkinson disease protein 7 OS=Homo sapiens OX=9606 GN=PARK7 PE=1 SV=2	Parkinson disease protein 7	PARK7
sp|Q9GZM7|TINAL_HUMAN	Q9GZM7	467	52387	67	Tubulointerstitial nephritis antigen-like OS=Homo sapiens OX=9606 GN=TINAGL1 PE=1 SV=1	Tubulointerstitial nephritis antigen-like	TINAGL1
sp|Q9H1E1|RNAS7_HUMAN	Q9H1E1	156	17419	67	Ribonuclease 7 OS=Homo sapiens OX=9606 GN=RNASE7 PE=1 SV=2	Ribonuclease 7	RNASE7
sp|A0A075B6K5|LV39_HUMAN	A0A075B6K5	115	12332	66	Immunoglobulin lambda variable 3-9 OS=Homo sapiens OX=9606 GN=IGLV3-9 PE=3 SV=1	Immunoglobulin lambda variable 3-9	IGLV3-9
sp|P05156|CFAI_HUMAN	P05156	583	65750	66	Complement factor I OS=Homo sapiens OX=9606 GN=CFI PE=1 SV=2	Complement factor I	CFI
sp|P21741|MK_HUMAN	P21741	143	15585	66	Midkine OS=Homo sapiens OX=9606 GN=MDK PE=1 SV=1	Midkine	MDK
sp|A0A075B6I0|LV861_HUMAN	A0A075B6I0	122	12814	65	Immunoglobulin lambda variable 8-61 OS=Homo sapiens OX=9606 GN=IGLV8-61 PE=3 SV=7	Immunoglobulin lambda variable 8-61	IGLV8-61
sp|P01889|HLAB_HUMAN	P01889	362	40460	65	HLA class I histocompatibility antigen, B alpha chain OS=Homo sapiens OX=9606 GN=HLA-B PE=1 SV=3	HLA class I histocompatibility antigen, B alpha chain	HLA-B
sp|Q6UWP8|SBSN_HUMAN	Q6UWP8	590	60541	65	Suprabasin OS=Homo sapiens OX=9606 GN=SBSN PE=1 SV=2	Suprabasin	SBSN
sp|P06899|H2B1J_HUMAN;sp|Q8N257|H2B3B_HUMAN;sp|Q16778|H2B2E_HUMAN;sp|P33778|H2B1B_HUMAN;sp|P23527|H2B1O_HUMAN	P06899;Q8N257;Q16778;P33778;P23527	126	13904	64	Histone H2B type 1-J OS=Homo sapiens OX=9606 GN=H2BC11 PE=1 SV=3	Histone H2B type 1-J	H2BC11
sp|P07711|CATL1_HUMAN	P07711	333	37564	64	Procathepsin L OS=Homo sapiens OX=9606 GN=CTSL PE=1 SV=2	Procathepsin L	CTSL
sp|P15328|FOLR1_HUMAN	P15328	257	29819	64	Folate receptor alpha OS=Homo sapiens OX=9606 GN=FOLR1 PE=1 SV=3	Folate receptor alpha	FOLR1
sp|P16401|H15_HUMAN	P16401	226	22580	64	Histone H1.5 OS=Homo sapiens OX=9606 GN=H1-5 PE=1 SV=3	Histone H1.5	H1-5
sp|P40394|ADH7_HUMAN	P40394	386	41481	63	All-trans-retinol dehydrogenase [NAD(+)] ADH7 OS=Homo sapiens OX=9606 GN=ADH7 PE=1 SV=2	All-trans-retinol dehydrogenase [NAD(+)] ADH7	ADH7
sp|P61586|RHOA_HUMAN	P61586	193	21768	63	Transforming protein RhoA OS=Homo sapiens OX=9606 GN=RHOA PE=1 SV=1	Transforming protein RhoA	RHOA
sp|Q06828|FMOD_HUMAN	Q06828	376	43179	63	Fibromodulin OS=Homo sapiens OX=9606 GN=FMOD PE=1 SV=2	Fibromodulin	FMOD
sp|Q96KP4|CNDP2_HUMAN	Q96KP4	475	52878	63	Cytosolic non-specific dipeptidase OS=Homo sapiens OX=9606 GN=CNDP2 PE=1 SV=2	Cytosolic non-specific dipeptidase	CNDP2
sp|O00560|SDCB1_HUMAN	O00560	298	32444	62	Syntenin-1 OS=Homo sapiens OX=9606 GN=SDCBP PE=1 SV=1	Syntenin-1	SDCBP
sp|Q9UBR2|CATZ_HUMAN	Q9UBR2	303	33868	62	Cathepsin Z OS=Homo sapiens OX=9606 GN=CTSZ PE=1 SV=1	Cathepsin Z	CTSZ
sp|P04066|FUCO_HUMAN	P04066	466	53689	61	Tissue alpha-L-fucosidase OS=Homo sapiens OX=9606 GN=FUCA1 PE=1 SV=4	Tissue alpha-L-fucosidase	FUCA1
sp|P04746|AMYP_HUMAN	P04746	511	57707	61	Pancreatic alpha-amylase OS=Homo sapiens OX=9606 GN=AMY2A PE=1 SV=2	Pancreatic alpha-amylase	AMY2A
sp|Q9Y646|CBPQ_HUMAN	Q9Y646	472	51888	61	Carboxypeptidase Q OS=Homo sapiens OX=9606 GN=CPQ PE=1 SV=1	Carboxypeptidase Q	CPQ
sp|P15941|MUC1_HUMAN	P15941	1255	122102	60	Mucin-1 OS=Homo sapiens OX=9606 GN=MUC1 PE=1 SV=3	Mucin-1	MUC1
sp|Q9NSB2|KRT84_HUMAN	Q9NSB2	600	64842	60	Keratin, type II cuticular Hb4 OS=Homo sapiens OX=9606 GN=KRT84 PE=2 SV=2	Keratin, type II cuticular Hb4	KRT84
sp|O75083|WDR1_HUMAN	O75083	606	66194	59	WD repeat-containing protein 1 OS=Homo sapiens OX=9606 GN=WDR1 PE=1 SV=4	WD repeat-containing protein 1	WDR1
sp|P35749|MYH11_HUMAN	P35749	1972	227337	59	Myosin-11 OS=Homo sapiens OX=9606 GN=MYH11 PE=1 SV=3	Myosin-11	MYH11
sp|A0A0C4DH67|KV108_HUMAN;sp|A0A0C4DH69|KV109_HUMAN	A0A0C4DH67;A0A0C4DH69	115	12537	58	Immunoglobulin kappa variable 1-8 OS=Homo sapiens OX=9606 GN=IGKV1-8 PE=3 SV=1	Immunoglobulin kappa variable 1-8	IGKV1-8
sp|P04040|CATA_HUMAN	P04040	527	59756	58	Catalase OS=Homo sapiens OX=9606 GN=CAT PE=1 SV=3	Catalase	CAT
sp|P35442|TSP2_HUMAN	P35442	1172	129991	58	Thrombospondin-2 OS=Homo sapiens OX=9606 GN=THBS2 PE=1 SV=2	Thrombospondin-2	THBS2
sp|Q04609|FOLH1_HUMAN	Q04609	750	84331	58	Glutamate carboxypeptidase 2 OS=Homo sapiens OX=9606 GN=FOLH1 PE=1 SV=1	Glutamate carboxypeptidase 2	FOLH1
sp|Q8NBJ7|SUMF2_HUMAN	Q8NBJ7	301	33843	58	Inactive C-alpha-formylglycine-generating enzyme 2 OS=Homo sapiens OX=9606 GN=SUMF2 PE=1 SV=2	Inactive C-alpha-formylglycine-generating enzyme 2	SUMF2
sp|P01706|LV211_HUMAN	P01706	119	12644	57	Immunoglobulin lambda variable 2-11 OS=Homo sapiens OX=9606 GN=IGLV2-11 PE=1 SV=2	Immunoglobulin lambda variable 2-11	IGLV2-11
sp|P10412|H14_HUMAN;sp|P16402|H13_HUMAN	P10412;P16402	219	21865	57	Histone H1.4 OS=Homo sapiens OX=9606 GN=H1-4 PE=1 SV=2	Histone H1.4	H1-4
sp|P12109|CO6A1_HUMAN	P12109	1028	108529	57	Collagen alpha-1(VI) chain OS=Homo sapiens OX=9606 GN=COL6A1 PE=1 SV=3	Collagen alpha-1(VI) chain	COL6A1
sp|P21926|CD9_HUMAN	P21926	228	25416	57	CD9 antigen OS=Homo sapiens OX=9606 GN=CD9 PE=1 SV=4	CD9 antigen	CD9
sp|P68363|TBA1B_HUMAN	P68363	451	50152	57	Tubulin alpha-1B chain OS=Homo sapiens OX=9606 GN=TUBA1B PE=1 SV=1	Tubulin alpha-1B chain	TUBA1B
sp|A0A075B6J9|LV218_HUMAN	A0A075B6J9	118	12412	56	Immunoglobulin lambda variable 2-18 OS=Homo sapiens OX=9606 GN=IGLV2-18 PE=3 SV=2	Immunoglobulin lambda variable 2-18	IGLV2-18
sp|P09467|F16P1_HUMAN	P09467	338	36842	56	Fructose-1,6-bisphosphatase 1 OS=Homo sapiens OX=9606 GN=FBP1 PE=1 SV=5	Fructose-1,6-bisphosphatase 1	FBP1
sp|P30086|PEBP1_HUMAN	P30086	187	21057	56	Phosphatidylethanolamine-binding protein 1 OS=Homo sapiens OX=9606 GN=PEBP1 PE=1 SV=3	Phosphatidylethanolamine-binding protein 1	PEBP1
sp|Q9HCY8|S10AE_HUMAN	Q9HCY8	104	11662	56	Protein S100-A14 OS=Homo sapiens OX=9606 GN=S100A14 PE=1 SV=1	Protein S100-A14	S100A14
sp|P58499|FAM3B_HUMAN	P58499	235	25982	55	Protein FAM3B OS=Homo sapiens OX=9606 GN=FAM3B PE=1 SV=2	Protein FAM3B	FAM3B
sp|Q5T750|KPLCE_HUMAN	Q5T750	250	26238	55	Protein KPLCE OS=Homo sapiens OX=9606 GN=KPLCE PE=1 SV=1	Protein KPLCE	KPLCE
sp|P01701|LV151_HUMAN	P01701	117	12249	54	Immunoglobulin lambda variable 1-51 OS=Homo sapiens OX=9606 GN=IGLV1-51 PE=1 SV=2	Immunoglobulin lambda variable 1-51	IGLV1-51
sp|P37837|TALDO_HUMAN	P37837	337	37540	54	Transaldolase OS=Homo sapiens OX=9606 GN=TALDO1 PE=1 SV=2	Transaldolase	TALDO1
sp|A0A0B4J2H0|HV69D_HUMAN;sp|P01742|HV169_HUMAN	A0A0B4J2H0;P01742	117	12660	53	Immunoglobulin heavy variable 1-69D OS=Homo sapiens OX=9606 GN=IGHV1-69D PE=1 SV=1	Immunoglobulin heavy variable 1-69D	IGHV1-69D
sp|O95395|GCNT3_HUMAN	O95395	438	50864	53	Beta-1,3-galactosyl-O-glycosyl-glycoprotein beta-1,6-N-acetylglucosaminyltransferase 3 OS=Homo sapiens OX=9606 GN=GCNT3 PE=2 SV=1	Beta-1,3-galactosyl-O-glycosyl-glycoprotein beta-1,6-N-acetylglucosaminyltransferase 3	GCNT3
sp|P0DP23|CALM1_HUMAN;sp|P0DP25|CALM3_HUMAN;sp|P0DP24|CALM2_HUMAN	P0DP23;P0DP25;P0DP24	149	16838	53	Calmodulin-1 OS=Homo sapiens OX=9606 GN=CALM1 PE=1 SV=1	Calmodulin-1	CALM1
sp|P48723|HSP13_HUMAN	P48723	471	51928	53	Heat shock 70 kDa protein 13 OS=Homo sapiens OX=9606 GN=HSPA13 PE=1 SV=1	Heat shock 70 kDa protein 13	HSPA13
sp|Q15517|CDSN_HUMAN	Q15517	529	51522	53	Corneodesmosin OS=Homo sapiens OX=9606 GN=CDSN PE=1 SV=3	Corneodesmosin	CDSN
sp|Q8WXI7|MUC16_HUMAN	Q8WXI7	14507	1519216	53	Mucin-16 OS=Homo sapiens OX=9606 GN=MUC16 PE=1 SV=3	Mucin-16	MUC16
sp|A0A0C4DH33|HV124_HUMAN	A0A0C4DH33	117	12824	52	Immunoglobulin heavy variable 1-24 OS=Homo sapiens OX=9606 GN=IGHV1-24 PE=3 SV=1	Immunoglobulin heavy variable 1-24	IGHV1-24
sp|A0A0C4DH68|KV224_HUMAN	A0A0C4DH68	120	13079	52	Immunoglobulin kappa variable 2-24 OS=Homo sapiens OX=9606 GN=IGKV2-24 PE=3 SV=1	Immunoglobulin kappa variable 2-24	IGKV2-24
sp|P15104|GLNA_HUMAN	P15104	373	42064	52	Glutamine synthetase OS=Homo sapiens OX=9606 GN=GLUL PE=1 SV=4	Glutamine synthetase	GLUL
sp|P15907|SIAT1_HUMAN	P15907	406	46605	52	Beta-galactoside alpha-2,6-sialyltransferase 1 OS=Homo sapiens OX=9606 GN=ST6GAL1 PE=1 SV=1	Beta-galactoside alpha-2,6-sialyltransferase 1	ST6GAL1
sp|Q14204|DYHC1_HUMAN	Q14204	4646	532412	52	Cytoplasmic dynein 1 heavy chain 1 OS=Homo sapiens OX=9606 GN=DYNC1H1 PE=1 SV=5	Cytoplasmic dynein 1 heavy chain 1	DYNC1H1
sp|Q86SQ4|AGRG6_HUMAN	Q86SQ4	1221	136694	52	Adhesion G-protein coupled receptor G6 OS=Homo sapiens OX=9606 GN=ADGRG6 PE=1 SV=3	Adhesion G-protein coupled receptor G6	ADGRG6
sp|O75787|RENR_HUMAN	O75787	350	39008	51	Renin receptor OS=Homo sapiens OX=9606 GN=ATP6AP2 PE=1 SV=2	Renin receptor	ATP6AP2
sp|P17900|SAP3_HUMAN	P17900	193	20838	51	Ganglioside GM2 activator OS=Homo sapiens OX=9606 GN=GM2A PE=1 SV=4	Ganglioside GM2 activator	GM2A
sp|Q96EU7|C1GLC_HUMAN	Q96EU7	318	36382	51	C1GALT1-specific chaperone 1 OS=Homo sapiens OX=9606 GN=C1GALT1C1 PE=1 SV=1	C1GALT1-specific chaperone 1	C1GALT1C1
sp|A0A075B6R9|KVD24_HUMAN;sp|A0A0C4DH68|KV224_HUMAN	A0A075B6R9;A0A0C4DH68	120	13079	50	Probable non-functional immunoglobulin kappa variable 2D-24 OS=Homo sapiens OX=9606 GN=IGKV2D-24 PE=1 SV=1	Probable non-functional immunoglobulin kappa variable 2D-24	IGKV2D-24
sp|P17066|HSP76_HUMAN	P17066	643	71028	50	Heat shock 70 kDa protein 6 OS=Homo sapiens OX=9606 GN=HSPA6 PE=1 SV=2	Heat shock 70 kDa protein 6	HSPA6
sp|P60953|CDC42_HUMAN	P60953	191	21259	50	Cell division control protein 42 homolog OS=Homo sapiens OX=9606 GN=CDC42 PE=1 SV=2	Cell division control protein 42 homolog	CDC42
sp|Q09666|AHNK_HUMAN	Q09666	5890	629114	50	Neuroblast differentiation-associated protein AHNAK OS=Homo sapiens OX=9606 GN=AHNAK PE=1 SV=2	Neuroblast differentiation-associated protein AHNAK	AHNAK
sp|P06576|ATPB_HUMAN	P06576	529	56560	49	ATP synthase subunit beta, mitochondrial OS=Homo sapiens OX=9606 GN=ATP5F1B PE=1 SV=3	ATP synthase subunit beta, mitochondrial	ATP5F1B
sp|P06737|PYGL_HUMAN	P06737	847	97149	49	Glycogen phosphorylase, liver form OS=Homo sapiens OX=9606 GN=PYGL PE=1 SV=4	Glycogen phosphorylase, liver form	PYGL
sp|P10321|HLAC_HUMAN	P10321	366	40649	49	HLA class I histocompatibility antigen, C alpha chain OS=Homo sapiens OX=9606 GN=HLA-C PE=1 SV=3	HLA class I histocompatibility antigen, C alpha chain	HLA-C
sp|P01601|KVD16_HUMAN	P01601	117	12730	48	Immunoglobulin kappa variable 1D-16 OS=Homo sapiens OX=9606 GN=IGKV1D-16 PE=3 SV=2	Immunoglobulin kappa variable 1D-16	IGKV1D-16
sp|P13797|PLST_HUMAN	P13797	630	70811	48	Plastin-3 OS=Homo sapiens OX=9606 GN=PLS3 PE=1 SV=4	Plastin-3	PLS3
sp|Q14050|CO9A3_HUMAN	Q14050	684	63616	48	Collagen alpha-3(IX) chain OS=Homo sapiens OX=9606 GN=COL9A3 PE=1 SV=2	Collagen alpha-3(IX) chain	COL9A3
sp|O60664|PLIN3_HUMAN	O60664	434	47075	47	Perilipin-3 OS=Homo sapiens OX=9606 GN=PLIN3 PE=1 SV=3	Perilipin-3	PLIN3
sp|P08174|DAF_HUMAN	P08174	381	41400	47	Complement decay-accelerating factor OS=Homo sapiens OX=9606 GN=CD55 PE=1 SV=4	Complement decay-accelerating factor	CD55
sp|Q14525|KT33B_HUMAN	Q14525	404	46214	47	Keratin, type I cuticular Ha3-II OS=Homo sapiens OX=9606 GN=KRT33B PE=1 SV=3	Keratin, type I cuticular Ha3-II	KRT33B
sp|Q86UD1|OAF_HUMAN	Q86UD1	273	30688	47	Out at first protein homolog OS=Homo sapiens OX=9606 GN=OAF PE=2 SV=1	Out at first protein homolog	OAF
sp|P16035|TIMP2_HUMAN	P16035	220	24399	46	Metalloproteinase inhibitor 2 OS=Homo sapiens OX=9606 GN=TIMP2 PE=1 SV=2	Metalloproteinase inhibitor 2	TIMP2
sp|P25786|PSA1_HUMAN	P25786	263	29556	46	Proteasome subunit alpha type-1 OS=Homo sapiens OX=9606 GN=PSMA1 PE=1 SV=1	Proteasome subunit alpha type-1	PSMA1
sp|P36952|SPB5_HUMAN	P36952	375	42100	46	Serpin B5 OS=Homo sapiens OX=9606 GN=SERPINB5 PE=1 SV=2	Serpin B5	SERPINB5
sp|A0A0A0MT36|KVD21_HUMAN	A0A0A0MT36	114	12340	45	Immunoglobulin kappa variable 6D-21 OS=Homo sapiens OX=9606 GN=IGKV6D-21 PE=3 SV=1	Immunoglobulin kappa variable 6D-21	IGKV6D-21
sp|P04632|CPNS1_HUMAN	P04632	268	28316	45	Calpain small subunit 1 OS=Homo sapiens OX=9606 GN=CAPNS1 PE=1 SV=1	Calpain small subunit 1	CAPNS1
sp|P16070|CD44_HUMAN	P16070	742	81538	45	CD44 antigen OS=Homo sapiens OX=9606 GN=CD44 PE=1 SV=3	CD44 antigen	CD44
sp|P22392|NDKB_HUMAN	P22392	152	17298	45	Nucleoside diphosphate kinase B OS=Homo sapiens OX=9606 GN=NME2 PE=1 SV=1	Nucleoside diphosphate kinase B	NME2
sp|P01817|HV205_HUMAN	P01817	119	13231	44	Immunoglobulin heavy variable 2-5 OS=Homo sapiens OX=9606 GN=IGHV2-5 PE=1 SV=2	Immunoglobulin heavy variable 2-5	IGHV2-5
sp|P28325|CYTD_HUMAN	P28325	142	16080	44	Cystatin-D OS=Homo sapiens OX=9606 GN=CST5 PE=1 SV=1	Cystatin-D	CST5
sp|Q13885|TBB2A_HUMAN;sp|Q9BVA1|TBB2B_HUMAN	Q13885;Q9BVA1	445	49907	44	Tubulin beta-2A chain OS=Homo sapiens OX=9606 GN=TUBB2A PE=1 SV=1	Tubulin beta-2A chain	TUBB2A
sp|Q6NUJ1|SAPL1_HUMAN	Q6NUJ1	521	56627	44	Proactivator polypeptide-like 1 OS=Homo sapiens OX=9606 GN=PSAPL1 PE=2 SV=2	Proactivator polypeptide-like 1	PSAPL1
sp|P04080|CYTB_HUMAN	P04080	98	11140	43	Cystatin-B OS=Homo sapiens OX=9606 GN=CSTB PE=1 SV=2	Cystatin-B	CSTB
sp|P07951|TPM2_HUMAN	P07951	284	32851	43	Tropomyosin beta chain OS=Homo sapiens OX=9606 GN=TPM2 PE=1 SV=1	Tropomyosin beta chain	TPM2
sp|A0A075B6I9|LV746_HUMAN	A0A075B6I9	117	12468	42	Immunoglobulin lambda variable 7-46 OS=Homo sapiens OX=9606 GN=IGLV7-46 PE=3 SV=4	Immunoglobulin lambda variable 7-46	IGLV7-46
sp|A0A0C4DH35|HV335_HUMAN	A0A0C4DH35	117	12810	42	Probable non-functional immunoglobulin heavy variable 3-35 OS=Homo sapiens OX=9606 GN=IGHV3-35 PE=1 SV=1	Probable non-functional immunoglobulin heavy variable 3-35	IGHV3-35
sp|O75976|CBPD_HUMAN	O75976	1380	152931	42	Carboxypeptidase D OS=Homo sapiens OX=9606 GN=CPD PE=1 SV=2	Carboxypeptidase D	CPD
sp|P00390|GSHR_HUMAN	P00390	522	56257	42	Glutathione reductase, mitochondrial OS=Homo sapiens OX=9606 GN=GSR PE=1 SV=2	Glutathione reductase, mitochondrial	GSR
sp|P01703|LV140_HUMAN	P01703	118	12302	42	Immunoglobulin lambda variable 1-40 OS=Homo sapiens OX=9606 GN=IGLV1-40 PE=1 SV=2	Immunoglobulin lambda variable 1-40	IGLV1-40
sp|P04439|HLAA_HUMAN	P04439	365	40841	42	HLA class I histocompatibility antigen, A alpha chain OS=Homo sapiens OX=9606 GN=HLA-A PE=1 SV=2	HLA class I histocompatibility antigen, A alpha chain	HLA-A
sp|P22531|SPR2E_HUMAN	P22531	72	7855	42	Small proline-rich protein 2E OS=Homo sapiens OX=9606 GN=SPRR2E PE=2 SV=2	Small proline-rich protein 2E	SPRR2E
sp|P37802|TAGL2_HUMAN	P37802	199	22391	42	Transgelin-2 OS=Homo sapiens OX=9606 GN=TAGLN2 PE=1 SV=3	Transgelin-2	TAGLN2
sp|P55072|TERA_HUMAN	P55072	806	89322	42	Transitional endoplasmic reticulum ATPase OS=Homo sapiens OX=9606 GN=VCP PE=1 SV=4	Transitional endoplasmic reticulum ATPase	VCP
sp|P58107|EPIPL_HUMAN	P58107	5088	555666	42	Epiplakin OS=Homo sapiens OX=9606 GN=EPPK1 PE=1 SV=3	Epiplakin	EPPK1
sp|P68431|H31_HUMAN;sp|Q71DI3|H32_HUMAN;sp|P84243|H33_HUMAN	P68431;Q71DI3;P84243	136	15404	42	Histone H3.1 OS=Homo sapiens OX=9606 GN=H3C1 PE=1 SV=2	Histone H3.1	H3C1
sp|Q6ZVX7|FBX50_HUMAN	Q6ZVX7	275	30847	42	F-box only protein 50 OS=Homo sapiens OX=9606 GN=NCCRP1 PE=1 SV=1	F-box only protein 50	NCCRP1
sp|Q86SF2|GALT7_HUMAN	Q86SF2	657	75389	42	N-acetylgalactosaminyltransferase 7 OS=Homo sapiens OX=9606 GN=GALNT7 PE=1 SV=1	N-acetylgalactosaminyltransferase 7	GALNT7
sp|O00592|PODXL_HUMAN	O00592	558	58635	41	Podocalyxin OS=Homo sapiens OX=9606 GN=PODXL PE=1 SV=2	Podocalyxin	PODXL
sp|P31150|GDIA_HUMAN	P31150	447	50583	41	Rab GDP dissociation inhibitor alpha OS=Homo sapiens OX=9606 GN=GDI1 PE=1 SV=2	Rab GDP dissociation inhibitor alpha	GDI1
sp|P04155|TFF1_HUMAN	P04155	84	9149	40	Trefoil factor 1 OS=Homo sapiens OX=9606 GN=TFF1 PE=1 SV=1	Trefoil factor 1	TFF1
sp|P32320|CDD_HUMAN	P32320	146	16185	40	Cytidine deaminase OS=Homo sapiens OX=9606 GN=CDA PE=1 SV=2	Cytidine deaminase	CDA
sp|P60981|DEST_HUMAN	P60981	165	18506	40	Destrin OS=Homo sapiens OX=9606 GN=DSTN PE=1 SV=3	Destrin	DSTN
sp|P68371|TBB4B_HUMAN;sp|Q9BVA1|TBB2B_HUMAN;sp|Q13885|TBB2A_HUMAN	P68371;Q9BVA1;Q13885	445	49831	40	Tubulin beta-4B chain OS=Homo sapiens OX=9606 GN=TUBB4B PE=1 SV=1	Tubulin beta-4B chain	TUBB4B
sp|Q92928|RAB1C_HUMAN;sp|Q9H0U4|RAB1B_HUMAN	Q92928;Q9H0U4	201	22017	40	Putative Ras-related protein Rab-1C OS=Homo sapiens OX=9606 GN=RAB1C PE=5 SV=2	Putative Ras-related protein Rab-1C	RAB1C
sp|Q99519|NEUR1_HUMAN	Q99519	415	45467	40	Sialidase-1 OS=Homo sapiens OX=9606 GN=NEU1 PE=1 SV=1	Sialidase-1	NEU1
sp|Q9NZ08|ERAP1_HUMAN	Q9NZ08	941	107235	40	Endoplasmic reticulum aminopeptidase 1 OS=Homo sapiens OX=9606 GN=ERAP1 PE=1 SV=3	Endoplasmic reticulum aminopeptidase 1	ERAP1
sp|Q9UJJ9|GNPTG_HUMAN	Q9UJJ9	305	33974	40	N-acetylglucosamine-1-phosphotransferase subunit gamma OS=Homo sapiens OX=9606 GN=GNPTG PE=1 SV=1	N-acetylglucosamine-1-phosphotransferase subunit gamma	GNPTG
sp|O43505|B4GA1_HUMAN	O43505	415	47119	39	Beta-1,4-glucuronyltransferase 1 OS=Homo sapiens OX=9606 GN=B4GAT1 PE=1 SV=1	Beta-1,4-glucuronyltransferase 1	B4GAT1
sp|P05186|PPBT_HUMAN	P05186	524	57305	39	Alkaline phosphatase, tissue-nonspecific isozyme OS=Homo sapiens OX=9606 GN=ALPL PE=1 SV=4	Alkaline phosphatase, tissue-nonspecific isozyme	ALPL
sp|P0DJI9|SAA2_HUMAN	P0DJI9	122	13527	39	Serum amyloid A-2 protein OS=Homo sapiens OX=9606 GN=SAA2 PE=1 SV=1	Serum amyloid A-2 protein	SAA2
sp|P22735|TGM1_HUMAN	P22735	817	89787	39	Protein-glutamine gamma-glutamyltransferase K OS=Homo sapiens OX=9606 GN=TGM1 PE=1 SV=4	Protein-glutamine gamma-glutamyltransferase K	TGM1
sp|P27105|STOM_HUMAN	P27105	288	31731	39	Stomatin OS=Homo sapiens OX=9606 GN=STOM PE=1 SV=3	Stomatin	STOM
sp|P27797|CALR_HUMAN	P27797	417	48142	39	Calreticulin OS=Homo sapiens OX=9606 GN=CALR PE=1 SV=1	Calreticulin	CALR
sp|O15041|SEM3E_HUMAN	O15041	775	89228	38	Semaphorin-3E OS=Homo sapiens OX=9606 GN=SEMA3E PE=1 SV=1	Semaphorin-3E	SEMA3E
sp|P02778|CXL10_HUMAN	P02778	98	10881	38	C-X-C motif chemokine 10 OS=Homo sapiens OX=9606 GN=CXCL10 PE=1 SV=2	C-X-C motif chemokine 10	CXCL10
sp|P0DP01|HV108_HUMAN	P0DP01	117	12992	38	Immunoglobulin heavy variable 1-8 OS=Homo sapiens OX=9606 GN=IGHV1-8 PE=1 SV=1	Immunoglobulin heavy variable 1-8	IGHV1-8
sp|Q16610|ECM1_HUMAN	Q16610	540	60674	38	Extracellular matrix protein 1 OS=Homo sapiens OX=9606 GN=ECM1 PE=1 SV=2	Extracellular matrix protein 1	ECM1
sp|Q9H2G2|SLK_HUMAN	Q9H2G2	1235	142695	38	STE20-like serine/threonine-protein kinase OS=Homo sapiens OX=9606 GN=SLK PE=1 SV=1	STE20-like serine/threonine-protein kinase	SLK
sp|A0A0J9YXX1|HV5X1_HUMAN	A0A0J9YXX1	117	12773	37	Immunoglobulin heavy variable 5-10-1 OS=Homo sapiens OX=9606 GN=IGHV5-10-1 PE=3 SV=1	Immunoglobulin heavy variable 5-10-1	IGHV5-10-1
sp|P01893|HLAH_HUMAN	P01893	362	40892	37	Putative HLA class I histocompatibility antigen, alpha chain H OS=Homo sapiens OX=9606 GN=HLA-H PE=5 SV=3	Putative HLA class I histocompatibility antigen, alpha chain H	HLA-H
sp|P02652|APOA2_HUMAN	P02652	100	11175	37	Apolipoprotein A-II OS=Homo sapiens OX=9606 GN=APOA2 PE=1 SV=1	Apolipoprotein A-II	APOA2
sp|P09668|CATH_HUMAN	P09668	335	37394	37	Pro-cathepsin H OS=Homo sapiens OX=9606 GN=CTSH PE=1 SV=4	Pro-cathepsin H	CTSH
sp|P10412|H14_HUMAN;sp|P16403|H12_HUMAN;sp|P16402|H13_HUMAN	P10412;P16403;P16402	219	21865	37	Histone H1.4 OS=Homo sapiens OX=9606 GN=H1-4 PE=1 SV=2	Histone H1.4	H1-4
sp|P16152|CBR1_HUMAN	P16152	277	30375	37	Carbonyl reductase [NADPH] 1 OS=Homo sapiens OX=9606 GN=CBR1 PE=1 SV=3	Carbonyl reductase [NADPH] 1	CBR1
sp|P28838|AMPL_HUMAN	P28838	519	56166	37	Cytosol aminopeptidase OS=Homo sapiens OX=9606 GN=LAP3 PE=1 SV=3	Cytosol aminopeptidase	LAP3
sp|P54108|CRIS3_HUMAN	P54108	245	27630	37	Cysteine-rich secretory protein 3 OS=Homo sapiens OX=9606 GN=CRISP3 PE=1 SV=1	Cysteine-rich secretory protein 3	CRISP3
sp|Q01518|CAP1_HUMAN	Q01518	475	51902	37	Adenylyl cyclase-associated protein 1 OS=Homo sapiens OX=9606 GN=CAP1 PE=1 SV=5	Adenylyl cyclase-associated protein 1	CAP1
sp|Q9Y2Q3|GSTK1_HUMAN	Q9Y2Q3	226	25497	37	Glutathione S-transferase kappa 1 OS=Homo sapiens OX=9606 GN=GSTK1 PE=1 SV=3	Glutathione S-transferase kappa 1	GSTK1
sp|P13489|RINI_HUMAN	P13489	461	49974	36	Ribonuclease inhibitor OS=Homo sapiens OX=9606 GN=RNH1 PE=1 SV=2	Ribonuclease inhibitor	RNH1
sp|P40121|CAPG_HUMAN	P40121	348	38499	36	Macrophage-capping protein OS=Homo sapiens OX=9606 GN=CAPG PE=1 SV=2	Macrophage-capping protein	CAPG
sp|P52565|GDIR1_HUMAN	P52565	204	23207	36	Rho GDP-dissociation inhibitor 1 OS=Homo sapiens OX=9606 GN=ARHGDIA PE=1 SV=3	Rho GDP-dissociation inhibitor 1	ARHGDIA
sp|Q12805|FBLN3_HUMAN	Q12805	493	54641	36	EGF-containing fibulin-like extracellular matrix protein 1 OS=Homo sapiens OX=9606 GN=EFEMP1 PE=1 SV=2	EGF-containing fibulin-like extracellular matrix protein 1	EFEMP1
sp|Q14315|FLNC_HUMAN	Q14315	2725	291020	36	Filamin-C OS=Homo sapiens OX=9606 GN=FLNC PE=1 SV=3	Filamin-C	FLNC
sp|Q15323|K1H1_HUMAN	Q15323	416	47237	36	Keratin, type I cuticular Ha1 OS=Homo sapiens OX=9606 GN=KRT31 PE=1 SV=3	Keratin, type I cuticular Ha1	KRT31
sp|Q6PCB0|VWA1_HUMAN	Q6PCB0	445	46804	36	von Willebrand factor A domain-containing protein 1 OS=Homo sapiens OX=9606 GN=VWA1 PE=1 SV=1	von Willebrand factor A domain-containing protein 1	VWA1
sp|Q99963|SH3G3_HUMAN	Q99963	347	39285	36	Endophilin-A3 OS=Homo sapiens OX=9606 GN=SH3GL3 PE=1 SV=1	Endophilin-A3	SH3GL3
sp|A0A0C4DH38|HV551_HUMAN	A0A0C4DH38	117	12675	35	Immunoglobulin heavy variable 5-51 OS=Homo sapiens OX=9606 GN=IGHV5-51 PE=3 SV=1	Immunoglobulin heavy variable 5-51	IGHV5-51
sp|P01042|KNG1_HUMAN	P01042	644	71957	35	Kininogen-1 OS=Homo sapiens OX=9606 GN=KNG1 PE=1 SV=2	Kininogen-1	KNG1
sp|P34931|HS71L_HUMAN	P34931	641	70375	35	Heat shock 70 kDa protein 1-like OS=Homo sapiens OX=9606 GN=HSPA1L PE=1 SV=2	Heat shock 70 kDa protein 1-like	HSPA1L
sp|P43251|BTD_HUMAN	P43251	543	61133	35	Biotinidase OS=Homo sapiens OX=9606 GN=BTD PE=1 SV=2	Biotinidase	BTD
sp|P80511|S10AC_HUMAN	P80511	92	10575	35	Protein S100-A12 OS=Homo sapiens OX=9606 GN=S100A12 PE=1 SV=2	Protein S100-A12	S100A12
sp|Q7Z7M9|GALT5_HUMAN	Q7Z7M9	940	106266	35	Polypeptide N-acetylgalactosaminyltransferase 5 OS=Homo sapiens OX=9606 GN=GALNT5 PE=1 SV=1	Polypeptide N-acetylgalactosaminyltransferase 5	GALNT5
sp|Q99954|SMR3A_HUMAN	Q99954	134	14048	35	Submaxillary gland androgen-regulated protein 3A OS=Homo sapiens OX=9606 GN=SMR3A PE=1 SV=2	Submaxillary gland androgen-regulated protein 3A	SMR3A
sp|Q9HAT2|SIAE_HUMAN	Q9HAT2	523	58315	35	Sialate O-acetylesterase OS=Homo sapiens OX=9606 GN=SIAE PE=1 SV=1	Sialate O-acetylesterase	SIAE
sp|Q9UBT3|DKK4_HUMAN	Q9UBT3	224	24876	35	Dickkopf-related protein 4 OS=Homo sapiens OX=9606 GN=DKK4 PE=1 SV=1	Dickkopf-related protein 4	DKK4
sp|P19652|A1AG2_HUMAN	P19652	201	23603	34	Alpha-1-acid glycoprotein 2 OS=Homo sapiens OX=9606 GN=ORM2 PE=1 SV=2	Alpha-1-acid glycoprotein 2	ORM2
sp|P22314|UBA1_HUMAN	P22314	1058	117849	34	Ubiquitin-like modifier-activating enzyme 1 OS=Homo sapiens OX=9606 GN=UBA1 PE=1 SV=3	Ubiquitin-like modifier-activating enzyme 1	UBA1
sp|P62987|RL40_HUMAN	P62987	128	14728	34	Ubiquitin-ribosomal protein eL40 fusion protein OS=Homo sapiens OX=9606 GN=UBA52 PE=1 SV=2	Ubiquitin-ribosomal protein eL40 fusion protein	UBA52
sp|Q07654|TFF3_HUMAN	Q07654	80	8641	34	Trefoil factor 3 OS=Homo sapiens OX=9606 GN=TFF3 PE=1 SV=3	Trefoil factor 3	TFF3
sp|O43240|KLK10_HUMAN	O43240	276	30170	33	Kallikrein-10 OS=Homo sapiens OX=9606 GN=KLK10 PE=1 SV=3	Kallikrein-10	KLK10
sp|O75882|ATRN_HUMAN	O75882	1429	158536	33	Attractin OS=Homo sapiens OX=9606 GN=ATRN PE=1 SV=2	Attractin	ATRN
sp|P01704|LV214_HUMAN	P01704	120	12597	33	Immunoglobulin lambda variable 2-14 OS=Homo sapiens OX=9606 GN=IGLV2-14 PE=1 SV=2	Immunoglobulin lambda variable 2-14	IGLV2-14
sp|P17987|TCPA_HUMAN	P17987	556	60344	33	T-complex protein 1 subunit alpha OS=Homo sapiens OX=9606 GN=TCP1 PE=1 SV=1	T-complex protein 1 subunit alpha	TCP1
sp|P21675|TAF1_HUMAN	P21675	1893	214712	33	Transcription initiation factor TFIID subunit 1 OS=Homo sapiens OX=9606 GN=TAF1 PE=1 SV=3	Transcription initiation factor TFIID subunit 1	TAF1
sp|P40227|TCPZ_HUMAN	P40227	531	58024	33	T-complex protein 1 subunit zeta OS=Homo sapiens OX=9606 GN=CCT6A PE=1 SV=3	T-complex protein 1 subunit zeta	CCT6A
sp|P78386|KRT85_HUMAN	P78386	507	55802	33	Keratin, type II cuticular Hb5 OS=Homo sapiens OX=9606 GN=KRT85 PE=1 SV=1	Keratin, type II cuticular Hb5	KRT85
sp|Q15828|CYTM_HUMAN	Q15828	149	16511	33	Cystatin-M OS=Homo sapiens OX=9606 GN=CST6 PE=1 SV=1	Cystatin-M	CST6
sp|Q6UXB3|LYPD2_HUMAN	Q6UXB3	125	13115	33	Ly6/PLAUR domain-containing protein 2 OS=Homo sapiens OX=9606 GN=LYPD2 PE=1 SV=1	Ly6/PLAUR domain-containing protein 2	LYPD2
sp|Q9BYD5|CNFN_HUMAN	Q9BYD5	112	12376	33	Cornifelin OS=Homo sapiens OX=9606 GN=CNFN PE=1 SV=2	Cornifelin	CNFN
sp|Q9UL46|PSME2_HUMAN	Q9UL46	239	27402	33	Proteasome activator complex subunit 2 OS=Homo sapiens OX=9606 GN=PSME2 PE=1 SV=4	Proteasome activator complex subunit 2	PSME2
sp|A0A075B6Q5|HV364_HUMAN	A0A075B6Q5	118	12891	32	Immunoglobulin heavy variable 3-64 OS=Homo sapiens OX=9606 GN=IGHV3-64 PE=3 SV=1	Immunoglobulin heavy variable 3-64	IGHV3-64
sp|O75094|SLIT3_HUMAN	O75094	1523	167712	32	Slit homolog 3 protein OS=Homo sapiens OX=9606 GN=SLIT3 PE=2 SV=3	Slit homolog 3 protein	SLIT3
sp|P17655|CAN2_HUMAN	P17655	700	79995	32	Calpain-2 catalytic subunit OS=Homo sapiens OX=9606 GN=CAPN2 PE=1 SV=6	Calpain-2 catalytic subunit	CAPN2
sp|P27482|CALL3_HUMAN	P27482	149	16891	32	Calmodulin-like protein 3 OS=Homo sapiens OX=9606 GN=CALML3 PE=1 SV=2	Calmodulin-like protein 3	CALML3
sp|P61163|ACTZ_HUMAN	P61163	376	42614	32	Alpha-centractin OS=Homo sapiens OX=9606 GN=ACTR1A PE=1 SV=1	Alpha-centractin	ACTR1A
sp|Q86T26|TM11B_HUMAN	Q86T26	416	46337	32	Transmembrane protease serine 11B OS=Homo sapiens OX=9606 GN=TMPRSS11B PE=2 SV=3	Transmembrane protease serine 11B	TMPRSS11B
sp|Q9UBC9|SPRR3_HUMAN	Q9UBC9	169	18154	32	Small proline-rich protein 3 OS=Homo sapiens OX=9606 GN=SPRR3 PE=1 SV=2	Small proline-rich protein 3	SPRR3
sp|Q9UHD0|IL19_HUMAN	Q9UHD0	177	20452	32	Interleukin-19 OS=Homo sapiens OX=9606 GN=IL19 PE=1 SV=2	Interleukin-19	IL19
sp|A0A087WSX0|LV545_HUMAN	A0A087WSX0	123	13162	31	Immunoglobulin lambda variable 5-45 OS=Homo sapiens OX=9606 GN=IGLV5-45 PE=3 SV=1	Immunoglobulin lambda variable 5-45	IGLV5-45
sp|P14174|MIF_HUMAN	P14174	115	12476	31	Macrophage migration inhibitory factor OS=Homo sapiens OX=9606 GN=MIF PE=1 SV=4	Macrophage migration inhibitory factor	MIF
sp|P47895|AL1A3_HUMAN	P47895	512	56109	31	Retinaldehyde dehydrogenase 3 OS=Homo sapiens OX=9606 GN=ALDH1A3 PE=1 SV=2	Retinaldehyde dehydrogenase 3	ALDH1A3
sp|P48594|SPB4_HUMAN	P48594	390	44854	31	Serpin B4 OS=Homo sapiens OX=9606 GN=SERPINB4 PE=1 SV=2	Serpin B4	SERPINB4
sp|P49862|KLK7_HUMAN	P49862	253	27525	31	Kallikrein-7 OS=Homo sapiens OX=9606 GN=KLK7 PE=1 SV=1	Kallikrein-7	KLK7
sp|Q8NCM8|DYHC2_HUMAN	Q8NCM8	4307	492627	31	Cytoplasmic dynein 2 heavy chain 1 OS=Homo sapiens OX=9606 GN=DYNC2H1 PE=1 SV=4	Cytoplasmic dynein 2 heavy chain 1	DYNC2H1
sp|P01718|LV327_HUMAN	P01718	113	12165	30	Immunoglobulin lambda variable 3-27 OS=Homo sapiens OX=9606 GN=IGLV3-27 PE=1 SV=2	Immunoglobulin lambda variable 3-27	IGLV3-27
sp|P04433|KV311_HUMAN	P04433	115	12575	30	Immunoglobulin kappa variable 3-11 OS=Homo sapiens OX=9606 GN=IGKV3-11 PE=1 SV=1	Immunoglobulin kappa variable 3-11	IGKV3-11
sp|P07195|LDHB_HUMAN	P07195	334	36639	30	L-lactate dehydrogenase B chain OS=Homo sapiens OX=9606 GN=LDHB PE=1 SV=2	L-lactate dehydrogenase B chain	LDHB
sp|P0C0L4|CO4A_HUMAN;sp|P0C0L5|CO4B_HUMAN	P0C0L4;P0C0L5	1744	192784	30	Complement C4-A OS=Homo sapiens OX=9606 GN=C4A PE=1 SV=2	Complement C4-A	C4A
sp|Q15847|ADIRF_HUMAN	Q15847	76	7855	30	Adipogenesis regulatory factor OS=Homo sapiens OX=9606 GN=ADIRF PE=1 SV=1	Adipogenesis regulatory factor	ADIRF
sp|Q9UJU6|DBNL_HUMAN	Q9UJU6	430	48207	30	Drebrin-like protein OS=Homo sapiens OX=9606 GN=DBNL PE=1 SV=1	Drebrin-like protein	DBNL
sp|A0A0A0MS14|HV145_HUMAN	A0A0A0MS14	117	13508	29	Immunoglobulin heavy variable 1-45 OS=Homo sapiens OX=9606 GN=IGHV1-45 PE=3 SV=1	Immunoglobulin heavy variable 1-45	IGHV1-45
sp|A5A3E0|POTEF_HUMAN	A5A3E0	1075	121444	29	POTE ankyrin domain family member F OS=Homo sapiens OX=9606 GN=POTEF PE=1 SV=2	POTE ankyrin domain family member F	POTEF
sp|P04233|HG2A_HUMAN	P04233	296	33516	29	HLA class II histocompatibility antigen gamma chain OS=Homo sapiens OX=9606 GN=CD74 PE=1 SV=3	HLA class II histocompatibility antigen gamma chain	CD74
sp|P09758|TACD2_HUMAN	P09758	323	35709	29	Tumor-associated calcium signal transducer 2 OS=Homo sapiens OX=9606 GN=TACSTD2 PE=1 SV=3	Tumor-associated calcium signal transducer 2	TACSTD2
sp|P20073|ANXA7_HUMAN	P20073	488	52739	29	Annexin A7 OS=Homo sapiens OX=9606 GN=ANXA7 PE=1 SV=3	Annexin A7	ANXA7
sp|P22531|SPR2E_HUMAN;sp|Q9BYE4|SPR2G_HUMAN;sp|P35326|SPR2A_HUMAN;sp|P35325|SPR2B_HUMAN;sp|P22532|SPR2D_HUMAN	P22531;Q9BYE4;P35326;P35325;P22532	72	7855	29	Small proline-rich protein 2E OS=Homo sapiens OX=9606 GN=SPRR2E PE=2 SV=2	Small proline-rich protein 2E	SPRR2E
sp|P25705|ATPA_HUMAN	P25705	553	59751	29	ATP synthase subunit alpha, mitochondrial OS=Homo sapiens OX=9606 GN=ATP5F1A PE=1 SV=1	ATP synthase subunit alpha, mitochondrial	ATP5F1A
sp|Q12841|FSTL1_HUMAN	Q12841	308	34985	29	Follistatin-related protein 1 OS=Homo sapiens OX=9606 GN=FSTL1 PE=1 SV=1	Follistatin-related protein 1	FSTL1
sp|O76009|KT33A_HUMAN	O76009	404	45940	28	Keratin, type I cuticular Ha3-I OS=Homo sapiens OX=9606 GN=KRT33A PE=2 SV=2	Keratin, type I cuticular Ha3-I	KRT33A
sp|O76011|KRT34_HUMAN	O76011	394	44720	28	Keratin, type I cuticular Ha4 OS=Homo sapiens OX=9606 GN=KRT34 PE=1 SV=3	Keratin, type I cuticular Ha4	KRT34
sp|P06731|CEAM5_HUMAN	P06731	702	76796	28	Carcinoembryonic antigen-related cell adhesion molecule 5 OS=Homo sapiens OX=9606 GN=CEACAM5 PE=1 SV=4	Carcinoembryonic antigen-related cell adhesion molecule 5	CEACAM5
sp|P0C0L5|CO4B_HUMAN	P0C0L5	1744	192750	28	Complement C4-B OS=Homo sapiens OX=9606 GN=C4B PE=1 SV=2	Complement C4-B	C4B
sp|P13284|GILT_HUMAN	P13284	250	27964	28	Gamma-interferon-inducible lysosomal thiol reductase OS=Homo sapiens OX=9606 GN=IFI30 PE=1 SV=3	Gamma-interferon-inducible lysosomal thiol reductase	IFI30
sp|P13929|ENOB_HUMAN	P13929	434	46987	28	Beta-enolase OS=Homo sapiens OX=9606 GN=ENO3 PE=1 SV=5	Beta-enolase	ENO3
sp|P26572|MGAT1_HUMAN	P26572	445	50878	28	Alpha-1,3-mannosyl-glycoprotein 2-beta-N-acetylglucosaminyltransferase OS=Homo sapiens OX=9606 GN=MGAT1 PE=1 SV=2	Alpha-1,3-mannosyl-glycoprotein 2-beta-N-acetylglucosaminyltransferase	MGAT1
sp|P35609|ACTN2_HUMAN	P35609	894	103854	28	Alpha-actinin-2 OS=Homo sapiens OX=9606 GN=ACTN2 PE=1 SV=1	Alpha-actinin-2	ACTN2
sp|P50591|TNF10_HUMAN	P50591	281	32509	28	Tumor necrosis factor ligand superfamily member 10 OS=Homo sapiens OX=9606 GN=TNFSF10 PE=1 SV=1	Tumor necrosis factor ligand superfamily member 10	TNFSF10
sp|P68431|H31_HUMAN;sp|Q71DI3|H32_HUMAN;sp|Q16695|H31T_HUMAN;sp|P84243|H33_HUMAN	P68431;Q71DI3;Q16695;P84243	136	15404	28	Histone H3.1 OS=Homo sapiens OX=9606 GN=H3C1 PE=1 SV=2	Histone H3.1	H3C1
sp|P00966|ASSY_HUMAN	P00966	412	46530	27	Argininosuccinate synthase OS=Homo sapiens OX=9606 GN=ASS1 PE=1 SV=2	Argininosuccinate synthase	ASS1
sp|P06899|H2B1J_HUMAN;sp|Q16778|H2B2E_HUMAN;sp|P33778|H2B1B_HUMAN;sp|P23527|H2B1O_HUMAN	P06899;Q16778;P33778;P23527	126	13904	27	Histone H2B type 1-J OS=Homo sapiens OX=9606 GN=H2BC11 PE=1 SV=3	Histone H2B type 1-J	H2BC11
sp|P07203|GPX1_HUMAN	P07203	203	21938	27	Glutathione peroxidase 1 OS=Homo sapiens OX=9606 GN=GPX1 PE=1 SV=4	Glutathione peroxidase 1	GPX1
sp|P17858|PFKAL_HUMAN	P17858	780	85018	27	ATP-dependent 6-phosphofructokinase, liver type OS=Homo sapiens OX=9606 GN=PFKL PE=1 SV=6	ATP-dependent 6-phosphofructokinase, liver type	PFKL
sp|P28066|PSA5_HUMAN	P28066	241	26411	27	Proteasome subunit alpha type-5 OS=Homo sapiens OX=9606 GN=PSMA5 PE=1 SV=3	Proteasome subunit alpha type-5	PSMA5
sp|P31749|AKT1_HUMAN;sp|Q9Y243|AKT3_HUMAN;sp|P31751|AKT2_HUMAN	P31749;Q9Y243;P31751	480	55686	27	RAC-alpha serine/threonine-protein kinase OS=Homo sapiens OX=9606 GN=AKT1 PE=1 SV=2	RAC-alpha serine/threonine-protein kinase	AKT1
sp|P50897|PPT1_HUMAN	P50897	306	34193	27	Palmitoyl-protein thioesterase 1 OS=Homo sapiens OX=9606 GN=PPT1 PE=1 SV=1	Palmitoyl-protein thioesterase 1	PPT1
sp|P55064|AQP5_HUMAN	P55064	265	28292	27	Aquaporin-5 OS=Homo sapiens OX=9606 GN=AQP5 PE=1 SV=1	Aquaporin-5	AQP5
sp|P56537|IF6_HUMAN	P56537	245	26599	27	Eukaryotic translation initiation factor 6 OS=Homo sapiens OX=9606 GN=EIF6 PE=1 SV=1	Eukaryotic translation initiation factor 6	EIF6
sp|Q06323|PSME1_HUMAN	Q06323	249	28723	27	Proteasome activator complex subunit 1 OS=Homo sapiens OX=9606 GN=PSME1 PE=1 SV=1	Proteasome activator complex subunit 1	PSME1
sp|Q6P531|GGT6_HUMAN	Q6P531	493	50509	27	Glutathione hydrolase 6 OS=Homo sapiens OX=9606 GN=GGT6 PE=1 SV=2	Glutathione hydrolase 6	GGT6
sp|Q8TAX7|MUC7_HUMAN	Q8TAX7	377	39159	27	Mucin-7 OS=Homo sapiens OX=9606 GN=MUC7 PE=1 SV=2	Mucin-7	MUC7
sp|A0A075B6K5|LV39_HUMAN;sp|P80748|LV321_HUMAN	A0A075B6K5;P80748	115	12332	26	Immunoglobulin lambda variable 3-9 OS=Homo sapiens OX=9606 GN=IGLV3-9 PE=3 SV=1	Immunoglobulin lambda variable 3-9	IGLV3-9
sp|P00736|C1R_HUMAN	P00736	705	80119	26	Complement C1r subcomponent OS=Homo sapiens OX=9606 GN=C1R PE=1 SV=2	Complement C1r subcomponent	C1R
sp|P01767|HV353_HUMAN	P01767	116	12769	26	Immunoglobulin heavy variable 3-53 OS=Homo sapiens OX=9606 GN=IGHV3-53 PE=1 SV=2	Immunoglobulin heavy variable 3-53	IGHV3-53
sp|P47756|CAPZB_HUMAN	P47756	272	30629	26	F-actin-capping protein subunit beta OS=Homo sapiens OX=9606 GN=CAPZB PE=1 SV=5	F-actin-capping protein subunit beta	CAPZB
sp|A2NJV5|KV229_HUMAN	A2NJV5	120	13085	25	Immunoglobulin kappa variable 2-29 OS=Homo sapiens OX=9606 GN=IGKV2-29 PE=3 SV=2	Immunoglobulin kappa variable 2-29	IGKV2-29
sp|O00754|MA2B1_HUMAN	O00754	1011	113744	25	Lysosomal alpha-mannosidase OS=Homo sapiens OX=9606 GN=MAN2B1 PE=1 SV=3	Lysosomal alpha-mannosidase	MAN2B1
sp|P01019|ANGT_HUMAN	P01019	485	53154	25	Angiotensinogen OS=Homo sapiens OX=9606 GN=AGT PE=1 SV=3	Angiotensinogen	AGT
sp|P08134|RHOC_HUMAN	P08134	193	22006	25	Rho-related GTP-binding protein RhoC OS=Homo sapiens OX=9606 GN=RHOC PE=1 SV=1	Rho-related GTP-binding protein RhoC	RHOC
sp|P20618|PSB1_HUMAN	P20618	241	26489	25	Proteasome subunit beta type-1 OS=Homo sapiens OX=9606 GN=PSMB1 PE=1 SV=2	Proteasome subunit beta type-1	PSMB1
sp|Q13296|SG2A2_HUMAN	Q13296	93	10499	25	Mammaglobin-A OS=Homo sapiens OX=9606 GN=SCGB2A2 PE=1 SV=1	Mammaglobin-A	SCGB2A2
sp|Q15365|PCBP1_HUMAN	Q15365	356	37498	25	Poly(rC)-binding protein 1 OS=Homo sapiens OX=9606 GN=PCBP1 PE=1 SV=2	Poly(rC)-binding protein 1	PCBP1
sp|Q16769|QPCT_HUMAN	Q16769	361	40877	25	Glutaminyl-peptide cyclotransferase OS=Homo sapiens OX=9606 GN=QPCT PE=1 SV=1	Glutaminyl-peptide cyclotransferase	QPCT
sp|Q6E0U4|DMKN_HUMAN	Q6E0U4	476	47082	25	Dermokine OS=Homo sapiens OX=9606 GN=DMKN PE=1 SV=3	Dermokine	DMKN
sp|Q8NFT8|DNER_HUMAN	Q8NFT8	737	78475	25	Delta and Notch-like epidermal growth factor-related receptor OS=Homo sapiens OX=9606 GN=DNER PE=1 SV=1	Delta and Notch-like epidermal growth factor-related receptor	DNER
sp|Q9BQE3|TBA1C_HUMAN	Q9BQE3	449	49895	25	Tubulin alpha-1C chain OS=Homo sapiens OX=9606 GN=TUBA1C PE=1 SV=1	Tubulin alpha-1C chain	TUBA1C
sp|Q9UNW1|MINP1_HUMAN	Q9UNW1	487	55051	25	Multiple inositol polyphosphate phosphatase 1 OS=Homo sapiens OX=9606 GN=MINPP1 PE=1 SV=1	Multiple inositol polyphosphate phosphatase 1	MINPP1
sp|A0A075B6S6|KVD30_HUMAN	A0A075B6S6	120	13215	24	Immunoglobulin kappa variable 2D-30 OS=Homo sapiens OX=9606 GN=IGKV2D-30 PE=3 SV=1	Immunoglobulin kappa variable 2D-30	IGKV2D-30
sp|O95274|LYPD3_HUMAN	O95274	346	35971	24	Ly6/PLAUR domain-containing protein 3 OS=Homo sapiens OX=9606 GN=LYPD3 PE=1 SV=2	Ly6/PLAUR domain-containing protein 3	LYPD3
sp|P08133|ANXA6_HUMAN	P08133	673	75873	24	Annexin A6 OS=Homo sapiens OX=9606 GN=ANXA6 PE=1 SV=3	Annexin A6	ANXA6
sp|P23526|SAHH_HUMAN	P23526	432	47716	24	Adenosylhomocysteinase OS=Homo sapiens OX=9606 GN=AHCY PE=1 SV=4	Adenosylhomocysteinase	AHCY
sp|P24158|PRTN3_HUMAN	P24158	256	27807	24	Myeloblastin OS=Homo sapiens OX=9606 GN=PRTN3 PE=1 SV=3	Myeloblastin	PRTN3
sp|Q8NFC6|BD1L1_HUMAN	Q8NFC6	3051	330467	24	Biorientation of chromosomes in cell division protein 1-like 1 OS=Homo sapiens OX=9606 GN=BOD1L1 PE=1 SV=2	Biorientation of chromosomes in cell division protein 1-like 1	BOD1L1
sp|Q9NZP8|C1RL_HUMAN	Q9NZP8	487	53498	24	Complement C1r subcomponent-like protein OS=Homo sapiens OX=9606 GN=C1RL PE=1 SV=2	Complement C1r subcomponent-like protein	C1RL
sp|O15143|ARC1B_HUMAN	O15143	372	40950	23	Actin-related protein 2/3 complex subunit 1B OS=Homo sapiens OX=9606 GN=ARPC1B PE=1 SV=3	Actin-related protein 2/3 complex subunit 1B	ARPC1B
sp|P02679|FIBG_HUMAN	P02679	453	51512	23	Fibrinogen gamma chain OS=Homo sapiens OX=9606 GN=FGG PE=1 SV=3	Fibrinogen gamma chain	FGG
sp|P02753|RET4_HUMAN	P02753	201	23010	23	Retinol-binding protein 4 OS=Homo sapiens OX=9606 GN=RBP4 PE=1 SV=3	Retinol-binding protein 4	RBP4
sp|P0CG47|UBB_HUMAN;sp|P62987|RL40_HUMAN;sp|P62979|RS27A_HUMAN;sp|P0CG48|UBC_HUMAN	P0CG47;P62987;P62979;P0CG48	229	25762	23	Polyubiquitin-B OS=Homo sapiens OX=9606 GN=UBB PE=1 SV=1	Polyubiquitin-B	UBB
sp|P11216|PYGB_HUMAN	P11216	843	96696	23	Glycogen phosphorylase, brain form OS=Homo sapiens OX=9606 GN=PYGB PE=1 SV=5	Glycogen phosphorylase, brain form	PYGB
sp|P26641|EF1G_HUMAN	P26641	437	50119	23	Elongation factor 1-gamma OS=Homo sapiens OX=9606 GN=EEF1G PE=1 SV=3	Elongation factor 1-gamma	EEF1G
sp|P36955|PEDF_HUMAN	P36955	418	46312	23	Pigment epithelium-derived factor OS=Homo sapiens OX=9606 GN=SERPINF1 PE=1 SV=4	Pigment epithelium-derived factor	SERPINF1
sp|P47929|LEG7_HUMAN	P47929	136	15075	23	Galectin-7 OS=Homo sapiens OX=9606 GN=LGALS7 PE=1 SV=2	Galectin-7	LGALS7
sp|P52907|CAZA1_HUMAN	P52907	286	32923	23	F-actin-capping protein subunit alpha-1 OS=Homo sapiens OX=9606 GN=CAPZA1 PE=1 SV=3	F-actin-capping protein subunit alpha-1	CAPZA1
sp|P61006|RAB8A_HUMAN	P61006	207	23668	23	Ras-related protein Rab-8A OS=Homo sapiens OX=9606 GN=RAB8A PE=1 SV=1	Ras-related protein Rab-8A	RAB8A
sp|Q16706|MA2A1_HUMAN	Q16706	1144	131140	23	Alpha-mannosidase 2 OS=Homo sapiens OX=9606 GN=MAN2A1 PE=1 SV=2	Alpha-mannosidase 2	MAN2A1
sp|Q99880|H2B1L_HUMAN	Q99880	126	13952	23	Histone H2B type 1-L OS=Homo sapiens OX=9606 GN=H2BC13 PE=1 SV=3	Histone H2B type 1-L	H2BC13
sp|Q9Y243|AKT3_HUMAN	Q9Y243	479	55775	23	RAC-gamma serine/threonine-protein kinase OS=Homo sapiens OX=9606 GN=AKT3 PE=1 SV=1	RAC-gamma serine/threonine-protein kinase	AKT3
sp|A0A075B6R2|HV404_HUMAN;sp|A0A087WSY4|HV432_HUMAN	A0A075B6R2;A0A087WSY4	117	12848	22	Immunoglobulin heavy variable 4-4 OS=Homo sapiens OX=9606 GN=IGHV4-4 PE=3 SV=2	Immunoglobulin heavy variable 4-4	IGHV4-4
sp|A0A0A0MT89|KJ01_HUMAN	A0A0A0MT89	12	1394	22	Immunoglobulin kappa joining 1 OS=Homo sapiens OX=9606 GN=IGKJ1 PE=4 SV=2	Immunoglobulin kappa joining 1	IGKJ1
sp|A0A0C4DH43|HV70D_HUMAN	A0A0C4DH43	119	13312	22	Immunoglobulin heavy variable 2-70D OS=Homo sapiens OX=9606 GN=IGHV2-70D PE=3 SV=1	Immunoglobulin heavy variable 2-70D	IGHV2-70D
sp|P08246|ELNE_HUMAN	P08246	267	28518	22	Neutrophil elastase OS=Homo sapiens OX=9606 GN=ELANE PE=1 SV=1	Neutrophil elastase	ELANE
sp|P09429|HMGB1_HUMAN	P09429	215	24894	22	High mobility group protein B1 OS=Homo sapiens OX=9606 GN=HMGB1 PE=1 SV=3	High mobility group protein B1	HMGB1
sp|P21964|COMT_HUMAN	P21964	271	30037	22	Catechol O-methyltransferase OS=Homo sapiens OX=9606 GN=COMT PE=1 SV=2	Catechol O-methyltransferase	COMT
sp|P62328|TYB4_HUMAN	P62328	44	5053	22	Thymosin beta-4 OS=Homo sapiens OX=9606 GN=TMSB4X PE=1 SV=2	Thymosin beta-4	TMSB4X
sp|Q96FQ6|S10AG_HUMAN	Q96FQ6	103	11801	22	Protein S100-A16 OS=Homo sapiens OX=9606 GN=S100A16 PE=1 SV=1	Protein S100-A16	S100A16
sp|P00747|PLMN_HUMAN	P00747	810	90569	21	Plasminogen OS=Homo sapiens OX=9606 GN=PLG PE=1 SV=2	Plasminogen	PLG
sp|P01824|HV439_HUMAN	P01824	125	13917	21	Immunoglobulin heavy variable 4-39 OS=Homo sapiens OX=9606 GN=IGHV4-39 PE=1 SV=2	Immunoglobulin heavy variable 4-39	IGHV4-39
sp|P06748|NPM_HUMAN	P06748	294	32575	21	Nucleophosmin OS=Homo sapiens OX=9606 GN=NPM1 PE=1 SV=2	Nucleophosmin	NPM1
sp|P25788|PSA3_HUMAN	P25788	255	28433	21	Proteasome subunit alpha type-3 OS=Homo sapiens OX=9606 GN=PSMA3 PE=1 SV=2	Proteasome subunit alpha type-3	PSMA3
sp|P38606|VATA_HUMAN	P38606	617	68304	21	V-type proton ATPase catalytic subunit A OS=Homo sapiens OX=9606 GN=ATP6V1A PE=1 SV=2	V-type proton ATPase catalytic subunit A	ATP6V1A
sp|P80748|LV321_HUMAN	P80748	117	12446	21	Immunoglobulin lambda variable 3-21 OS=Homo sapiens OX=9606 GN=IGLV3-21 PE=1 SV=2	Immunoglobulin lambda variable 3-21	IGLV3-21
sp|Q03591|FHR1_HUMAN	Q03591	330	37651	21	Complement factor H-related protein 1 OS=Homo sapiens OX=9606 GN=CFHR1 PE=1 SV=2	Complement factor H-related protein 1	CFHR1
sp|Q14393|GAS6_HUMAN	Q14393	678	74925	21	Growth arrest-specific protein 6 OS=Homo sapiens OX=9606 GN=GAS6 PE=1 SV=3	Growth arrest-specific protein 6	GAS6
sp|Q8N257|H2B3B_HUMAN	Q8N257	126	13908	21	Histone H2B type 3-B OS=Homo sapiens OX=9606 GN=H2BC26 PE=1 SV=3	Histone H2B type 3-B	H2BC26
sp|Q9BQ16|TICN3_HUMAN	Q9BQ16	436	49429	21	Testican-3 OS=Homo sapiens OX=9606 GN=SPOCK3 PE=1 SV=2	Testican-3	SPOCK3
sp|Q9BVA1|TBB2B_HUMAN	Q9BVA1	445	49953	21	Tubulin beta-2B chain OS=Homo sapiens OX=9606 GN=TUBB2B PE=1 SV=1	Tubulin beta-2B chain	TUBB2B
sp|Q9Y2D5|PLAK2_HUMAN	Q9Y2D5	1103	122071	21	PALM2-AKAP2 fusion protein OS=Homo sapiens OX=9606 GN=PALM2AKAP2 PE=1 SV=4	PALM2-AKAP2 fusion protein	PALM2AKAP2
sp|A0A0B4J2D9|KVD13_HUMAN;sp|P0DP09|KV113_HUMAN	A0A0B4J2D9;P0DP09	117	12569	20	Immunoglobulin kappa variable 1D-13 OS=Homo sapiens OX=9606 GN=IGKV1D-13 PE=3 SV=1	Immunoglobulin kappa variable 1D-13	IGKV1D-13
sp|A0A0C4DH29|HV103_HUMAN	A0A0C4DH29	117	13008	20	Immunoglobulin heavy variable 1-3 OS=Homo sapiens OX=9606 GN=IGHV1-3 PE=3 SV=1	Immunoglobulin heavy variable 1-3	IGHV1-3
sp|O60547|GMDS_HUMAN	O60547	372	41950	20	GDP-mannose 4,6 dehydratase OS=Homo sapiens OX=9606 GN=GMDS PE=1 SV=1	GDP-mannose 4,6 dehydratase	GMDS
sp|P25787|PSA2_HUMAN	P25787	234	25899	20	Proteasome subunit alpha type-2 OS=Homo sapiens OX=9606 GN=PSMA2 PE=1 SV=2	Proteasome subunit alpha type-2	PSMA2
sp|P52566|GDIR2_HUMAN	P52566	201	22988	20	Rho GDP-dissociation inhibitor 2 OS=Homo sapiens OX=9606 GN=ARHGDIB PE=1 SV=3	Rho GDP-dissociation inhibitor 2	ARHGDIB
sp|P63000|RAC1_HUMAN	P63000	192	21450	20	Ras-related C3 botulinum toxin substrate 1 OS=Homo sapiens OX=9606 GN=RAC1 PE=1 SV=1	Ras-related C3 botulinum toxin substrate 1	RAC1
sp|Q15746|MYLK_HUMAN	Q15746	1914	210713	20	Myosin light chain kinase, smooth muscle OS=Homo sapiens OX=9606 GN=MYLK PE=1 SV=4	Myosin light chain kinase, smooth muscle	MYLK
sp|O00115|DNS2A_HUMAN	O00115	360	39581	19	Deoxyribonuclease-2-alpha OS=Homo sapiens OX=9606 GN=DNASE2 PE=1 SV=2	Deoxyribonuclease-2-alpha	DNASE2
sp|O60603|TLR2_HUMAN	O60603	784	89838	19	Toll-like receptor 2 OS=Homo sapiens OX=9606 GN=TLR2 PE=1 SV=1	Toll-like receptor 2	TLR2
sp|O75342|LX12B_HUMAN	O75342	701	80356	19	Arachidonate 12-lipoxygenase, 12R-type OS=Homo sapiens OX=9606 GN=ALOX12B PE=1 SV=1	Arachidonate 12-lipoxygenase, 12R-type	ALOX12B
sp|O75841|UPK1B_HUMAN	O75841	260	29643	19	Uroplakin-1b OS=Homo sapiens OX=9606 GN=UPK1B PE=1 SV=5	Uroplakin-1b	UPK1B
sp|P13726|TF_HUMAN	P13726	295	33068	19	Tissue factor OS=Homo sapiens OX=9606 GN=F3 PE=1 SV=1	Tissue factor	F3
sp|P41218|MNDA_HUMAN	P41218	407	45836	19	Myeloid cell nuclear differentiation antigen OS=Homo sapiens OX=9606 GN=MNDA PE=1 SV=1	Myeloid cell nuclear differentiation antigen	MNDA
sp|P61981|1433G_HUMAN	P61981	247	28303	19	14-3-3 protein gamma OS=Homo sapiens OX=9606 GN=YWHAG PE=1 SV=2	14-3-3 protein gamma	YWHAG
sp|P68363|TBA1B_HUMAN;sp|P68366|TBA4A_HUMAN	P68363;P68366	451	50152	19	Tubulin alpha-1B chain OS=Homo sapiens OX=9606 GN=TUBA1B PE=1 SV=1	Tubulin alpha-1B chain	TUBA1B
sp|Q07065|CKAP4_HUMAN	Q07065	602	66023	19	Cytoskeleton-associated protein 4 OS=Homo sapiens OX=9606 GN=CKAP4 PE=1 SV=2	Cytoskeleton-associated protein 4	CKAP4
sp|Q8NFU3|TSTD1_HUMAN	Q8NFU3	115	12530	19	Thiosulfate:glutathione sulfurtransferase OS=Homo sapiens OX=9606 GN=TSTD1 PE=1 SV=3	Thiosulfate:glutathione sulfurtransferase	TSTD1
sp|Q8WWI1|LMO7_HUMAN	Q8WWI1	1683	192694	19	LIM domain only protein 7 OS=Homo sapiens OX=9606 GN=LMO7 PE=1 SV=3	LIM domain only protein 7	LMO7
sp|Q96QR1|SG3A1_HUMAN	Q96QR1	104	10100	19	Secretoglobin family 3A member 1 OS=Homo sapiens OX=9606 GN=SCGB3A1 PE=1 SV=2	Secretoglobin family 3A member 1	SCGB3A1
sp|P00367|DHE3_HUMAN	P00367	558	61398	18	Glutamate dehydrogenase 1, mitochondrial OS=Homo sapiens OX=9606 GN=GLUD1 PE=1 SV=2	Glutamate dehydrogenase 1, mitochondrial	GLUD1
sp|P00746|CFAD_HUMAN	P00746	253	27033	18	Complement factor D OS=Homo sapiens OX=9606 GN=CFD PE=1 SV=5	Complement factor D	CFD
sp|P04211|LV743_HUMAN	P04211	117	12451	18	Immunoglobulin lambda variable 7-43 OS=Homo sapiens OX=9606 GN=IGLV7-43 PE=3 SV=2	Immunoglobulin lambda variable 7-43	IGLV7-43
sp|P08949|NMB_HUMAN	P08949	121	13252	18	Neuromedin-B OS=Homo sapiens OX=9606 GN=NMB PE=1 SV=4	Neuromedin-B	NMB
sp|P23381|SYWC_HUMAN	P23381	471	53165	18	Tryptophan--tRNA ligase, cytoplasmic OS=Homo sapiens OX=9606 GN=WARS1 PE=1 SV=2	Tryptophan--tRNA ligase, cytoplasmic	WARS1
sp|P35222|CTNB1_HUMAN	P35222	781	85497	18	Catenin beta-1 OS=Homo sapiens OX=9606 GN=CTNNB1 PE=1 SV=1	Catenin beta-1	CTNNB1
sp|P58546|MTPN_HUMAN	P58546	118	12895	18	Myotrophin OS=Homo sapiens OX=9606 GN=MTPN PE=1 SV=2	Myotrophin	MTPN
sp|P61158|ARP3_HUMAN	P61158	418	47371	18	Actin-related protein 3 OS=Homo sapiens OX=9606 GN=ACTR3 PE=1 SV=3	Actin-related protein 3	ACTR3
sp|Q15084|PDIA6_HUMAN	Q15084	440	48121	18	Protein disulfide-isomerase A6 OS=Homo sapiens OX=9606 GN=PDIA6 PE=1 SV=1	Protein disulfide-isomerase A6	PDIA6
sp|Q16630|CPSF6_HUMAN	Q16630	551	59210	18	Cleavage and polyadenylation specificity factor subunit 6 OS=Homo sapiens OX=9606 GN=CPSF6 PE=1 SV=2	Cleavage and polyadenylation specificity factor subunit 6	CPSF6
sp|Q2M2I5|K1C24_HUMAN	Q2M2I5	525	55087	18	Keratin, type I cytoskeletal 24 OS=Homo sapiens OX=9606 GN=KRT24 PE=1 SV=1	Keratin, type I cytoskeletal 24	KRT24
sp|Q6UXI9|NPNT_HUMAN	Q6UXI9	565	61907	18	Nephronectin OS=Homo sapiens OX=9606 GN=NPNT PE=2 SV=3	Nephronectin	NPNT
sp|Q9HBR0|S38AA_HUMAN	Q9HBR0	1119	119762	18	Solute carrier family 38 member 10 OS=Homo sapiens OX=9606 GN=SLC38A10 PE=1 SV=2	Solute carrier family 38 member 10	SLC38A10
sp|Q9HCE5|MET14_HUMAN	Q9HCE5	456	52150	18	N6-adenosine-methyltransferase non-catalytic subunit OS=Homo sapiens OX=9606 GN=METTL14 PE=1 SV=2	N6-adenosine-methyltransferase non-catalytic subunit	METTL14
sp|A8K2U0|A2ML1_HUMAN	A8K2U0	1454	161106	17	Alpha-2-macroglobulin-like protein 1 OS=Homo sapiens OX=9606 GN=A2ML1 PE=1 SV=3	Alpha-2-macroglobulin-like protein 1	A2ML1
sp|O60635|TSN1_HUMAN	O60635	241	26301	17	Tetraspanin-1 OS=Homo sapiens OX=9606 GN=TSPAN1 PE=1 SV=2	Tetraspanin-1	TSPAN1
sp|O75503|CLN5_HUMAN	O75503	358	41497	17	Ceroid-lipofuscinosis neuronal protein 5 OS=Homo sapiens OX=9606 GN=CLN5 PE=1 SV=2	Ceroid-lipofuscinosis neuronal protein 5	CLN5
sp|P01008|ANT3_HUMAN	P01008	464	52602	17	Antithrombin-III OS=Homo sapiens OX=9606 GN=SERPINC1 PE=1 SV=1	Antithrombin-III	SERPINC1
sp|P21333|FLNA_HUMAN	P21333	2647	280737	17	Filamin-A OS=Homo sapiens OX=9606 GN=FLNA PE=1 SV=4	Filamin-A	FLNA
sp|P31939|PUR9_HUMAN	P31939	592	64616	17	Bifunctional purine biosynthesis protein ATIC OS=Homo sapiens OX=9606 GN=ATIC PE=1 SV=3	Bifunctional purine biosynthesis protein ATIC	ATIC
sp|P50453|SPB9_HUMAN	P50453	376	42404	17	Serpin B9 OS=Homo sapiens OX=9606 GN=SERPINB9 PE=1 SV=1	Serpin B9	SERPINB9
sp|P60842|IF4A1_HUMAN;sp|Q14240|IF4A2_HUMAN	P60842;Q14240	406	46154	17	Eukaryotic initiation factor 4A-I OS=Homo sapiens OX=9606 GN=EIF4A1 PE=1 SV=1	Eukaryotic initiation factor 4A-I	EIF4A1
sp|P62424|RL7A_HUMAN	P62424	266	29996	17	Large ribosomal subunit protein eL8 OS=Homo sapiens OX=9606 GN=RPL7A PE=1 SV=2	Large ribosomal subunit protein eL8	RPL7A
sp|P68363|TBA1B_HUMAN;sp|Q9BQE3|TBA1C_HUMAN;sp|Q71U36|TBA1A_HUMAN	P68363;Q9BQE3;Q71U36	451	50152	17	Tubulin alpha-1B chain OS=Homo sapiens OX=9606 GN=TUBA1B PE=1 SV=1	Tubulin alpha-1B chain	TUBA1B
sp|Q15904|VAS1_HUMAN	Q15904	470	52026	17	V-type proton ATPase subunit S1 OS=Homo sapiens OX=9606 GN=ATP6AP1 PE=1 SV=2	V-type proton ATPase subunit S1	ATP6AP1
sp|Q7Z7A1|CNTRL_HUMAN	Q7Z7A1	2325	268883	17	Centriolin OS=Homo sapiens OX=9606 GN=CNTRL PE=1 SV=2	Centriolin	CNTRL
sp|Q92820|GGH_HUMAN	Q92820	318	35964	17	Gamma-glutamyl hydrolase OS=Homo sapiens OX=9606 GN=GGH PE=1 SV=2	Gamma-glutamyl hydrolase	GGH
sp|Q9BTY2|FUCO2_HUMAN	Q9BTY2	467	54067	17	Plasma alpha-L-fucosidase OS=Homo sapiens OX=9606 GN=FUCA2 PE=1 SV=2	Plasma alpha-L-fucosidase	FUCA2
sp|Q9BW04|SARG_HUMAN	Q9BW04	601	63964	17	Specifically androgen-regulated gene protein OS=Homo sapiens OX=9606 GN=SARG PE=1 SV=2	Specifically androgen-regulated gene protein	SARG
sp|O14638|ENPP3_HUMAN	O14638	875	100124	16	Ectonucleotide pyrophosphatase/phosphodiesterase family member 3 OS=Homo sapiens OX=9606 GN=ENPP3 PE=1 SV=2	Ectonucleotide pyrophosphatase/phosphodiesterase family member 3	ENPP3
sp|P05362|ICAM1_HUMAN	P05362	532	57825	16	Intercellular adhesion molecule 1 OS=Homo sapiens OX=9606 GN=ICAM1 PE=1 SV=2	Intercellular adhesion molecule 1	ICAM1
sp|Q02539|H11_HUMAN	Q02539	215	21842	16	Histone H1.1 OS=Homo sapiens OX=9606 GN=H1-1 PE=1 SV=3	Histone H1.1	H1-1
sp|P03951|FA11_HUMAN	P03951	625	70109	15	Coagulation factor XI OS=Homo sapiens OX=9606 GN=F11 PE=1 SV=1	Coagulation factor XI	F11
sp|P05386|RLA1_HUMAN	P05386	114	11514	15	Large ribosomal subunit protein P1 OS=Homo sapiens OX=9606 GN=RPLP1 PE=1 SV=1	Large ribosomal subunit protein P1	RPLP1
sp|P06280|AGAL_HUMAN	P06280	429	48767	15	Alpha-galactosidase A OS=Homo sapiens OX=9606 GN=GLA PE=1 SV=1	Alpha-galactosidase A	GLA
sp|P14138|EDN3_HUMAN	P14138	238	25454	15	Endothelin-3 OS=Homo sapiens OX=9606 GN=EDN3 PE=1 SV=1	Endothelin-3	EDN3
sp|P29373|RABP2_HUMAN	P29373	138	15693	15	Cellular retinoic acid-binding protein 2 OS=Homo sapiens OX=9606 GN=CRABP2 PE=1 SV=2	Cellular retinoic acid-binding protein 2	CRABP2
sp|P62333|PRS10_HUMAN	P62333	389	44173	15	26S proteasome regulatory subunit 10B OS=Homo sapiens OX=9606 GN=PSMC6 PE=1 SV=1	26S proteasome regulatory subunit 10B	PSMC6
sp|Q8WWY7|WFD12_HUMAN	Q8WWY7	111	12050	15	WAP four-disulfide core domain protein 12 OS=Homo sapiens OX=9606 GN=WFDC12 PE=1 SV=1	WAP four-disulfide core domain protein 12	WFDC12
sp|Q9UI42|CBPA4_HUMAN	Q9UI42	421	47351	15	Carboxypeptidase A4 OS=Homo sapiens OX=9606 GN=CPA4 PE=1 SV=2	Carboxypeptidase A4	CPA4
sp|P04217|A1BG_HUMAN	P04217	495	54254	14	Alpha-1B-glycoprotein OS=Homo sapiens OX=9606 GN=A1BG PE=1 SV=4	Alpha-1B-glycoprotein	A1BG
sp|P07738|PMGE_HUMAN	P07738	259	30005	14	Bisphosphoglycerate mutase OS=Homo sapiens OX=9606 GN=BPGM PE=1 SV=2	Bisphosphoglycerate mutase	BPGM
sp|P15814|IGLL1_HUMAN	P15814	213	22963	14	Immunoglobulin lambda-like polypeptide 1 OS=Homo sapiens OX=9606 GN=IGLL1 PE=1 SV=1	Immunoglobulin lambda-like polypeptide 1	IGLL1
sp|P19113|DCHS_HUMAN	P19113	662	74141	14	Histidine decarboxylase OS=Homo sapiens OX=9606 GN=HDC PE=1 SV=2	Histidine decarboxylase	HDC
sp|P20160|CAP7_HUMAN	P20160	251	26886	14	Azurocidin OS=Homo sapiens OX=9606 GN=AZU1 PE=1 SV=3	Azurocidin	AZU1
sp|P36873|PP1G_HUMAN;sp|P62140|PP1B_HUMAN;sp|P62136|PP1A_HUMAN	P36873;P62140;P62136	323	36984	14	Serine/threonine-protein phosphatase PP1-gamma catalytic subunit OS=Homo sapiens OX=9606 GN=PPP1CC PE=1 SV=1	Serine/threonine-protein phosphatase PP1-gamma catalytic subunit	PPP1CC
sp|P60866|RS20_HUMAN	P60866	119	13373	14	Small ribosomal subunit protein uS10 OS=Homo sapiens OX=9606 GN=RPS20 PE=1 SV=1	Small ribosomal subunit protein uS10	RPS20
sp|P61160|ARP2_HUMAN	P61160	394	44761	14	Actin-related protein 2 OS=Homo sapiens OX=9606 GN=ACTR2 PE=1 SV=1	Actin-related protein 2	ACTR2
sp|P61978|HNRPK_HUMAN	P61978	463	50976	14	Heterogeneous nuclear ribonucleoprotein K OS=Homo sapiens OX=9606 GN=HNRNPK PE=1 SV=1	Heterogeneous nuclear ribonucleoprotein K	HNRNPK
sp|Q14651|PLSI_HUMAN	Q14651	629	70254	14	Plastin-1 OS=Homo sapiens OX=9606 GN=PLS1 PE=1 SV=2	Plastin-1	PLS1
sp|Q14914|PTGR1_HUMAN	Q14914	329	35870	14	Prostaglandin reductase 1 OS=Homo sapiens OX=9606 GN=PTGR1 PE=1 SV=2	Prostaglandin reductase 1	PTGR1
sp|Q7Z4S6|KI21A_HUMAN	Q7Z4S6	1674	187178	14	Kinesin-like protein KIF21A OS=Homo sapiens OX=9606 GN=KIF21A PE=1 SV=2	Kinesin-like protein KIF21A	KIF21A
sp|Q8IZA0|K319L_HUMAN	Q8IZA0	1049	115658	14	Dyslexia-associated protein KIAA0319-like protein OS=Homo sapiens OX=9606 GN=KIAA0319L PE=1 SV=2	Dyslexia-associated protein KIAA0319-like protein	KIAA0319L
sp|Q969H8|MYDGF_HUMAN	Q969H8	173	18795	14	Myeloid-derived growth factor OS=Homo sapiens OX=9606 GN=MYDGF PE=1 SV=1	Myeloid-derived growth factor	MYDGF
sp|Q9Y6U3|SCIN_HUMAN	Q9Y6U3	715	80489	14	Scinderin OS=Homo sapiens OX=9606 GN=SCIN PE=1 SV=4	Scinderin	SCIN
sp|A0A0J9YVY3|HV741_HUMAN	A0A0J9YVY3	117	12849	13	Immunoglobulin heavy variable 7-4-1 OS=Homo sapiens OX=9606 GN=IGHV7-4-1 PE=3 SV=1	Immunoglobulin heavy variable 7-4-1	IGHV7-4-1
sp|O15078|CE290_HUMAN	O15078	2479	290384	13	Centrosomal protein of 290 kDa OS=Homo sapiens OX=9606 GN=CEP290 PE=1 SV=2	Centrosomal protein of 290 kDa	CEP290
sp|P01593|KVD33_HUMAN;sp|P01594|KV133_HUMAN	P01593;P01594	117	12848	13	Immunoglobulin kappa variable 1D-33 OS=Homo sapiens OX=9606 GN=IGKV1D-33 PE=1 SV=2	Immunoglobulin kappa variable 1D-33	IGKV1D-33
sp|P21675|TAF1_HUMAN;sp|Q8IZX4|TAF1L_HUMAN	P21675;Q8IZX4	1893	214712	13	Transcription initiation factor TFIID subunit 1 OS=Homo sapiens OX=9606 GN=TAF1 PE=1 SV=3	Transcription initiation factor TFIID subunit 1	TAF1
sp|P30153|2AAA_HUMAN	P30153	589	65309	13	Serine/threonine-protein phosphatase 2A 65 kDa regulatory subunit A alpha isoform OS=Homo sapiens OX=9606 GN=PPP2R1A PE=1 SV=4	Serine/threonine-protein phosphatase 2A 65 kDa regulatory subunit A alpha isoform	PPP2R1A
sp|P40189|IL6RB_HUMAN	P40189	918	103537	13	Interleukin-6 receptor subunit beta OS=Homo sapiens OX=9606 GN=IL6ST PE=1 SV=2	Interleukin-6 receptor subunit beta	IL6ST
sp|P60903|S10AA_HUMAN	P60903	97	11203	13	Protein S100-A10 OS=Homo sapiens OX=9606 GN=S100A10 PE=1 SV=2	Protein S100-A10	S100A10
sp|P78371|TCPB_HUMAN	P78371	535	57488	13	T-complex protein 1 subunit beta OS=Homo sapiens OX=9606 GN=CCT2 PE=1 SV=4	T-complex protein 1 subunit beta	CCT2
sp|Q13509|TBB3_HUMAN	Q13509	450	50433	13	Tubulin beta-3 chain OS=Homo sapiens OX=9606 GN=TUBB3 PE=1 SV=2	Tubulin beta-3 chain	TUBB3
sp|Q5QNW6|H2B2F_HUMAN	Q5QNW6	126	13920	13	Histone H2B type 2-F OS=Homo sapiens OX=9606 GN=H2BC18 PE=1 SV=3	Histone H2B type 2-F	H2BC18
sp|Q71U36|TBA1A_HUMAN;sp|Q9BQE3|TBA1C_HUMAN	Q71U36;Q9BQE3	451	50136	13	Tubulin alpha-1A chain OS=Homo sapiens OX=9606 GN=TUBA1A PE=1 SV=1	Tubulin alpha-1A chain	TUBA1A
sp|Q9UHL4|DPP2_HUMAN	Q9UHL4	492	54341	13	Dipeptidyl peptidase 2 OS=Homo sapiens OX=9606 GN=DPP7 PE=1 SV=3	Dipeptidyl peptidase 2	DPP7
sp|Q9Y337|KLK5_HUMAN	Q9Y337	293	32020	13	Kallikrein-5 OS=Homo sapiens OX=9606 GN=KLK5 PE=1 SV=3	Kallikrein-5	KLK5
sp|O00468|AGRIN_HUMAN	O00468	2068	217318	12	Agrin OS=Homo sapiens OX=9606 GN=AGRN PE=1 SV=6	Agrin	AGRN
sp|O14818|PSA7_HUMAN	O14818	248	27887	12	Proteasome subunit alpha type-7 OS=Homo sapiens OX=9606 GN=PSMA7 PE=1 SV=1	Proteasome subunit alpha type-7	PSMA7
sp|O15020|SPTN2_HUMAN	O15020	2390	271323	12	Spectrin beta chain, non-erythrocytic 2 OS=Homo sapiens OX=9606 GN=SPTBN2 PE=1 SV=3	Spectrin beta chain, non-erythrocytic 2	SPTBN2
sp|O43314|VIP2_HUMAN	O43314	1243	140406	12	Inositol hexakisphosphate and diphosphoinositol-pentakisphosphate kinase 2 OS=Homo sapiens OX=9606 GN=PPIP5K2 PE=1 SV=3	Inositol hexakisphosphate and diphosphoinositol-pentakisphosphate kinase 2	PPIP5K2
sp|O60763|USO1_HUMAN	O60763	962	107895	12	General vesicular transport factor p115 OS=Homo sapiens OX=9606 GN=USO1 PE=1 SV=2	General vesicular transport factor p115	USO1
sp|P15259|PGAM2_HUMAN;sp|Q8N0Y7|PGAM4_HUMAN;sp|P18669|PGAM1_HUMAN	P15259;Q8N0Y7;P18669	253	28766	12	Phosphoglycerate mutase 2 OS=Homo sapiens OX=9606 GN=PGAM2 PE=1 SV=3	Phosphoglycerate mutase 2	PGAM2
sp|P40926|MDHM_HUMAN	P40926	338	35503	12	Malate dehydrogenase, mitochondrial OS=Homo sapiens OX=9606 GN=MDH2 PE=1 SV=3	Malate dehydrogenase, mitochondrial	MDH2
sp|P49368|TCPG_HUMAN	P49368	545	60534	12	T-complex protein 1 subunit gamma OS=Homo sapiens OX=9606 GN=CCT3 PE=1 SV=4	T-complex protein 1 subunit gamma	CCT3
sp|P52943|CRIP2_HUMAN	P52943	208	22493	12	Cysteine-rich protein 2 OS=Homo sapiens OX=9606 GN=CRIP2 PE=1 SV=1	Cysteine-rich protein 2	CRIP2
sp|P55786|PSA_HUMAN	P55786	919	103276	12	Puromycin-sensitive aminopeptidase OS=Homo sapiens OX=9606 GN=NPEPPS PE=1 SV=2	Puromycin-sensitive aminopeptidase	NPEPPS
sp|P61026|RAB10_HUMAN	P61026	200	22541	12	Ras-related protein Rab-10 OS=Homo sapiens OX=9606 GN=RAB10 PE=1 SV=1	Ras-related protein Rab-10	RAB10
sp|P61106|RAB14_HUMAN	P61106	215	23897	12	Ras-related protein Rab-14 OS=Homo sapiens OX=9606 GN=RAB14 PE=1 SV=4	Ras-related protein Rab-14	RAB14
sp|P62753|RS6_HUMAN	P62753	249	28681	12	Small ribosomal subunit protein eS6 OS=Homo sapiens OX=9606 GN=RPS6 PE=1 SV=1	Small ribosomal subunit protein eS6	RPS6
sp|P63167|DYL1_HUMAN;sp|Q96FJ2|DYL2_HUMAN	P63167;Q96FJ2	89	10366	12	Dynein light chain 1, cytoplasmic OS=Homo sapiens OX=9606 GN=DYNLL1 PE=1 SV=1	Dynein light chain 1, cytoplasmic	DYNLL1
sp|P68871|HBB_HUMAN	P68871	147	15998	12	Hemoglobin subunit beta OS=Homo sapiens OX=9606 GN=HBB PE=1 SV=2	Hemoglobin subunit beta	HBB
sp|Q00796|DHSO_HUMAN	Q00796	357	38325	12	Sorbitol dehydrogenase OS=Homo sapiens OX=9606 GN=SORD PE=1 SV=4	Sorbitol dehydrogenase	SORD
sp|Q14134|TRI29_HUMAN	Q14134	588	65835	12	Tripartite motif-containing protein 29 OS=Homo sapiens OX=9606 GN=TRIM29 PE=1 SV=2	Tripartite motif-containing protein 29	TRIM29
sp|Q8N1B4|VPS52_HUMAN	Q8N1B4	723	82221	12	Vacuolar protein sorting-associated protein 52 homolog OS=Homo sapiens OX=9606 GN=VPS52 PE=1 SV=1	Vacuolar protein sorting-associated protein 52 homolog	VPS52
sp|A0A075B6S2|KVD29_HUMAN;sp|A2NJV5|KV229_HUMAN;sp|A0A0A0MRZ7|KVD26_HUMAN	A0A075B6S2;A2NJV5;A0A0A0MRZ7	120	13143	11	Immunoglobulin kappa variable 2D-29 OS=Homo sapiens OX=9606 GN=IGKV2D-29 PE=3 SV=1	Immunoglobulin kappa variable 2D-29	IGKV2D-29
sp|O75369|FLNB_HUMAN	O75369	2602	278162	11	Filamin-B OS=Homo sapiens OX=9606 GN=FLNB PE=1 SV=2	Filamin-B	FLNB
sp|P00734|THRB_HUMAN	P00734	622	70037	11	Prothrombin OS=Homo sapiens OX=9606 GN=F2 PE=1 SV=2	Prothrombin	F2
sp|P06727|APOA4_HUMAN	P06727	396	45372	11	Apolipoprotein A-IV OS=Homo sapiens OX=9606 GN=APOA4 PE=1 SV=4	Apolipoprotein A-IV	APOA4
sp|P15515|HIS1_HUMAN	P15515	57	6963	11	Histatin-1 OS=Homo sapiens OX=9606 GN=HTN1 PE=1 SV=2	Histatin-1	HTN1
sp|P17661|DESM_HUMAN	P17661	470	53536	11	Desmin OS=Homo sapiens OX=9606 GN=DES PE=1 SV=3	Desmin	DES
sp|P18065|IBP2_HUMAN	P18065	325	34814	11	Insulin-like growth factor-binding protein 2 OS=Homo sapiens OX=9606 GN=IGFBP2 PE=1 SV=2	Insulin-like growth factor-binding protein 2	IGFBP2
sp|P22626|ROA2_HUMAN	P22626	353	37430	11	Heterogeneous nuclear ribonucleoproteins A2/B1 OS=Homo sapiens OX=9606 GN=HNRNPA2B1 PE=1 SV=2	Heterogeneous nuclear ribonucleoproteins A2/B1	HNRNPA2B1
sp|P24592|IBP6_HUMAN	P24592	240	25322	11	Insulin-like growth factor-binding protein 6 OS=Homo sapiens OX=9606 GN=IGFBP6 PE=1 SV=1	Insulin-like growth factor-binding protein 6	IGFBP6
sp|P61019|RAB2A_HUMAN	P61019	212	23546	11	Ras-related protein Rab-2A OS=Homo sapiens OX=9606 GN=RAB2A PE=1 SV=1	Ras-related protein Rab-2A	RAB2A
sp|P62701|RS4X_HUMAN	P62701	263	29598	11	Small ribosomal subunit protein eS4, X isoform OS=Homo sapiens OX=9606 GN=RPS4X PE=1 SV=2	Small ribosomal subunit protein eS4, X isoform	RPS4X
sp|P68363|TBA1B_HUMAN;sp|Q9BQE3|TBA1C_HUMAN	P68363;Q9BQE3	451	50152	11	Tubulin alpha-1B chain OS=Homo sapiens OX=9606 GN=TUBA1B PE=1 SV=1	Tubulin alpha-1B chain	TUBA1B
sp|P98095|FBLN2_HUMAN	P98095	1184	126573	11	Fibulin-2 OS=Homo sapiens OX=9606 GN=FBLN2 PE=1 SV=2	Fibulin-2	FBLN2
sp|Q14574|DSC3_HUMAN	Q14574	896	99969	11	Desmocollin-3 OS=Homo sapiens OX=9606 GN=DSC3 PE=1 SV=3	Desmocollin-3	DSC3
sp|Q6X4U4|SOSD1_HUMAN	Q6X4U4	206	23307	11	Sclerostin domain-containing protein 1 OS=Homo sapiens OX=9606 GN=SOSTDC1 PE=1 SV=2	Sclerostin domain-containing protein 1	SOSTDC1
sp|Q8N4A0|GALT4_HUMAN	Q8N4A0	578	66666	11	Polypeptide N-acetylgalactosaminyltransferase 4 OS=Homo sapiens OX=9606 GN=GALNT4 PE=1 SV=2	Polypeptide N-acetylgalactosaminyltransferase 4	GALNT4
sp|Q8NEX9|DR9C7_HUMAN	Q8NEX9	313	35263	11	Short-chain dehydrogenase/reductase family 9C member 7 OS=Homo sapiens OX=9606 GN=SDR9C7 PE=1 SV=1	Short-chain dehydrogenase/reductase family 9C member 7	SDR9C7
sp|Q92520|FAM3C_HUMAN	Q92520	227	24680	11	Protein FAM3C OS=Homo sapiens OX=9606 GN=FAM3C PE=1 SV=1	Protein FAM3C	FAM3C
sp|Q96FW1|OTUB1_HUMAN	Q96FW1	271	31284	11	Ubiquitin thioesterase OTUB1 OS=Homo sapiens OX=9606 GN=OTUB1 PE=1 SV=2	Ubiquitin thioesterase OTUB1	OTUB1
sp|Q96NY7|CLIC6_HUMAN	Q96NY7	704	73012	11	Chloride intracellular channel protein 6 OS=Homo sapiens OX=9606 GN=CLIC6 PE=2 SV=3	Chloride intracellular channel protein 6	CLIC6
sp|Q9BRA2|TXD17_HUMAN	Q9BRA2	123	13941	11	Thioredoxin domain-containing protein 17 OS=Homo sapiens OX=9606 GN=TXNDC17 PE=1 SV=1	Thioredoxin domain-containing protein 17	TXNDC17
sp|Q9BYX7|ACTBM_HUMAN	Q9BYX7	375	42016	11	Putative beta-actin-like protein 3 OS=Homo sapiens OX=9606 GN=POTEKP PE=5 SV=1	Putative beta-actin-like protein 3	POTEKP
sp|O75355|ENTP3_HUMAN	O75355	529	59105	10	Ectonucleoside triphosphate diphosphohydrolase 3 OS=Homo sapiens OX=9606 GN=ENTPD3 PE=1 SV=2	Ectonucleoside triphosphate diphosphohydrolase 3	ENTPD3
sp|P01023|A2MG_HUMAN	P01023	1474	163290	10	Alpha-2-macroglobulin OS=Homo sapiens OX=9606 GN=A2M PE=1 SV=3	Alpha-2-macroglobulin	A2M
sp|P04196|HRG_HUMAN	P04196	525	59578	10	Histidine-rich glycoprotein OS=Homo sapiens OX=9606 GN=HRG PE=1 SV=1	Histidine-rich glycoprotein	HRG
sp|P11279|LAMP1_HUMAN	P11279	417	44882	10	Lysosome-associated membrane glycoprotein 1 OS=Homo sapiens OX=9606 GN=LAMP1 PE=1 SV=3	Lysosome-associated membrane glycoprotein 1	LAMP1
sp|P14324|FPPS_HUMAN	P14324	419	48276	10	Farnesyl pyrophosphate synthase OS=Homo sapiens OX=9606 GN=FDPS PE=1 SV=4	Farnesyl pyrophosphate synthase	FDPS
sp|P17980|PRS6A_HUMAN	P17980	439	49204	10	26S proteasome regulatory subunit 6A OS=Homo sapiens OX=9606 GN=PSMC3 PE=1 SV=3	26S proteasome regulatory subunit 6A	PSMC3
sp|P23083|HV102_HUMAN	P23083	117	13085	10	Immunoglobulin heavy variable 1-2 OS=Homo sapiens OX=9606 GN=IGHV1-2 PE=1 SV=2	Immunoglobulin heavy variable 1-2	IGHV1-2
sp|P28062|PSB8_HUMAN	P28062	276	30354	10	Proteasome subunit beta type-8 OS=Homo sapiens OX=9606 GN=PSMB8 PE=1 SV=3	Proteasome subunit beta type-8	PSMB8
sp|P28070|PSB4_HUMAN	P28070	264	29204	10	Proteasome subunit beta type-4 OS=Homo sapiens OX=9606 GN=PSMB4 PE=1 SV=4	Proteasome subunit beta type-4	PSMB4
sp|P29218|IMPA1_HUMAN	P29218	277	30189	10	Inositol monophosphatase 1 OS=Homo sapiens OX=9606 GN=IMPA1 PE=1 SV=1	Inositol monophosphatase 1	IMPA1
sp|P35754|GLRX1_HUMAN	P35754	106	11776	10	Glutaredoxin-1 OS=Homo sapiens OX=9606 GN=GLRX PE=1 SV=2	Glutaredoxin-1	GLRX
sp|P45974|UBP5_HUMAN	P45974	858	95786	10	Ubiquitin carboxyl-terminal hydrolase 5 OS=Homo sapiens OX=9606 GN=USP5 PE=1 SV=2	Ubiquitin carboxyl-terminal hydrolase 5	USP5
sp|Q14532|K1H2_HUMAN	Q14532	448	50343	10	Keratin, type I cuticular Ha2 OS=Homo sapiens OX=9606 GN=KRT32 PE=1 SV=3	Keratin, type I cuticular Ha2	KRT32
sp|Q14764|MVP_HUMAN	Q14764	893	99327	10	Major vault protein OS=Homo sapiens OX=9606 GN=MVP PE=1 SV=4	Major vault protein	MVP
sp|Q14847|LASP1_HUMAN	Q14847	261	29717	10	LIM and SH3 domain protein 1 OS=Homo sapiens OX=9606 GN=LASP1 PE=1 SV=2	LIM and SH3 domain protein 1	LASP1
sp|Q3MIT2|PUS10_HUMAN	Q3MIT2	529	60244	10	tRNA pseudouridine synthase Pus10 OS=Homo sapiens OX=9606 GN=PUS10 PE=1 SV=1	tRNA pseudouridine synthase Pus10	PUS10
sp|Q9BS26|ERP44_HUMAN	Q9BS26	406	46971	10	Endoplasmic reticulum resident protein 44 OS=Homo sapiens OX=9606 GN=ERP44 PE=1 SV=1	Endoplasmic reticulum resident protein 44	ERP44
sp|Q9H2S1|KCNN2_HUMAN	Q9H2S1	579	63760	10	Small conductance calcium-activated potassium channel protein 2 OS=Homo sapiens OX=9606 GN=KCNN2 PE=1 SV=2	Small conductance calcium-activated potassium channel protein 2	KCNN2
sp|Q9UGL9|CRCT1_HUMAN	Q9UGL9	99	9736	10	Cysteine-rich C-terminal protein 1 OS=Homo sapiens OX=9606 GN=CRCT1 PE=1 SV=1	Cysteine-rich C-terminal protein 1	CRCT1
sp|Q9ULZ3|ASC_HUMAN	Q9ULZ3	195	21627	10	Apoptosis-associated speck-like protein containing a CARD OS=Homo sapiens OX=9606 GN=PYCARD PE=1 SV=2	Apoptosis-associated speck-like protein containing a CARD	PYCARD
sp|A0A075B6I1|LV460_HUMAN	A0A075B6I1	120	12987	9	Immunoglobulin lambda variable 4-60 OS=Homo sapiens OX=9606 GN=IGLV4-60 PE=3 SV=1	Immunoglobulin lambda variable 4-60	IGLV4-60
sp|A0A075B6I4|LVX54_HUMAN	A0A075B6I4	117	12395	9	Immunoglobulin lambda variable 10-54 OS=Homo sapiens OX=9606 GN=IGLV10-54 PE=3 SV=1	Immunoglobulin lambda variable 10-54	IGLV10-54
sp|A0A0C4DH24|KV621_HUMAN	A0A0C4DH24	114	12430	9	Immunoglobulin kappa variable 6-21 OS=Homo sapiens OX=9606 GN=IGKV6-21 PE=3 SV=1	Immunoglobulin kappa variable 6-21	IGKV6-21
sp|P01699|LV144_HUMAN	P01699	117	12201	9	Immunoglobulin lambda variable 1-44 OS=Homo sapiens OX=9606 GN=IGLV1-44 PE=1 SV=2	Immunoglobulin lambda variable 1-44	IGLV1-44
sp|P01742|HV169_HUMAN	P01742	117	12659	9	Immunoglobulin heavy variable 1-69 OS=Homo sapiens OX=9606 GN=IGHV1-69 PE=1 SV=2	Immunoglobulin heavy variable 1-69	IGHV1-69
sp|P02671|FIBA_HUMAN	P02671	866	94973	9	Fibrinogen alpha chain OS=Homo sapiens OX=9606 GN=FGA PE=1 SV=2	Fibrinogen alpha chain	FGA
sp|P04350|TBB4A_HUMAN	P04350	444	49586	9	Tubulin beta-4A chain OS=Homo sapiens OX=9606 GN=TUBB4A PE=1 SV=2	Tubulin beta-4A chain	TUBB4A
sp|P06681|CO2_HUMAN	P06681	752	83268	9	Complement C2 OS=Homo sapiens OX=9606 GN=C2 PE=1 SV=2	Complement C2	C2
sp|P15822|ZEP1_HUMAN	P15822	2718	296833	9	Zinc finger protein 40 OS=Homo sapiens OX=9606 GN=HIVEP1 PE=1 SV=4	Zinc finger protein 40	HIVEP1
sp|P31948|STIP1_HUMAN	P31948	543	62639	9	Stress-induced-phosphoprotein 1 OS=Homo sapiens OX=9606 GN=STIP1 PE=1 SV=1	Stress-induced-phosphoprotein 1	STIP1
sp|P36980|FHR2_HUMAN	P36980	270	30651	9	Complement factor H-related protein 2 OS=Homo sapiens OX=9606 GN=CFHR2 PE=1 SV=1	Complement factor H-related protein 2	CFHR2
sp|P46777|RL5_HUMAN	P46777	297	34363	9	Large ribosomal subunit protein uL18 OS=Homo sapiens OX=9606 GN=RPL5 PE=1 SV=3	Large ribosomal subunit protein uL18	RPL5
sp|P62280|RS11_HUMAN	P62280	158	18431	9	Small ribosomal subunit protein uS17 OS=Homo sapiens OX=9606 GN=RPS11 PE=1 SV=3	Small ribosomal subunit protein uS17	RPS11
sp|P62888|RL30_HUMAN	P62888	115	12784	9	Large ribosomal subunit protein eL30 OS=Homo sapiens OX=9606 GN=RPL30 PE=1 SV=2	Large ribosomal subunit protein eL30	RPL30
sp|P63241|IF5A1_HUMAN;sp|Q9GZV4|IF5A2_HUMAN;sp|Q6IS14|IF5AL_HUMAN	P63241;Q9GZV4;Q6IS14	154	16832	9	Eukaryotic translation initiation factor 5A-1 OS=Homo sapiens OX=9606 GN=EIF5A PE=1 SV=2	Eukaryotic translation initiation factor 5A-1	EIF5A
sp|Q04828|AK1C1_HUMAN	Q04828	323	36788	9	Aldo-keto reductase family 1 member C1 OS=Homo sapiens OX=9606 GN=AKR1C1 PE=1 SV=1	Aldo-keto reductase family 1 member C1	AKR1C1
sp|Q14152|EIF3A_HUMAN	Q14152	1382	166569	9	Eukaryotic translation initiation factor 3 subunit A OS=Homo sapiens OX=9606 GN=EIF3A PE=1 SV=1	Eukaryotic translation initiation factor 3 subunit A	EIF3A
sp|Q14746|COG2_HUMAN	Q14746	738	83208	9	Conserved oligomeric Golgi complex subunit 2 OS=Homo sapiens OX=9606 GN=COG2 PE=1 SV=1	Conserved oligomeric Golgi complex subunit 2	COG2
sp|Q14974|IMB1_HUMAN	Q14974	876	97170	9	Importin subunit beta-1 OS=Homo sapiens OX=9606 GN=KPNB1 PE=1 SV=2	Importin subunit beta-1	KPNB1
sp|Q3LXA3|TKFC_HUMAN	Q3LXA3	575	58947	9	Triokinase/FMN cyclase OS=Homo sapiens OX=9606 GN=TKFC PE=1 SV=2	Triokinase/FMN cyclase	TKFC
sp|Q86YS6|RAB43_HUMAN	Q86YS6	212	23339	9	Ras-related protein Rab-43 OS=Homo sapiens OX=9606 GN=RAB43 PE=1 SV=1	Ras-related protein Rab-43	RAB43
sp|Q9BS40|LXN_HUMAN	Q9BS40	222	25750	9	Latexin OS=Homo sapiens OX=9606 GN=LXN PE=1 SV=2	Latexin	LXN
sp|Q9BZQ8|NIBA1_HUMAN	Q9BZQ8	928	103135	9	Protein Niban 1 OS=Homo sapiens OX=9606 GN=NIBAN1 PE=1 SV=1	Protein Niban 1	NIBAN1
sp|Q9P127|LUZP4_HUMAN	Q9P127	313	35937	9	Leucine zipper protein 4 OS=Homo sapiens OX=9606 GN=LUZP4 PE=1 SV=1	Leucine zipper protein 4	LUZP4
sp|Q9Y3Q0|NALD2_HUMAN	Q9Y3Q0	740	83592	9	N-acetylated-alpha-linked acidic dipeptidase 2 OS=Homo sapiens OX=9606 GN=NAALAD2 PE=1 SV=1	N-acetylated-alpha-linked acidic dipeptidase 2	NAALAD2
sp|O43790|KRT86_HUMAN;sp|Q14533|KRT81_HUMAN;sp|P78386|KRT85_HUMAN;sp|P78385|KRT83_HUMAN	O43790;Q14533;P78386;P78385	486	53501	8	Keratin, type II cuticular Hb6 OS=Homo sapiens OX=9606 GN=KRT86 PE=1 SV=1	Keratin, type II cuticular Hb6	KRT86
sp|O75351|VPS4B_HUMAN	O75351	444	49302	8	Vacuolar protein sorting-associated protein 4B OS=Homo sapiens OX=9606 GN=VPS4B PE=1 SV=2	Vacuolar protein sorting-associated protein 4B	VPS4B
sp|P01714|LV319_HUMAN	P01714	112	12042	8	Immunoglobulin lambda variable 3-19 OS=Homo sapiens OX=9606 GN=IGLV3-19 PE=1 SV=2	Immunoglobulin lambda variable 3-19	IGLV3-19
sp|P02766|TTHY_HUMAN	P02766	147	15887	8	Transthyretin OS=Homo sapiens OX=9606 GN=TTR PE=1 SV=1	Transthyretin	TTR
sp|P04279|SEMG1_HUMAN;sp|Q02383|SEMG2_HUMAN	P04279;Q02383	462	52131	8	Semenogelin-1 OS=Homo sapiens OX=9606 GN=SEMG1 PE=1 SV=2	Semenogelin-1	SEMG1
sp|P07741|APT_HUMAN	P07741	180	19608	8	Adenine phosphoribosyltransferase OS=Homo sapiens OX=9606 GN=APRT PE=1 SV=2	Adenine phosphoribosyltransferase	APRT
sp|P07864|LDHC_HUMAN	P07864	332	36311	8	L-lactate dehydrogenase C chain OS=Homo sapiens OX=9606 GN=LDHC PE=1 SV=4	L-lactate dehydrogenase C chain	LDHC
sp|P08294|SODE_HUMAN	P08294	240	25851	8	Extracellular superoxide dismutase [Cu-Zn] OS=Homo sapiens OX=9606 GN=SOD3 PE=1 SV=2	Extracellular superoxide dismutase [Cu-Zn]	SOD3
sp|P09493|TPM1_HUMAN	P09493	284	32709	8	Tropomyosin alpha-1 chain OS=Homo sapiens OX=9606 GN=TPM1 PE=1 SV=2	Tropomyosin alpha-1 chain	TPM1
sp|P11413|G6PD_HUMAN	P11413	515	59257	8	Glucose-6-phosphate 1-dehydrogenase OS=Homo sapiens OX=9606 GN=G6PD PE=1 SV=4	Glucose-6-phosphate 1-dehydrogenase	G6PD
sp|P14854|CX6B1_HUMAN	P14854	86	10192	8	Cytochrome c oxidase subunit 6B1 OS=Homo sapiens OX=9606 GN=COX6B1 PE=1 SV=2	Cytochrome c oxidase subunit 6B1	COX6B1
sp|P18206|VINC_HUMAN	P18206	1134	123799	8	Vinculin OS=Homo sapiens OX=9606 GN=VCL PE=1 SV=4	Vinculin	VCL
sp|P20591|MX1_HUMAN	P20591	662	75520	8	Interferon-induced GTP-binding protein Mx1 OS=Homo sapiens OX=9606 GN=MX1 PE=1 SV=4	Interferon-induced GTP-binding protein Mx1	MX1
sp|P49773|HINT1_HUMAN	P49773	126	13802	8	Adenosine 5'-monophosphoramidase HINT1 OS=Homo sapiens OX=9606 GN=HINT1 PE=1 SV=2	Adenosine 5'-monophosphoramidase HINT1	HINT1
sp|P53621|COPA_HUMAN	P53621	1224	138345	8	Coatomer subunit alpha OS=Homo sapiens OX=9606 GN=COPA PE=1 SV=2	Coatomer subunit alpha	COPA
sp|P60413|KR10C_HUMAN	P60413	245	25107	8	Keratin-associated protein 10-12 OS=Homo sapiens OX=9606 GN=KRTAP10-12 PE=2 SV=1	Keratin-associated protein 10-12	KRTAP10-12
sp|Q08378|GOGA3_HUMAN	Q08378	1498	167354	8	Golgin subfamily A member 3 OS=Homo sapiens OX=9606 GN=GOLGA3 PE=1 SV=2	Golgin subfamily A member 3	GOLGA3
sp|Q12907|LMAN2_HUMAN	Q12907	356	40229	8	Vesicular integral-membrane protein VIP36 OS=Homo sapiens OX=9606 GN=LMAN2 PE=1 SV=1	Vesicular integral-membrane protein VIP36	LMAN2
sp|Q13126|MTAP_HUMAN	Q13126	283	31236	8	S-methyl-5'-thioadenosine phosphorylase OS=Homo sapiens OX=9606 GN=MTAP PE=1 SV=2	S-methyl-5'-thioadenosine phosphorylase	MTAP
sp|Q13813|SPTN1_HUMAN	Q13813	2472	284538	8	Spectrin alpha chain, non-erythrocytic 1 OS=Homo sapiens OX=9606 GN=SPTAN1 PE=1 SV=3	Spectrin alpha chain, non-erythrocytic 1	SPTAN1
sp|Q13938|CAYP1_HUMAN	Q13938	275	30240	8	Calcyphosin OS=Homo sapiens OX=9606 GN=CAPS PE=1 SV=2	Calcyphosin	CAPS
sp|Q2I0M4|LRC26_HUMAN	Q2I0M4	334	34857	8	Leucine-rich repeat-containing protein 26 OS=Homo sapiens OX=9606 GN=LRRC26 PE=1 SV=2	Leucine-rich repeat-containing protein 26	LRRC26
sp|Q5T655|CFA58_HUMAN	Q5T655	872	103417	8	Cilia- and flagella-associated protein 58 OS=Homo sapiens OX=9606 GN=CFAP58 PE=1 SV=1	Cilia- and flagella-associated protein 58	CFAP58
sp|Q5TEC6|H37_HUMAN	Q5TEC6	136	15430	8	Histone H3-7 OS=Homo sapiens OX=9606 GN=H3-7 PE=1 SV=1	Histone H3-7	H3-7
sp|Q6PL18|ATAD2_HUMAN	Q6PL18	1390	158554	8	ATPase family AAA domain-containing protein 2 OS=Homo sapiens OX=9606 GN=ATAD2 PE=1 SV=1	ATPase family AAA domain-containing protein 2	ATAD2
sp|Q86VR7|VS10L_HUMAN	Q86VR7	867	91625	8	V-set and immunoglobulin domain-containing protein 10-like OS=Homo sapiens OX=9606 GN=VSIG10L PE=2 SV=2	V-set and immunoglobulin domain-containing protein 10-like	VSIG10L
sp|Q8NFL0|B3GN7_HUMAN	Q8NFL0	401	45987	8	UDP-GlcNAc:betaGal beta-1,3-N-acetylglucosaminyltransferase 7 OS=Homo sapiens OX=9606 GN=B3GNT7 PE=1 SV=1	UDP-GlcNAc:betaGal beta-1,3-N-acetylglucosaminyltransferase 7	B3GNT7
sp|Q8NHP8|PLBL2_HUMAN	Q8NHP8	589	65472	8	Putative phospholipase B-like 2 OS=Homo sapiens OX=9606 GN=PLBD2 PE=1 SV=2	Putative phospholipase B-like 2	PLBD2
sp|Q92930|RAB8B_HUMAN	Q92930	207	23584	8	Ras-related protein Rab-8B OS=Homo sapiens OX=9606 GN=RAB8B PE=1 SV=2	Ras-related protein Rab-8B	RAB8B
sp|Q96JM4|LRIQ1_HUMAN	Q96JM4	1722	199299	8	Leucine-rich repeat and IQ domain-containing protein 1 OS=Homo sapiens OX=9606 GN=LRRIQ1 PE=2 SV=3	Leucine-rich repeat and IQ domain-containing protein 1	LRRIQ1
sp|Q9GZN4|BSSP4_HUMAN	Q9GZN4	317	33732	8	Brain-specific serine protease 4 OS=Homo sapiens OX=9606 GN=PRSS22 PE=1 SV=1	Brain-specific serine protease 4	PRSS22
sp|Q9H0E2|TOLIP_HUMAN	Q9H0E2	274	30282	8	Toll-interacting protein OS=Homo sapiens OX=9606 GN=TOLLIP PE=1 SV=1	Toll-interacting protein	TOLLIP
sp|Q9H0P0|5NT3A_HUMAN	Q9H0P0	336	37948	8	Cytosolic 5'-nucleotidase 3A OS=Homo sapiens OX=9606 GN=NT5C3A PE=1 SV=3	Cytosolic 5'-nucleotidase 3A	NT5C3A
sp|Q9HC84|MUC5B_HUMAN	Q9HC84	5762	596344	8	Mucin-5B OS=Homo sapiens OX=9606 GN=MUC5B PE=1 SV=3	Mucin-5B	MUC5B
sp|Q9UM54|MYO6_HUMAN	Q9UM54	1294	149691	8	Unconventional myosin-VI OS=Homo sapiens OX=9606 GN=MYO6 PE=1 SV=4	Unconventional myosin-VI	MYO6
sp|A0A0A0MT36|KVD21_HUMAN;sp|A0A0C4DH24|KV621_HUMAN	A0A0A0MT36;A0A0C4DH24	114	12340	7	Immunoglobulin kappa variable 6D-21 OS=Homo sapiens OX=9606 GN=IGKV6D-21 PE=3 SV=1	Immunoglobulin kappa variable 6D-21	IGKV6D-21
sp|A0A0B4J1Y8|LV949_HUMAN	A0A0B4J1Y8	123	13024	7	Immunoglobulin lambda variable 9-49 OS=Homo sapiens OX=9606 GN=IGLV9-49 PE=1 SV=1	Immunoglobulin lambda variable 9-49	IGLV9-49
sp|A6NIZ1|RP1BL_HUMAN;sp|P61224|RAP1B_HUMAN	A6NIZ1;P61224	184	20925	7	Ras-related protein Rap-1b-like protein OS=Homo sapiens OX=9606 GN=RAP1BL PE=2 SV=1	Ras-related protein Rap-1b-like protein	RAP1BL
sp|A6NKL6|T200C_HUMAN	A6NKL6	621	63928	7	Transmembrane protein 200C OS=Homo sapiens OX=9606 GN=TMEM200C PE=2 SV=2	Transmembrane protein 200C	TMEM200C
sp|O15231|ZN185_HUMAN	O15231	689	73525	7	Zinc finger protein 185 OS=Homo sapiens OX=9606 GN=ZNF185 PE=1 SV=3	Zinc finger protein 185	ZNF185
sp|O43278|SPIT1_HUMAN	O43278	529	58398	7	Kunitz-type protease inhibitor 1 OS=Homo sapiens OX=9606 GN=SPINT1 PE=1 SV=2	Kunitz-type protease inhibitor 1	SPINT1
sp|P02649|APOE_HUMAN	P02649	317	36154	7	Apolipoprotein E OS=Homo sapiens OX=9606 GN=APOE PE=1 SV=1	Apolipoprotein E	APOE
sp|P05387|RLA2_HUMAN	P05387	115	11665	7	Large ribosomal subunit protein P2 OS=Homo sapiens OX=9606 GN=RPLP2 PE=1 SV=1	Large ribosomal subunit protein P2	RPLP2
sp|P08195|4F2_HUMAN	P08195	630	67994	7	Amino acid transporter heavy chain SLC3A2 OS=Homo sapiens OX=9606 GN=SLC3A2 PE=1 SV=3	Amino acid transporter heavy chain SLC3A2	SLC3A2
sp|P0DOX3|IGD_HUMAN	P0DOX3	512	56224	7	Immunoglobulin delta heavy chain OS=Homo sapiens OX=9606 PE=1 SV=1	Immunoglobulin delta heavy chain
sp|P0DPH7|TBA3C_HUMAN;sp|Q9NY65|TBA8_HUMAN;sp|Q9BQE3|TBA1C_HUMAN;sp|Q71U36|TBA1A_HUMAN;sp|Q6PEY2|TBA3E_HUMAN;sp|P68366|TBA4A_HUMAN;sp|P68363|TBA1B_HUMAN;sp|P0DPH8|TBA3D_HUMAN	P0DPH7;Q9NY65;Q9BQE3;Q71U36;Q6PEY2;P68366;P68363;P0DPH8	450	49960	7	Tubulin alpha-3C chain OS=Homo sapiens OX=9606 GN=TUBA3C PE=1 SV=1	Tubulin alpha-3C chain	TUBA3C
sp|P10809|CH60_HUMAN	P10809	573	61055	7	60 kDa heat shock protein, mitochondrial OS=Homo sapiens OX=9606 GN=HSPD1 PE=1 SV=2	60 kDa heat shock protein, mitochondrial	HSPD1
sp|P15153|RAC2_HUMAN	P15153	192	21429	7	Ras-related C3 botulinum toxin substrate 2 OS=Homo sapiens OX=9606 GN=RAC2 PE=1 SV=1	Ras-related C3 botulinum toxin substrate 2	RAC2
sp|P25789|PSA4_HUMAN	P25789	261	29484	7	Proteasome subunit alpha type-4 OS=Homo sapiens OX=9606 GN=PSMA4 PE=1 SV=1	Proteasome subunit alpha type-4	PSMA4
sp|P28074|PSB5_HUMAN	P28074	263	28480	7	Proteasome subunit beta type-5 OS=Homo sapiens OX=9606 GN=PSMB5 PE=1 SV=3	Proteasome subunit beta type-5	PSMB5
sp|P31146|COR1A_HUMAN	P31146	461	51026	7	Coronin-1A OS=Homo sapiens OX=9606 GN=CORO1A PE=1 SV=4	Coronin-1A	CORO1A
sp|P39023|RL3_HUMAN	P39023	403	46109	7	Large ribosomal subunit protein uL3 OS=Homo sapiens OX=9606 GN=RPL3 PE=1 SV=2	Large ribosomal subunit protein uL3	RPL3
sp|P46783|RS10_HUMAN	P46783	165	18898	7	Small ribosomal subunit protein eS10 OS=Homo sapiens OX=9606 GN=RPS10 PE=1 SV=1	Small ribosomal subunit protein eS10	RPS10
sp|P49721|PSB2_HUMAN	P49721	201	22836	7	Proteasome subunit beta type-2 OS=Homo sapiens OX=9606 GN=PSMB2 PE=1 SV=1	Proteasome subunit beta type-2	PSMB2
sp|P60900|PSA6_HUMAN	P60900	246	27399	7	Proteasome subunit alpha type-6 OS=Homo sapiens OX=9606 GN=PSMA6 PE=1 SV=1	Proteasome subunit alpha type-6	PSMA6
sp|P61247|RS3A_HUMAN	P61247	264	29945	7	Small ribosomal subunit protein eS1 OS=Homo sapiens OX=9606 GN=RPS3A PE=1 SV=2	Small ribosomal subunit protein eS1	RPS3A
sp|P62140|PP1B_HUMAN	P62140	327	37187	7	Serine/threonine-protein phosphatase PP1-beta catalytic subunit OS=Homo sapiens OX=9606 GN=PPP1CB PE=1 SV=3	Serine/threonine-protein phosphatase PP1-beta catalytic subunit	PPP1CB
sp|P62873|GBB1_HUMAN	P62873	340	37377	7	Guanine nucleotide-binding protein G(I)/G(S)/G(T) subunit beta-1 OS=Homo sapiens OX=9606 GN=GNB1 PE=1 SV=3	Guanine nucleotide-binding protein G(I)/G(S)/G(T) subunit beta-1	GNB1
sp|Q15181|IPYR_HUMAN	Q15181	289	32660	7	Inorganic pyrophosphatase OS=Homo sapiens OX=9606 GN=PPA1 PE=1 SV=2	Inorganic pyrophosphatase	PPA1
sp|Q16270|IBP7_HUMAN	Q16270	282	29130	7	Insulin-like growth factor-binding protein 7 OS=Homo sapiens OX=9606 GN=IGFBP7 PE=1 SV=1	Insulin-like growth factor-binding protein 7	IGFBP7
sp|Q8IZ83|A16A1_HUMAN	Q8IZ83	802	85127	7	Aldehyde dehydrogenase family 16 member A1 OS=Homo sapiens OX=9606 GN=ALDH16A1 PE=1 SV=2	Aldehyde dehydrogenase family 16 member A1	ALDH16A1
sp|Q8N1A0|KT222_HUMAN	Q8N1A0	295	34158	7	Keratin-like protein KRT222 OS=Homo sapiens OX=9606 GN=KRT222 PE=1 SV=1	Keratin-like protein KRT222	KRT222
sp|Q969X2|SIA7F_HUMAN	Q969X2	333	38068	7	Alpha-N-acetylgalactosaminide alpha-2,6-sialyltransferase 6 OS=Homo sapiens OX=9606 GN=ST6GALNAC6 PE=1 SV=1	Alpha-N-acetylgalactosaminide alpha-2,6-sialyltransferase 6	ST6GALNAC6
sp|Q99102|MUC4_HUMAN	Q99102	5412	542314	7	Mucin-4 OS=Homo sapiens OX=9606 GN=MUC4 PE=1 SV=5	Mucin-4	MUC4
sp|Q9P1Z9|CC180_HUMAN	Q9P1Z9	1701	197343	7	Coiled-coil domain-containing protein 180 OS=Homo sapiens OX=9606 GN=CCDC180 PE=2 SV=3	Coiled-coil domain-containing protein 180	CCDC180
sp|Q9Y2A9|B3GN3_HUMAN	Q9Y2A9	372	42534	7	N-acetyllactosaminide beta-1,3-N-acetylglucosaminyltransferase 3 OS=Homo sapiens OX=9606 GN=B3GNT3 PE=1 SV=2	N-acetyllactosaminide beta-1,3-N-acetylglucosaminyltransferase 3	B3GNT3
sp|A8MT70|ZBBX_HUMAN	A8MT70	800	91426	6	Zinc finger B-box domain-containing protein 1 OS=Homo sapiens OX=9606 GN=ZBBX PE=2 SV=3	Zinc finger B-box domain-containing protein 1	ZBBX
sp|O75131|CPNE3_HUMAN	O75131	537	60131	6	Copine-3 OS=Homo sapiens OX=9606 GN=CPNE3 PE=1 SV=1	Copine-3	CPNE3
sp|O95235|KI20A_HUMAN	O95235	890	100278	6	Kinesin-like protein KIF20A OS=Homo sapiens OX=9606 GN=KIF20A PE=1 SV=1	Kinesin-like protein KIF20A	KIF20A
sp|O95793|STAU1_HUMAN	O95793	577	63182	6	Double-stranded RNA-binding protein Staufen homolog 1 OS=Homo sapiens OX=9606 GN=STAU1 PE=1 SV=2	Double-stranded RNA-binding protein Staufen homolog 1	STAU1
sp|P04156|PRIO_HUMAN	P04156	253	27661	6	Major prion protein OS=Homo sapiens OX=9606 GN=PRNP PE=1 SV=1	Major prion protein	PRNP
sp|P07951|TPM2_HUMAN;sp|P67936|TPM4_HUMAN	P07951;P67936	284	32851	6	Tropomyosin beta chain OS=Homo sapiens OX=9606 GN=TPM2 PE=1 SV=1	Tropomyosin beta chain	TPM2
sp|P09651|ROA1_HUMAN	P09651	372	38747	6	Heterogeneous nuclear ribonucleoprotein A1 OS=Homo sapiens OX=9606 GN=HNRNPA1 PE=1 SV=5	Heterogeneous nuclear ribonucleoprotein A1	HNRNPA1
sp|P14060|3BHS1_HUMAN	P14060	373	42252	6	3 beta-hydroxysteroid dehydrogenase/Delta 5-- 4-isomerase type 1 OS=Homo sapiens OX=9606 GN=HSD3B1 PE=1 SV=2	3 beta-hydroxysteroid dehydrogenase/Delta 5-- 4-isomerase type 1	HSD3B1
sp|P21796|VDAC1_HUMAN	P21796	283	30773	6	Voltage-dependent anion-selective channel protein 1 OS=Homo sapiens OX=9606 GN=VDAC1 PE=1 SV=2	Voltage-dependent anion-selective channel protein 1	VDAC1
sp|P23396|RS3_HUMAN	P23396	243	26688	6	Small ribosomal subunit protein uS3 OS=Homo sapiens OX=9606 GN=RPS3 PE=1 SV=2	Small ribosomal subunit protein uS3	RPS3
sp|P49257|LMAN1_HUMAN	P49257	510	57549	6	Protein ERGIC-53 OS=Homo sapiens OX=9606 GN=LMAN1 PE=1 SV=2	Protein ERGIC-53	LMAN1
sp|P61018|RAB4B_HUMAN	P61018	213	23587	6	Ras-related protein Rab-4B OS=Homo sapiens OX=9606 GN=RAB4B PE=1 SV=1	Ras-related protein Rab-4B	RAB4B
sp|P61204|ARF3_HUMAN;sp|P84077|ARF1_HUMAN	P61204;P84077	181	20601	6	ADP-ribosylation factor 3 OS=Homo sapiens OX=9606 GN=ARF3 PE=1 SV=2	ADP-ribosylation factor 3	ARF3
sp|P61970|NTF2_HUMAN	P61970	127	14478	6	Nuclear transport factor 2 OS=Homo sapiens OX=9606 GN=NUTF2 PE=1 SV=1	Nuclear transport factor 2	NUTF2
sp|P62241|RS8_HUMAN	P62241	208	24205	6	Small ribosomal subunit protein eS8 OS=Homo sapiens OX=9606 GN=RPS8 PE=1 SV=2	Small ribosomal subunit protein eS8	RPS8
sp|P84098|RL19_HUMAN	P84098	196	23466	6	Large ribosomal subunit protein eL19 OS=Homo sapiens OX=9606 GN=RPL19 PE=1 SV=1	Large ribosomal subunit protein eL19	RPL19
sp|Q01813|PFKAP_HUMAN	Q01813	784	85596	6	ATP-dependent 6-phosphofructokinase, platelet type OS=Homo sapiens OX=9606 GN=PFKP PE=1 SV=2	ATP-dependent 6-phosphofructokinase, platelet type	PFKP
sp|Q10471|GALT2_HUMAN	Q10471	571	64733	6	Polypeptide N-acetylgalactosaminyltransferase 2 OS=Homo sapiens OX=9606 GN=GALNT2 PE=1 SV=1	Polypeptide N-acetylgalactosaminyltransferase 2	GALNT2
sp|Q10472|GALT1_HUMAN	Q10472	559	64219	6	Polypeptide N-acetylgalactosaminyltransferase 1 OS=Homo sapiens OX=9606 GN=GALNT1 PE=1 SV=1	Polypeptide N-acetylgalactosaminyltransferase 1	GALNT1
sp|Q12931|TRAP1_HUMAN	Q12931	704	80110	6	Heat shock protein 75 kDa, mitochondrial OS=Homo sapiens OX=9606 GN=TRAP1 PE=1 SV=3	Heat shock protein 75 kDa, mitochondrial	TRAP1
sp|Q13516|OLIG2_HUMAN;sp|Q7RTU3|OLIG3_HUMAN	Q13516;Q7RTU3	323	32385	6	Oligodendrocyte transcription factor 2 OS=Homo sapiens OX=9606 GN=OLIG2 PE=1 SV=2	Oligodendrocyte transcription factor 2	OLIG2
sp|Q15029|U5S1_HUMAN	Q15029	972	109436	6	116 kDa U5 small nuclear ribonucleoprotein component OS=Homo sapiens OX=9606 GN=EFTUD2 PE=1 SV=1	116 kDa U5 small nuclear ribonucleoprotein component	EFTUD2
sp|Q687X5|STEA4_HUMAN	Q687X5	459	51981	6	Metalloreductase STEAP4 OS=Homo sapiens OX=9606 GN=STEAP4 PE=1 SV=1	Metalloreductase STEAP4	STEAP4
sp|Q6IS14|IF5AL_HUMAN	Q6IS14	154	16773	6	Eukaryotic translation initiation factor 5A-1-like OS=Homo sapiens OX=9606 GN=EIF5AL1 PE=2 SV=2	Eukaryotic translation initiation factor 5A-1-like	EIF5AL1
sp|Q6ZMR3|LDH6A_HUMAN	Q6ZMR3	332	36507	6	L-lactate dehydrogenase A-like 6A OS=Homo sapiens OX=9606 GN=LDHAL6A PE=1 SV=1	L-lactate dehydrogenase A-like 6A	LDHAL6A
sp|Q7Z7D3|VTCN1_HUMAN	Q7Z7D3	282	30878	6	V-set domain-containing T-cell activation inhibitor 1 OS=Homo sapiens OX=9606 GN=VTCN1 PE=1 SV=1	V-set domain-containing T-cell activation inhibitor 1	VTCN1
sp|Q8NFZ8|CADM4_HUMAN	Q8NFZ8	388	42785	6	Cell adhesion molecule 4 OS=Homo sapiens OX=9606 GN=CADM4 PE=1 SV=1	Cell adhesion molecule 4	CADM4
sp|Q96A08|H2B1A_HUMAN	Q96A08	127	14167	6	Histone H2B type 1-A OS=Homo sapiens OX=9606 GN=H2BC1 PE=1 SV=3	Histone H2B type 1-A	H2BC1
sp|Q96DA2|RB39B_HUMAN	Q96DA2	213	24622	6	Ras-related protein Rab-39B OS=Homo sapiens OX=9606 GN=RAB39B PE=1 SV=1	Ras-related protein Rab-39B	RAB39B
sp|Q9BXS4|TMM59_HUMAN	Q9BXS4	323	36223	6	Transmembrane protein 59 OS=Homo sapiens OX=9606 GN=TMEM59 PE=1 SV=1	Transmembrane protein 59	TMEM59
sp|Q9BYR8|KRA31_HUMAN	Q9BYR8	98	10539	6	Keratin-associated protein 3-1 OS=Homo sapiens OX=9606 GN=KRTAP3-1 PE=1 SV=1	Keratin-associated protein 3-1	KRTAP3-1
sp|Q9NP79|VTA1_HUMAN	Q9NP79	307	33879	6	Vacuolar protein sorting-associated protein VTA1 homolog OS=Homo sapiens OX=9606 GN=VTA1 PE=1 SV=1	Vacuolar protein sorting-associated protein VTA1 homolog	VTA1
sp|Q9NR22|ANM8_HUMAN	Q9NR22	394	45291	6	Protein arginine N-methyltransferase 8 OS=Homo sapiens OX=9606 GN=PRMT8 PE=1 SV=2	Protein arginine N-methyltransferase 8	PRMT8
sp|Q9P0G3|KLK14_HUMAN	Q9P0G3	267	29122	6	Kallikrein-14 OS=Homo sapiens OX=9606 GN=KLK14 PE=1 SV=2	Kallikrein-14	KLK14
sp|Q9UKU9|ANGL2_HUMAN	Q9UKU9	493	57105	6	Angiopoietin-related protein 2 OS=Homo sapiens OX=9606 GN=ANGPTL2 PE=1 SV=1	Angiopoietin-related protein 2	ANGPTL2
sp|A0A0C4DH55|KVD07_HUMAN	A0A0C4DH55	119	13148	5	Immunoglobulin kappa variable 3D-7 OS=Homo sapiens OX=9606 GN=IGKV3D-7 PE=3 SV=5	Immunoglobulin kappa variable 3D-7	IGKV3D-7
sp|A0A8I5KQE6|RPSA2_HUMAN;sp|P08865|RSSA_HUMAN	A0A8I5KQE6;P08865	295	32909	5	Small ribosomal subunit protein uS2B OS=Homo sapiens OX=9606 GN=RPSA2 PE=3 SV=1	Small ribosomal subunit protein uS2B	RPSA2
sp|D6RIA3|CD054_HUMAN	D6RIA3	1793	190073	5	Uncharacterized protein C4orf54 OS=Homo sapiens OX=9606 GN=C4orf54 PE=2 SV=1	Uncharacterized protein C4orf54	C4orf54
sp|O00244|ATOX1_HUMAN	O00244	68	7402	5	Copper transport protein ATOX1 OS=Homo sapiens OX=9606 GN=ATOX1 PE=1 SV=1	Copper transport protein ATOX1	ATOX1
sp|O43776|SYNC_HUMAN	O43776	548	62943	5	Asparagine--tRNA ligase, cytoplasmic OS=Homo sapiens OX=9606 GN=NARS1 PE=1 SV=1	Asparagine--tRNA ligase, cytoplasmic	NARS1
sp|O75367|H2AY_HUMAN	O75367	369	39183	5	Core histone macro-H2A.1 OS=Homo sapiens OX=9606 GN=MACROH2A1 PE=1 SV=5	Core histone macro-H2A.1	MACROH2A1
sp|O75487|GPC4_HUMAN	O75487	556	62412	5	Glypican-4 OS=Homo sapiens OX=9606 GN=GPC4 PE=1 SV=4	Glypican-4	GPC4
sp|O94832|MYO1D_HUMAN	O94832	1006	116202	5	Unconventional myosin-Id OS=Homo sapiens OX=9606 GN=MYO1D PE=1 SV=2	Unconventional myosin-Id	MYO1D
sp|P00491|PNPH_HUMAN	P00491	289	32118	5	Purine nucleoside phosphorylase OS=Homo sapiens OX=9606 GN=PNP PE=1 SV=2	Purine nucleoside phosphorylase	PNP
sp|P00739|HPTR_HUMAN	P00739	348	39030	5	Haptoglobin-related protein OS=Homo sapiens OX=9606 GN=HPR PE=2 SV=2	Haptoglobin-related protein	HPR
sp|P02042|HBD_HUMAN;sp|P69892|HBG2_HUMAN;sp|P69891|HBG1_HUMAN;sp|P68871|HBB_HUMAN;sp|P02100|HBE_HUMAN	P02042;P69892;P69891;P68871;P02100	147	16055	5	Hemoglobin subunit delta OS=Homo sapiens OX=9606 GN=HBD PE=1 SV=2	Hemoglobin subunit delta	HBD
sp|P02795|MT2_HUMAN;sp|Q8N339|MT1M_HUMAN;sp|P80297|MT1X_HUMAN;sp|P13640|MT1G_HUMAN;sp|P04732|MT1E_HUMAN	P02795;Q8N339;P80297;P13640;P04732	61	6042	5	Metallothionein-2 OS=Homo sapiens OX=9606 GN=MT2A PE=1 SV=1	Metallothionein-2	MT2A
sp|P03951|FA11_HUMAN;sp|P03952|KLKB1_HUMAN	P03951;P03952	625	70109	5	Coagulation factor XI OS=Homo sapiens OX=9606 GN=F11 PE=1 SV=1	Coagulation factor XI	F11
sp|P04899|GNAI2_HUMAN	P04899	355	40451	5	Guanine nucleotide-binding protein G(i) subunit alpha-2 OS=Homo sapiens OX=9606 GN=GNAI2 PE=1 SV=3	Guanine nucleotide-binding protein G(i) subunit alpha-2	GNAI2
sp|P08240|SRPRA_HUMAN	P08240	638	69811	5	Signal recognition particle receptor subunit alpha OS=Homo sapiens OX=9606 GN=SRPRA PE=1 SV=2	Signal recognition particle receptor subunit alpha	SRPRA
sp|P08493|MGP_HUMAN	P08493	103	12353	5	Matrix Gla protein OS=Homo sapiens OX=9606 GN=MGP PE=1 SV=2	Matrix Gla protein	MGP
sp|P11217|PYGM_HUMAN	P11217	842	97092	5	Glycogen phosphorylase, muscle form OS=Homo sapiens OX=9606 GN=PYGM PE=1 SV=6	Glycogen phosphorylase, muscle form	PYGM
sp|P12724|ECP_HUMAN	P12724	160	18385	5	Eosinophil cationic protein OS=Homo sapiens OX=9606 GN=RNASE3 PE=1 SV=2	Eosinophil cationic protein	RNASE3
sp|P15289|ARSA_HUMAN	P15289	507	53588	5	Arylsulfatase A OS=Homo sapiens OX=9606 GN=ARSA PE=1 SV=3	Arylsulfatase A	ARSA
sp|P15502|ELN_HUMAN	P15502	786	68397	5	Elastin OS=Homo sapiens OX=9606 GN=ELN PE=1 SV=4	Elastin	ELN
sp|P17050|NAGAB_HUMAN	P17050	411	46565	5	Alpha-N-acetylgalactosaminidase OS=Homo sapiens OX=9606 GN=NAGA PE=1 SV=2	Alpha-N-acetylgalactosaminidase	NAGA
sp|P20810|ICAL_HUMAN	P20810	708	76573	5	Calpastatin OS=Homo sapiens OX=9606 GN=CAST PE=1 SV=4	Calpastatin	CAST
sp|P20933|ASPG_HUMAN	P20933	346	37208	5	N(4)-(beta-N-acetylglucosaminyl)-L-asparaginase OS=Homo sapiens OX=9606 GN=AGA PE=1 SV=2	N(4)-(beta-N-acetylglucosaminyl)-L-asparaginase	AGA
sp|P21291|CSRP1_HUMAN	P21291	193	20567	5	Cysteine and glycine-rich protein 1 OS=Homo sapiens OX=9606 GN=CSRP1 PE=1 SV=3	Cysteine and glycine-rich protein 1	CSRP1
sp|P35030|TRY3_HUMAN	P35030	304	32529	5	Trypsin-3 OS=Homo sapiens OX=9606 GN=PRSS3 PE=1 SV=2	Trypsin-3	PRSS3
sp|P38919|IF4A3_HUMAN	P38919	411	46871	5	Eukaryotic initiation factor 4A-III OS=Homo sapiens OX=9606 GN=EIF4A3 PE=1 SV=4	Eukaryotic initiation factor 4A-III	EIF4A3
sp|P43234|CATO_HUMAN	P43234	321	35958	5	Cathepsin O OS=Homo sapiens OX=9606 GN=CTSO PE=1 SV=1	Cathepsin O	CTSO
sp|P46776|RL27A_HUMAN	P46776	148	16561	5	Large ribosomal subunit protein uL15 OS=Homo sapiens OX=9606 GN=RPL27A PE=1 SV=2	Large ribosomal subunit protein uL15	RPL27A
sp|P49755|TMEDA_HUMAN	P49755	219	24976	5	Transmembrane emp24 domain-containing protein 10 OS=Homo sapiens OX=9606 GN=TMED10 PE=1 SV=2	Transmembrane emp24 domain-containing protein 10	TMED10
sp|P52895|AK1C2_HUMAN	P52895	323	36735	5	Aldo-keto reductase family 1 member C2 OS=Homo sapiens OX=9606 GN=AKR1C2 PE=1 SV=3	Aldo-keto reductase family 1 member C2	AKR1C2
sp|P57721|PCBP3_HUMAN;sp|Q15366|PCBP2_HUMAN;sp|Q15365|PCBP1_HUMAN	P57721;Q15366;Q15365	371	39465	5	Poly(rC)-binding protein 3 OS=Homo sapiens OX=9606 GN=PCBP3 PE=1 SV=2	Poly(rC)-binding protein 3	PCBP3
sp|P61088|UBE2N_HUMAN	P61088	152	17138	5	Ubiquitin-conjugating enzyme E2 N OS=Homo sapiens OX=9606 GN=UBE2N PE=1 SV=1	Ubiquitin-conjugating enzyme E2 N	UBE2N
sp|P61313|RL15_HUMAN	P61313	204	24146	5	Large ribosomal subunit protein eL15 OS=Homo sapiens OX=9606 GN=RPL15 PE=1 SV=2	Large ribosomal subunit protein eL15	RPL15
sp|P62829|RL23_HUMAN	P62829	140	14865	5	Large ribosomal subunit protein uL14 OS=Homo sapiens OX=9606 GN=RPL23 PE=1 SV=1	Large ribosomal subunit protein uL14	RPL23
sp|P62910|RL32_HUMAN	P62910	135	15860	5	Large ribosomal subunit protein eL32 OS=Homo sapiens OX=9606 GN=RPL32 PE=1 SV=2	Large ribosomal subunit protein eL32	RPL32
sp|P63241|IF5A1_HUMAN	P63241	154	16832	5	Eukaryotic translation initiation factor 5A-1 OS=Homo sapiens OX=9606 GN=EIF5A PE=1 SV=2	Eukaryotic translation initiation factor 5A-1	EIF5A
sp|P63241|IF5A1_HUMAN;sp|Q9GZV4|IF5A2_HUMAN	P63241;Q9GZV4	154	16832	5	Eukaryotic translation initiation factor 5A-1 OS=Homo sapiens OX=9606 GN=EIF5A PE=1 SV=2	Eukaryotic translation initiation factor 5A-1	EIF5A
sp|P68363|TBA1B_HUMAN;sp|Q9BQE3|TBA1C_HUMAN;sp|Q71U36|TBA1A_HUMAN;sp|P68366|TBA4A_HUMAN	P68363;Q9BQE3;Q71U36;P68366	451	50152	5	Tubulin alpha-1B chain OS=Homo sapiens OX=9606 GN=TUBA1B PE=1 SV=1	Tubulin alpha-1B chain	TUBA1B
sp|Q04917|1433F_HUMAN	Q04917	246	28219	5	14-3-3 protein eta OS=Homo sapiens OX=9606 GN=YWHAH PE=1 SV=4	14-3-3 protein eta	YWHAH
sp|Q13449|LSAMP_HUMAN	Q13449	338	37394	5	Limbic system-associated membrane protein OS=Homo sapiens OX=9606 GN=LSAMP PE=1 SV=2	Limbic system-associated membrane protein	LSAMP
sp|Q14240|IF4A2_HUMAN	Q14240	407	46402	5	Eukaryotic initiation factor 4A-II OS=Homo sapiens OX=9606 GN=EIF4A2 PE=1 SV=2	Eukaryotic initiation factor 4A-II	EIF4A2
sp|Q15389|ANGP1_HUMAN	Q15389	498	57513	5	Angiopoietin-1 OS=Homo sapiens OX=9606 GN=ANGPT1 PE=1 SV=2	Angiopoietin-1	ANGPT1
sp|Q5JTV8|TOIP1_HUMAN	Q5JTV8	583	66248	5	Torsin-1A-interacting protein 1 OS=Homo sapiens OX=9606 GN=TOR1AIP1 PE=1 SV=2	Torsin-1A-interacting protein 1	TOR1AIP1
sp|Q7L0Y3|TM10C_HUMAN	Q7L0Y3	403	47347	5	tRNA methyltransferase 10 homolog C OS=Homo sapiens OX=9606 GN=TRMT10C PE=1 SV=2	tRNA methyltransferase 10 homolog C	TRMT10C
sp|Q7Z7G8|VP13B_HUMAN	Q7Z7G8	4022	448667	5	Intermembrane lipid transfer protein VPS13B OS=Homo sapiens OX=9606 GN=VPS13B PE=1 SV=2	Intermembrane lipid transfer protein VPS13B	VPS13B
sp|Q8N6Q3|CD177_HUMAN	Q8N6Q3	437	46363	5	CD177 antigen OS=Homo sapiens OX=9606 GN=CD177 PE=1 SV=2	CD177 antigen	CD177
sp|Q8TD31|CCHCR_HUMAN	Q8TD31	782	88671	5	Coiled-coil alpha-helical rod protein 1 OS=Homo sapiens OX=9606 GN=CCHCR1 PE=1 SV=2	Coiled-coil alpha-helical rod protein 1	CCHCR1
sp|Q96IU4|ABHEB_HUMAN	Q96IU4	210	22346	5	Putative protein-lysine deacylase ABHD14B OS=Homo sapiens OX=9606 GN=ABHD14B PE=1 SV=1	Putative protein-lysine deacylase ABHD14B	ABHD14B
sp|Q96QA5|GSDMA_HUMAN	Q96QA5	445	49365	5	Gasdermin-A OS=Homo sapiens OX=9606 GN=GSDMA PE=1 SV=4	Gasdermin-A	GSDMA
sp|Q96S86|HPLN3_HUMAN	Q96S86	360	40894	5	Hyaluronan and proteoglycan link protein 3 OS=Homo sapiens OX=9606 GN=HAPLN3 PE=2 SV=1	Hyaluronan and proteoglycan link protein 3	HAPLN3
sp|Q99685|MGLL_HUMAN	Q99685	303	33261	5	Monoglyceride lipase OS=Homo sapiens OX=9606 GN=MGLL PE=1 SV=2	Monoglyceride lipase	MGLL
sp|Q9GZQ3|COMD5_HUMAN	Q9GZQ3	224	24670	5	COMM domain-containing protein 5 OS=Homo sapiens OX=9606 GN=COMMD5 PE=1 SV=1	COMM domain-containing protein 5	COMMD5
sp|Q9P2E9|RRBP1_HUMAN	Q9P2E9	1410	152456	5	Ribosome-binding protein 1 OS=Homo sapiens OX=9606 GN=RRBP1 PE=1 SV=5	Ribosome-binding protein 1	RRBP1
sp|Q9UBX1|CATF_HUMAN	Q9UBX1	484	53366	5	Cathepsin F OS=Homo sapiens OX=9606 GN=CTSF PE=1 SV=1	Cathepsin F	CTSF
sp|Q9UKK9|NUDT5_HUMAN	Q9UKK9	219	24328	5	ADP-sugar pyrophosphatase OS=Homo sapiens OX=9606 GN=NUDT5 PE=1 SV=1	ADP-sugar pyrophosphatase	NUDT5
sp|A0A075B6H9|LV469_HUMAN	A0A075B6H9	119	12773	4	Immunoglobulin lambda variable 4-69 OS=Homo sapiens OX=9606 GN=IGLV4-69 PE=1 SV=1	Immunoglobulin lambda variable 4-69	IGLV4-69
sp|A6NNZ2|TBB8B_HUMAN	A6NNZ2	444	49573	4	Tubulin beta 8B OS=Homo sapiens OX=9606 GN=TUBB8B PE=1 SV=1	Tubulin beta 8B	TUBB8B
sp|O75594|PGRP1_HUMAN	O75594	196	21731	4	Peptidoglycan recognition protein 1 OS=Homo sapiens OX=9606 GN=PGLYRP1 PE=1 SV=1	Peptidoglycan recognition protein 1	PGLYRP1
sp|P00441|SODC_HUMAN	P00441	154	15936	4	Superoxide dismutase [Cu-Zn] OS=Homo sapiens OX=9606 GN=SOD1 PE=1 SV=2	Superoxide dismutase [Cu-Zn]	SOD1
sp|P06865|HEXA_HUMAN	P06865	529	60703	4	Beta-hexosaminidase subunit alpha OS=Homo sapiens OX=9606 GN=HEXA PE=1 SV=2	Beta-hexosaminidase subunit alpha	HEXA
sp|P10768|ESTD_HUMAN	P10768	282	31463	4	S-formylglutathione hydrolase OS=Homo sapiens OX=9606 GN=ESD PE=1 SV=2	S-formylglutathione hydrolase	ESD
sp|P13693|TCTP_HUMAN	P13693	172	19595	4	Translationally-controlled tumor protein OS=Homo sapiens OX=9606 GN=TPT1 PE=1 SV=1	Translationally-controlled tumor protein	TPT1
sp|P13747|HLAE_HUMAN	P13747	358	40058	4	HLA class I histocompatibility antigen, alpha chain E OS=Homo sapiens OX=9606 GN=HLA-E PE=1 SV=4	HLA class I histocompatibility antigen, alpha chain E	HLA-E
sp|P15153|RAC2_HUMAN;sp|P63000|RAC1_HUMAN	P15153;P63000	192	21429	4	Ras-related C3 botulinum toxin substrate 2 OS=Homo sapiens OX=9606 GN=RAC2 PE=1 SV=1	Ras-related C3 botulinum toxin substrate 2	RAC2
sp|P15259|PGAM2_HUMAN;sp|P18669|PGAM1_HUMAN	P15259;P18669	253	28766	4	Phosphoglycerate mutase 2 OS=Homo sapiens OX=9606 GN=PGAM2 PE=1 SV=3	Phosphoglycerate mutase 2	PGAM2
sp|P17812|PYRG1_HUMAN	P17812	591	66690	4	CTP synthase 1 OS=Homo sapiens OX=9606 GN=CTPS1 PE=1 SV=2	CTP synthase 1	CTPS1
sp|P22234|PUR6_HUMAN	P22234	425	47079	4	Bifunctional phosphoribosylaminoimidazole carboxylase/phosphoribosylaminoimidazole succinocarboxamide synthetase OS=Homo sapiens OX=9606 GN=PAICS PE=1 SV=3	Bifunctional phosphoribosylaminoimidazole carboxylase/phosphoribosylaminoimidazole succinocarboxamide synthetase	PAICS
sp|P22692|IBP4_HUMAN	P22692	258	27934	4	Insulin-like growth factor-binding protein 4 OS=Homo sapiens OX=9606 GN=IGFBP4 PE=1 SV=2	Insulin-like growth factor-binding protein 4	IGFBP4
sp|P27487|DPP4_HUMAN	P27487	766	88279	4	Dipeptidyl peptidase 4 OS=Homo sapiens OX=9606 GN=DPP4 PE=1 SV=2	Dipeptidyl peptidase 4	DPP4
sp|P28482|MK01_HUMAN	P28482	360	41390	4	Mitogen-activated protein kinase 1 OS=Homo sapiens OX=9606 GN=MAPK1 PE=1 SV=3	Mitogen-activated protein kinase 1	MAPK1
sp|P28749|RBL1_HUMAN	P28749	1068	120847	4	Retinoblastoma-like protein 1 OS=Homo sapiens OX=9606 GN=RBL1 PE=1 SV=3	Retinoblastoma-like protein 1	RBL1
sp|P29692|EF1D_HUMAN	P29692	281	31122	4	Elongation factor 1-delta OS=Homo sapiens OX=9606 GN=EEF1D PE=1 SV=5	Elongation factor 1-delta	EEF1D
sp|P36871|PGM1_HUMAN	P36871	562	61449	4	Phosphoglucomutase-1 OS=Homo sapiens OX=9606 GN=PGM1 PE=1 SV=3	Phosphoglucomutase-1	PGM1
sp|P46782|RS5_HUMAN	P46782	204	22876	4	Small ribosomal subunit protein uS7 OS=Homo sapiens OX=9606 GN=RPS5 PE=1 SV=4	Small ribosomal subunit protein uS7	RPS5
sp|P50502|F10A1_HUMAN;sp|Q8NFI4|F10A5_HUMAN;sp|Q8IZP2|ST134_HUMAN	P50502;Q8NFI4;Q8IZP2	369	41332	4	Hsc70-interacting protein OS=Homo sapiens OX=9606 GN=ST13 PE=1 SV=2	Hsc70-interacting protein	ST13
sp|P51665|PSMD7_HUMAN	P51665	324	37025	4	26S proteasome non-ATPase regulatory subunit 7 OS=Homo sapiens OX=9606 GN=PSMD7 PE=1 SV=2	26S proteasome non-ATPase regulatory subunit 7	PSMD7
sp|P61129|ZC3H6_HUMAN	P61129	1189	131670	4	Zinc finger CCCH domain-containing protein 6 OS=Homo sapiens OX=9606 GN=ZC3H6 PE=1 SV=2	Zinc finger CCCH domain-containing protein 6	ZC3H6
sp|P63313|TYB10_HUMAN	P63313	44	5026	4	Thymosin beta-10 OS=Homo sapiens OX=9606 GN=TMSB10 PE=1 SV=2	Thymosin beta-10	TMSB10
sp|P68402|PA1B2_HUMAN	P68402	229	25569	4	Platelet-activating factor acetylhydrolase IB subunit alpha2 OS=Homo sapiens OX=9606 GN=PAFAH1B2 PE=1 SV=1	Platelet-activating factor acetylhydrolase IB subunit alpha2	PAFAH1B2
sp|P69905|HBA_HUMAN	P69905	142	15258	4	Hemoglobin subunit alpha OS=Homo sapiens OX=9606 GN=HBA1 PE=1 SV=2	Hemoglobin subunit alpha	HBA1
sp|Q12756|KIF1A_HUMAN	Q12756	1690	191063	4	Kinesin-like protein KIF1A OS=Homo sapiens OX=9606 GN=KIF1A PE=1 SV=2	Kinesin-like protein KIF1A	KIF1A
sp|Q12840|KIF5A_HUMAN	Q12840	1032	117378	4	Kinesin heavy chain isoform 5A OS=Homo sapiens OX=9606 GN=KIF5A PE=1 SV=2	Kinesin heavy chain isoform 5A	KIF5A
sp|Q12913|PTPRJ_HUMAN	Q12913	1337	145941	4	Receptor-type tyrosine-protein phosphatase eta OS=Homo sapiens OX=9606 GN=PTPRJ PE=1 SV=3	Receptor-type tyrosine-protein phosphatase eta	PTPRJ
sp|Q14002|CEAM7_HUMAN	Q14002	265	29345	4	Carcinoembryonic antigen-related cell adhesion molecule 7 OS=Homo sapiens OX=9606 GN=CEACAM7 PE=1 SV=2	Carcinoembryonic antigen-related cell adhesion molecule 7	CEACAM7
sp|Q14210|LY6D_HUMAN	Q14210	128	13286	4	Lymphocyte antigen 6D OS=Homo sapiens OX=9606 GN=LY6D PE=1 SV=1	Lymphocyte antigen 6D	LY6D
sp|Q14376|GALE_HUMAN	Q14376	348	38282	4	UDP-glucose 4-epimerase OS=Homo sapiens OX=9606 GN=GALE PE=1 SV=2	UDP-glucose 4-epimerase	GALE
sp|Q16352|AINX_HUMAN	Q16352	499	55391	4	Alpha-internexin OS=Homo sapiens OX=9606 GN=INA PE=1 SV=2	Alpha-internexin	INA
sp|Q52LG2|KR132_HUMAN	Q52LG2	175	18727	4	Keratin-associated protein 13-2 OS=Homo sapiens OX=9606 GN=KRTAP13-2 PE=1 SV=1	Keratin-associated protein 13-2	KRTAP13-2
sp|Q5SGD2|PPM1L_HUMAN	Q5SGD2	360	41053	4	Protein phosphatase 1L OS=Homo sapiens OX=9606 GN=PPM1L PE=1 SV=1	Protein phosphatase 1L	PPM1L
sp|Q6XQN6|PNCB_HUMAN	Q6XQN6	538	57578	4	Nicotinate phosphoribosyltransferase OS=Homo sapiens OX=9606 GN=NAPRT PE=1 SV=2	Nicotinate phosphoribosyltransferase	NAPRT
sp|Q96MK3|FA20A_HUMAN	Q96MK3	541	61417	4	Pseudokinase FAM20A OS=Homo sapiens OX=9606 GN=FAM20A PE=1 SV=4	Pseudokinase FAM20A	FAM20A
sp|Q96QK1|VPS35_HUMAN	Q96QK1	796	91707	4	Vacuolar protein sorting-associated protein 35 OS=Homo sapiens OX=9606 GN=VPS35 PE=1 SV=2	Vacuolar protein sorting-associated protein 35	VPS35
sp|Q99436|PSB7_HUMAN	Q99436	277	29965	4	Proteasome subunit beta type-7 OS=Homo sapiens OX=9606 GN=PSMB7 PE=1 SV=1	Proteasome subunit beta type-7	PSMB7
sp|Q9BQ52|RNZ2_HUMAN	Q9BQ52	826	92219	4	Zinc phosphodiesterase ELAC protein 2 OS=Homo sapiens OX=9606 GN=ELAC2 PE=1 SV=2	Zinc phosphodiesterase ELAC protein 2	ELAC2
sp|Q9H649|NSUN3_HUMAN	Q9H649	340	38244	4	tRNA (cytosine(34)-C(5))-methyltransferase, mitochondrial OS=Homo sapiens OX=9606 GN=NSUN3 PE=1 SV=1	tRNA (cytosine(34)-C(5))-methyltransferase, mitochondrial	NSUN3
sp|Q9HBZ2|ARNT2_HUMAN	Q9HBZ2	717	78691	4	Aryl hydrocarbon receptor nuclear translocator 2 OS=Homo sapiens OX=9606 GN=ARNT2 PE=1 SV=2	Aryl hydrocarbon receptor nuclear translocator 2	ARNT2
sp|Q9NQX5|NPDC1_HUMAN	Q9NQX5	325	34516	4	Neural proliferation differentiation and control protein 1 OS=Homo sapiens OX=9606 GN=NPDC1 PE=1 SV=2	Neural proliferation differentiation and control protein 1	NPDC1
sp|Q9NR45|SIAS_HUMAN	Q9NR45	359	40308	4	Sialic acid synthase OS=Homo sapiens OX=9606 GN=NANS PE=1 SV=2	Sialic acid synthase	NANS
sp|Q9UN36|NDRG2_HUMAN	Q9UN36	371	40798	4	Protein NDRG2 OS=Homo sapiens OX=9606 GN=NDRG2 PE=1 SV=2	Protein NDRG2	NDRG2
sp|O00755|WNT7A_HUMAN	O00755	349	39005	3	Protein Wnt-7a OS=Homo sapiens OX=9606 GN=WNT7A PE=1 SV=2	Protein Wnt-7a	WNT7A
sp|O43175|SERA_HUMAN	O43175	533	56651	3	D-3-phosphoglycerate dehydrogenase OS=Homo sapiens OX=9606 GN=PHGDH PE=1 SV=4	D-3-phosphoglycerate dehydrogenase	PHGDH
sp|O43823|AKAP8_HUMAN	O43823	692	76108	3	A-kinase anchor protein 8 OS=Homo sapiens OX=9606 GN=AKAP8 PE=1 SV=1	A-kinase anchor protein 8	AKAP8
sp|O60613|SEP15_HUMAN	O60613	165	17942	3	Selenoprotein F OS=Homo sapiens OX=9606 GN=SELENOF PE=1 SV=4	Selenoprotein F	SELENOF
sp|P05388|RLA0_HUMAN;sp|Q8NHW5|RLA0L_HUMAN	P05388;Q8NHW5	317	34274	3	Large ribosomal subunit protein uL10 OS=Homo sapiens OX=9606 GN=RPLP0 PE=1 SV=1	Large ribosomal subunit protein uL10	RPLP0
sp|P07197|NFM_HUMAN	P07197	916	102472	3	Neurofilament medium polypeptide OS=Homo sapiens OX=9606 GN=NEFM PE=1 SV=3	Neurofilament medium polypeptide	NEFM
sp|P07951|TPM2_HUMAN;sp|P09493|TPM1_HUMAN	P07951;P09493	284	32851	3	Tropomyosin beta chain OS=Homo sapiens OX=9606 GN=TPM2 PE=1 SV=1	Tropomyosin beta chain	TPM2
sp|P08590|MYL3_HUMAN	P08590	195	21932	3	Myosin light chain 3 OS=Homo sapiens OX=9606 GN=MYL3 PE=1 SV=3	Myosin light chain 3	MYL3
sp|P09341|GROA_HUMAN	P09341	107	11301	3	Growth-regulated alpha protein OS=Homo sapiens OX=9606 GN=CXCL1 PE=1 SV=1	Growth-regulated alpha protein	CXCL1
sp|P09960|LKHA4_HUMAN	P09960	611	69285	3	Leukotriene A-4 hydrolase OS=Homo sapiens OX=9606 GN=LTA4H PE=1 SV=2	Leukotriene A-4 hydrolase	LTA4H
sp|P11678|PERE_HUMAN	P11678	715	81040	3	Eosinophil peroxidase OS=Homo sapiens OX=9606 GN=EPX PE=1 SV=2	Eosinophil peroxidase	EPX
sp|P11766|ADHX_HUMAN	P11766	374	39724	3	Alcohol dehydrogenase class-3 OS=Homo sapiens OX=9606 GN=ADH5 PE=1 SV=4	Alcohol dehydrogenase class-3	ADH5
sp|P12036|NFH_HUMAN	P12036	1026	112479	3	Neurofilament heavy polypeptide OS=Homo sapiens OX=9606 GN=NEFH PE=1 SV=4	Neurofilament heavy polypeptide	NEFH
sp|P12821|ACE_HUMAN	P12821	1306	149714	3	Angiotensin-converting enzyme OS=Homo sapiens OX=9606 GN=ACE PE=1 SV=1	Angiotensin-converting enzyme	ACE
sp|P13796|PLSL_HUMAN	P13796	627	70289	3	Plastin-2 OS=Homo sapiens OX=9606 GN=LCP1 PE=1 SV=6	Plastin-2	LCP1
sp|P17174|AATC_HUMAN	P17174	413	46248	3	Aspartate aminotransferase, cytoplasmic OS=Homo sapiens OX=9606 GN=GOT1 PE=1 SV=3	Aspartate aminotransferase, cytoplasmic	GOT1
sp|P24593|IBP5_HUMAN	P24593	272	30570	3	Insulin-like growth factor-binding protein 5 OS=Homo sapiens OX=9606 GN=IGFBP5 PE=1 SV=1	Insulin-like growth factor-binding protein 5	IGFBP5
sp|P25398|RS12_HUMAN	P25398	132	14515	3	Small ribosomal subunit protein eS12 OS=Homo sapiens OX=9606 GN=RPS12 PE=1 SV=3	Small ribosomal subunit protein eS12	RPS12
sp|P27824|CALX_HUMAN	P27824	592	67568	3	Calnexin OS=Homo sapiens OX=9606 GN=CANX PE=1 SV=2	Calnexin	CANX
sp|P30043|BLVRB_HUMAN	P30043	206	22119	3	Flavin reductase (NADPH) OS=Homo sapiens OX=9606 GN=BLVRB PE=1 SV=3	Flavin reductase (NADPH)	BLVRB
sp|P32929|CGL_HUMAN	P32929	405	44508	3	Cystathionine gamma-lyase OS=Homo sapiens OX=9606 GN=CTH PE=1 SV=3	Cystathionine gamma-lyase	CTH
sp|P35580|MYH10_HUMAN	P35580	1976	228997	3	Myosin-10 OS=Homo sapiens OX=9606 GN=MYH10 PE=1 SV=3	Myosin-10	MYH10
sp|P35606|COPB2_HUMAN	P35606	906	102487	3	Coatomer subunit beta' OS=Homo sapiens OX=9606 GN=COPB2 PE=1 SV=2	Coatomer subunit beta'	COPB2
sp|P36873|PP1G_HUMAN	P36873	323	36984	3	Serine/threonine-protein phosphatase PP1-gamma catalytic subunit OS=Homo sapiens OX=9606 GN=PPP1CC PE=1 SV=1	Serine/threonine-protein phosphatase PP1-gamma catalytic subunit	PPP1CC
sp|P47755|CAZA2_HUMAN	P47755	286	32949	3	F-actin-capping protein subunit alpha-2 OS=Homo sapiens OX=9606 GN=CAPZA2 PE=1 SV=3	F-actin-capping protein subunit alpha-2	CAPZA2
sp|P48643|TCPE_HUMAN	P48643	541	59671	3	T-complex protein 1 subunit epsilon OS=Homo sapiens OX=9606 GN=CCT5 PE=1 SV=1	T-complex protein 1 subunit epsilon	CCT5
sp|P49746|TSP3_HUMAN	P49746	956	104201	3	Thrombospondin-3 OS=Homo sapiens OX=9606 GN=THBS3 PE=1 SV=1	Thrombospondin-3	THBS3
sp|P52895|AK1C2_HUMAN;sp|Q04828|AK1C1_HUMAN	P52895;Q04828	323	36735	3	Aldo-keto reductase family 1 member C2 OS=Homo sapiens OX=9606 GN=AKR1C2 PE=1 SV=3	Aldo-keto reductase family 1 member C2	AKR1C2
sp|P55263|ADK_HUMAN	P55263	362	40545	3	Adenosine kinase OS=Homo sapiens OX=9606 GN=ADK PE=1 SV=2	Adenosine kinase	ADK
sp|P57721|PCBP3_HUMAN;sp|Q15366|PCBP2_HUMAN	P57721;Q15366	371	39465	3	Poly(rC)-binding protein 3 OS=Homo sapiens OX=9606 GN=PCBP3 PE=1 SV=2	Poly(rC)-binding protein 3	PCBP3
sp|P82279|CRUM1_HUMAN	P82279	1406	154183	3	Protein crumbs homolog 1 OS=Homo sapiens OX=9606 GN=CRB1 PE=1 SV=2	Protein crumbs homolog 1	CRB1
sp|Q06124|PTN11_HUMAN	Q06124	593	68011	3	Tyrosine-protein phosphatase non-receptor type 11 OS=Homo sapiens OX=9606 GN=PTPN11 PE=1 SV=3	Tyrosine-protein phosphatase non-receptor type 11	PTPN11
sp|Q13200|PSMD2_HUMAN	Q13200	908	100200	3	26S proteasome non-ATPase regulatory subunit 2 OS=Homo sapiens OX=9606 GN=PSMD2 PE=1 SV=3	26S proteasome non-ATPase regulatory subunit 2	PSMD2
sp|Q15843|NEDD8_HUMAN	Q15843	81	9072	3	NEDD8 OS=Homo sapiens OX=9606 GN=NEDD8 PE=1 SV=1	NEDD8	NEDD8
sp|Q5TZA2|CROCC_HUMAN	Q5TZA2	2017	228422	3	Rootletin OS=Homo sapiens OX=9606 GN=CROCC PE=1 SV=2	Rootletin	CROCC
sp|Q6UWV6|ENPP7_HUMAN	Q6UWV6	458	51478	3	Ectonucleotide pyrophosphatase/phosphodiesterase family member 7 OS=Homo sapiens OX=9606 GN=ENPP7 PE=1 SV=4	Ectonucleotide pyrophosphatase/phosphodiesterase family member 7	ENPP7
sp|Q6ZMP0|THSD4_HUMAN	Q6ZMP0	1018	112450	3	Thrombospondin type-1 domain-containing protein 4 OS=Homo sapiens OX=9606 GN=THSD4 PE=1 SV=2	Thrombospondin type-1 domain-containing protein 4	THSD4
sp|Q8WWX9|SELM_HUMAN	Q8WWX9	145	16082	3	Selenoprotein M OS=Homo sapiens OX=9606 GN=SELENOM PE=1 SV=3	Selenoprotein M	SELENOM
sp|Q8WYH8|ING5_HUMAN;sp|Q9UNL4|ING4_HUMAN	Q8WYH8;Q9UNL4	240	27751	3	Inhibitor of growth protein 5 OS=Homo sapiens OX=9606 GN=ING5 PE=1 SV=1	Inhibitor of growth protein 5	ING5
sp|Q92597|NDRG1_HUMAN	Q92597	394	42835	3	Protein NDRG1 OS=Homo sapiens OX=9606 GN=NDRG1 PE=1 SV=1	Protein NDRG1	NDRG1
sp|Q9H6X5|CS044_HUMAN	Q9H6X5	657	71343	3	Uncharacterized protein C19orf44 OS=Homo sapiens OX=9606 GN=C19orf44 PE=1 SV=1	Uncharacterized protein C19orf44	C19orf44
sp|Q9H853|TBA4B_HUMAN	Q9H853	241	27551	3	Putative tubulin-like protein alpha-4B OS=Homo sapiens OX=9606 GN=TUBA4B PE=5 SV=2	Putative tubulin-like protein alpha-4B	TUBA4B
sp|Q9NQI0|DDX4_HUMAN	Q9NQI0	724	79308	3	Probable ATP-dependent RNA helicase DDX4 OS=Homo sapiens OX=9606 GN=DDX4 PE=1 SV=2	Probable ATP-dependent RNA helicase DDX4	DDX4
sp|Q9Y624|JAM1_HUMAN	Q9Y624	299	32583	3	Junctional adhesion molecule A OS=Homo sapiens OX=9606 GN=F11R PE=1 SV=1	Junctional adhesion molecule A	F11R
sp|A0A075B6J1|LV537_HUMAN	A0A075B6J1	123	13277	2	Immunoglobulin lambda variable 5-37 OS=Homo sapiens OX=9606 GN=IGLV5-37 PE=3 SV=1	Immunoglobulin lambda variable 5-37	IGLV5-37
sp|A6NHL2|TBAL3_HUMAN	A6NHL2	446	49909	2	Tubulin alpha chain-like 3 OS=Homo sapiens OX=9606 GN=TUBAL3 PE=1 SV=2	Tubulin alpha chain-like 3	TUBAL3
sp|A6NIZ1|RP1BL_HUMAN;sp|P62834|RAP1A_HUMAN;sp|P61224|RAP1B_HUMAN	A6NIZ1;P62834;P61224	184	20925	2	Ras-related protein Rap-1b-like protein OS=Homo sapiens OX=9606 GN=RAP1BL PE=2 SV=1	Ras-related protein Rap-1b-like protein	RAP1BL
sp|O00506|STK25_HUMAN;sp|Q9Y6E0|STK24_HUMAN;sp|Q9P289|STK26_HUMAN	O00506;Q9Y6E0;Q9P289	426	48112	2	Serine/threonine-protein kinase 25 OS=Homo sapiens OX=9606 GN=STK25 PE=1 SV=1	Serine/threonine-protein kinase 25	STK25
sp|O14522|PTPRT_HUMAN;sp|P28827|PTPRM_HUMAN	O14522;P28827	1441	162133	2	Receptor-type tyrosine-protein phosphatase T OS=Homo sapiens OX=9606 GN=PTPRT PE=1 SV=6	Receptor-type tyrosine-protein phosphatase T	PTPRT
sp|O15146|MUSK_HUMAN	O15146	869	97056	2	Muscle, skeletal receptor tyrosine-protein kinase OS=Homo sapiens OX=9606 GN=MUSK PE=1 SV=1	Muscle, skeletal receptor tyrosine-protein kinase	MUSK
sp|O60774|FMO6_HUMAN	O60774	539	61292	2	Putative dimethylaniline monooxygenase [N-oxide-forming] 6 OS=Homo sapiens OX=9606 GN=FMO6P PE=5 SV=1	Putative dimethylaniline monooxygenase [N-oxide-forming] 6	FMO6P
sp|O75084|FZD7_HUMAN;sp|Q14332|FZD2_HUMAN	O75084;Q14332	574	63620	2	Frizzled-7 OS=Homo sapiens OX=9606 GN=FZD7 PE=1 SV=2	Frizzled-7	FZD7
sp|O95833|CLIC3_HUMAN	O95833	236	26648	2	Chloride intracellular channel protein 3 OS=Homo sapiens OX=9606 GN=CLIC3 PE=1 SV=2	Chloride intracellular channel protein 3	CLIC3
sp|O95967|FBLN4_HUMAN	O95967	443	49405	2	EGF-containing fibulin-like extracellular matrix protein 2 OS=Homo sapiens OX=9606 GN=EFEMP2 PE=1 SV=3	EGF-containing fibulin-like extracellular matrix protein 2	EFEMP2
sp|P00568|KAD1_HUMAN	P00568	194	21635	2	Adenylate kinase isoenzyme 1 OS=Homo sapiens OX=9606 GN=AK1 PE=1 SV=3	Adenylate kinase isoenzyme 1	AK1
sp|P02511|CRYAB_HUMAN	P02511	175	20159	2	Alpha-crystallin B chain OS=Homo sapiens OX=9606 GN=CRYAB PE=1 SV=2	Alpha-crystallin B chain	CRYAB
sp|P05388|RLA0_HUMAN	P05388	317	34274	2	Large ribosomal subunit protein uL10 OS=Homo sapiens OX=9606 GN=RPLP0 PE=1 SV=1	Large ribosomal subunit protein uL10	RPLP0
sp|P07900|HS90A_HUMAN;sp|Q58FF8|H90B2_HUMAN;sp|Q14568|HS902_HUMAN;sp|P08238|HS90B_HUMAN	P07900;Q58FF8;Q14568;P08238	732	84660	2	Heat shock protein HSP 90-alpha OS=Homo sapiens OX=9606 GN=HSP90AA1 PE=1 SV=5	Heat shock protein HSP 90-alpha	HSP90AA1
sp|P13667|PDIA4_HUMAN	P13667	645	72933	2	Protein disulfide-isomerase A4 OS=Homo sapiens OX=9606 GN=PDIA4 PE=1 SV=2	Protein disulfide-isomerase A4	PDIA4
sp|P15153|RAC2_HUMAN;sp|P63000|RAC1_HUMAN;sp|P60763|RAC3_HUMAN	P15153;P63000;P60763	192	21429	2	Ras-related C3 botulinum toxin substrate 2 OS=Homo sapiens OX=9606 GN=RAC2 PE=1 SV=1	Ras-related C3 botulinum toxin substrate 2	RAC2
sp|P29034|S10A2_HUMAN	P29034	98	11117	2	Protein S100-A2 OS=Homo sapiens OX=9606 GN=S100A2 PE=1 SV=3	Protein S100-A2	S100A2
sp|P31941|ABC3A_HUMAN	P31941	199	23012	2	DNA dC- dU-editing enzyme APOBEC-3A OS=Homo sapiens OX=9606 GN=APOBEC3A PE=1 SV=3	DNA dC- dU-editing enzyme APOBEC-3A	APOBEC3A
sp|P31943|HNRH1_HUMAN;sp|P55795|HNRH2_HUMAN	P31943;P55795	449	49229	2	Heterogeneous nuclear ribonucleoprotein H OS=Homo sapiens OX=9606 GN=HNRNPH1 PE=1 SV=4	Heterogeneous nuclear ribonucleoprotein H	HNRNPH1
sp|P36980|FHR2_HUMAN;sp|Q03591|FHR1_HUMAN	P36980;Q03591	270	30651	2	Complement factor H-related protein 2 OS=Homo sapiens OX=9606 GN=CFHR2 PE=1 SV=1	Complement factor H-related protein 2	CFHR2
sp|P42677|RS27_HUMAN;sp|Q71UM5|RS27L_HUMAN	P42677;Q71UM5	84	9461	2	Small ribosomal subunit protein eS27 OS=Homo sapiens OX=9606 GN=RPS27 PE=1 SV=3	Small ribosomal subunit protein eS27	RPS27
sp|P43353|AL3B1_HUMAN	P43353	468	51840	2	Aldehyde dehydrogenase family 3 member B1 OS=Homo sapiens OX=9606 GN=ALDH3B1 PE=1 SV=1	Aldehyde dehydrogenase family 3 member B1	ALDH3B1
sp|P45880|VDAC2_HUMAN	P45880	294	31566	2	Voltage-dependent anion-selective channel protein 2 OS=Homo sapiens OX=9606 GN=VDAC2 PE=1 SV=2	Voltage-dependent anion-selective channel protein 2	VDAC2
sp|P48637|GSHB_HUMAN	P48637	474	52385	2	Glutathione synthetase OS=Homo sapiens OX=9606 GN=GSS PE=1 SV=1	Glutathione synthetase	GSS
sp|P49189|AL9A1_HUMAN	P49189	494	53802	2	4-trimethylaminobutyraldehyde dehydrogenase OS=Homo sapiens OX=9606 GN=ALDH9A1 PE=1 SV=3	4-trimethylaminobutyraldehyde dehydrogenase	ALDH9A1
sp|P50452|SPB8_HUMAN;sp|P50453|SPB9_HUMAN	P50452;P50453	374	42767	2	Serpin B8 OS=Homo sapiens OX=9606 GN=SERPINB8 PE=1 SV=2	Serpin B8	SERPINB8
sp|P50991|TCPD_HUMAN	P50991	539	57924	2	T-complex protein 1 subunit delta OS=Homo sapiens OX=9606 GN=CCT4 PE=1 SV=4	T-complex protein 1 subunit delta	CCT4
sp|P51572|BAP31_HUMAN	P51572	246	27992	2	B-cell receptor-associated protein 31 OS=Homo sapiens OX=9606 GN=BCAP31 PE=1 SV=3	B-cell receptor-associated protein 31	BCAP31
sp|P51991|ROA3_HUMAN	P51991	378	39595	2	Heterogeneous nuclear ribonucleoprotein A3 OS=Homo sapiens OX=9606 GN=HNRNPA3 PE=1 SV=2	Heterogeneous nuclear ribonucleoprotein A3	HNRNPA3
sp|P52272|HNRPM_HUMAN	P52272	730	77516	2	Heterogeneous nuclear ribonucleoprotein M OS=Homo sapiens OX=9606 GN=HNRNPM PE=1 SV=3	Heterogeneous nuclear ribonucleoprotein M	HNRNPM
sp|P53675|CLH2_HUMAN	P53675	1640	187029	2	Clathrin heavy chain 2 OS=Homo sapiens OX=9606 GN=CLTCL1 PE=1 SV=2	Clathrin heavy chain 2	CLTCL1
sp|P55036|PSMD4_HUMAN	P55036	377	40737	2	26S proteasome non-ATPase regulatory subunit 4 OS=Homo sapiens OX=9606 GN=PSMD4 PE=1 SV=1	26S proteasome non-ATPase regulatory subunit 4	PSMD4
sp|P55209|NP1L1_HUMAN	P55209	391	45374	2	Nucleosome assembly protein 1-like 1 OS=Homo sapiens OX=9606 GN=NAP1L1 PE=1 SV=1	Nucleosome assembly protein 1-like 1	NAP1L1
sp|P62277|RS13_HUMAN	P62277	151	17222	2	Small ribosomal subunit protein uS15 OS=Homo sapiens OX=9606 GN=RPS13 PE=1 SV=2	Small ribosomal subunit protein uS15	RPS13
sp|P62826|RAN_HUMAN	P62826	216	24423	2	GTP-binding nuclear protein Ran OS=Homo sapiens OX=9606 GN=RAN PE=1 SV=3	GTP-binding nuclear protein Ran	RAN
sp|P62854|RS26_HUMAN;sp|Q5JNZ5|RS26L_HUMAN	P62854;Q5JNZ5	115	13015	2	Small ribosomal subunit protein eS26 OS=Homo sapiens OX=9606 GN=RPS26 PE=1 SV=3	Small ribosomal subunit protein eS26	RPS26
sp|P62873|GBB1_HUMAN;sp|P62879|GBB2_HUMAN	P62873;P62879	340	37377	2	Guanine nucleotide-binding protein G(I)/G(S)/G(T) subunit beta-1 OS=Homo sapiens OX=9606 GN=GNB1 PE=1 SV=3	Guanine nucleotide-binding protein G(I)/G(S)/G(T) subunit beta-1	GNB1
sp|P63151|2ABA_HUMAN	P63151	447	51692	2	Serine/threonine-protein phosphatase 2A 55 kDa regulatory subunit B alpha isoform OS=Homo sapiens OX=9606 GN=PPP2R2A PE=1 SV=1	Serine/threonine-protein phosphatase 2A 55 kDa regulatory subunit B alpha isoform	PPP2R2A
sp|Q00839|HNRPU_HUMAN	Q00839	825	90585	2	Heterogeneous nuclear ribonucleoprotein U OS=Homo sapiens OX=9606 GN=HNRNPU PE=1 SV=6	Heterogeneous nuclear ribonucleoprotein U	HNRNPU
sp|Q04609|FOLH1_HUMAN;sp|Q9Y3Q0|NALD2_HUMAN	Q04609;Q9Y3Q0	750	84331	2	Glutamate carboxypeptidase 2 OS=Homo sapiens OX=9606 GN=FOLH1 PE=1 SV=1	Glutamate carboxypeptidase 2	FOLH1
sp|Q14435|GALT3_HUMAN	Q14435	633	72610	2	Polypeptide N-acetylgalactosaminyltransferase 3 OS=Homo sapiens OX=9606 GN=GALNT3 PE=1 SV=2	Polypeptide N-acetylgalactosaminyltransferase 3	GALNT3
sp|Q14766|LTBP1_HUMAN	Q14766	1721	186795	2	Latent-transforming growth factor beta-binding protein 1 OS=Homo sapiens OX=9606 GN=LTBP1 PE=1 SV=4	Latent-transforming growth factor beta-binding protein 1	LTBP1
sp|Q58FG1|HS904_HUMAN	Q58FG1	418	47712	2	Putative heat shock protein HSP 90-alpha A4 OS=Homo sapiens OX=9606 GN=HSP90AA4P PE=5 SV=1	Putative heat shock protein HSP 90-alpha A4	HSP90AA4P
sp|Q5R372|RBG1L_HUMAN	Q5R372	815	92513	2	Rab GTPase-activating protein 1-like OS=Homo sapiens OX=9606 GN=RABGAP1L PE=1 SV=1	Rab GTPase-activating protein 1-like	RABGAP1L
sp|Q5SSG8|MUC21_HUMAN	Q5SSG8	566	54228	2	Mucin-21 OS=Homo sapiens OX=9606 GN=MUC21 PE=1 SV=2	Mucin-21	MUC21
sp|Q5VXU3|CHIC1_HUMAN;sp|Q9UKJ5|CHIC2_HUMAN	Q5VXU3;Q9UKJ5	224	25616	2	Cysteine-rich hydrophobic domain-containing protein 1 OS=Homo sapiens OX=9606 GN=CHIC1 PE=2 SV=2	Cysteine-rich hydrophobic domain-containing protein 1	CHIC1
sp|Q6IE37|OVOS1_HUMAN	Q6IE37	1185	134499	2	Ovostatin homolog 1 OS=Homo sapiens OX=9606 GN=OVOS1 PE=2 SV=2	Ovostatin homolog 1	OVOS1
sp|Q7L5L3|GDPD3_HUMAN	Q7L5L3	318	36596	2	Lysophospholipase D GDPD3 OS=Homo sapiens OX=9606 GN=GDPD3 PE=1 SV=3	Lysophospholipase D GDPD3	GDPD3
sp|Q7LBE3|S26A9_HUMAN	Q7LBE3	791	86988	2	Solute carrier family 26 member 9 OS=Homo sapiens OX=9606 GN=SLC26A9 PE=1 SV=1	Solute carrier family 26 member 9	SLC26A9
sp|Q7Z4W1|DCXR_HUMAN	Q7Z4W1	244	25913	2	L-xylulose reductase OS=Homo sapiens OX=9606 GN=DCXR PE=1 SV=2	L-xylulose reductase	DCXR
sp|Q8IVH8|M4K3_HUMAN	Q8IVH8	894	101316	2	Mitogen-activated protein kinase kinase kinase kinase 3 OS=Homo sapiens OX=9606 GN=MAP4K3 PE=1 SV=1	Mitogen-activated protein kinase kinase kinase kinase 3	MAP4K3
sp|Q8IWU5|SULF2_HUMAN	Q8IWU5	870	100455	2	Extracellular sulfatase Sulf-2 OS=Homo sapiens OX=9606 GN=SULF2 PE=1 SV=1	Extracellular sulfatase Sulf-2	SULF2
sp|Q8N140|EID3_HUMAN	Q8N140	333	38168	2	EP300-interacting inhibitor of differentiation 3 OS=Homo sapiens OX=9606 GN=EID3 PE=1 SV=1	EP300-interacting inhibitor of differentiation 3	EID3
sp|Q8NBS9|TXND5_HUMAN	Q8NBS9	432	47629	2	Thioredoxin domain-containing protein 5 OS=Homo sapiens OX=9606 GN=TXNDC5 PE=1 SV=2	Thioredoxin domain-containing protein 5	TXNDC5
sp|Q96JN2|CC136_HUMAN	Q96JN2	1154	134045	2	Coiled-coil domain-containing protein 136 OS=Homo sapiens OX=9606 GN=CCDC136 PE=1 SV=3	Coiled-coil domain-containing protein 136	CCDC136
sp|Q96Q15|SMG1_HUMAN	Q96Q15	3661	410501	2	Serine/threonine-protein kinase SMG1 OS=Homo sapiens OX=9606 GN=SMG1 PE=1 SV=3	Serine/threonine-protein kinase SMG1	SMG1
sp|Q9BWD1|THIC_HUMAN	Q9BWD1	397	41351	2	Acetyl-CoA acetyltransferase, cytosolic OS=Homo sapiens OX=9606 GN=ACAT2 PE=1 SV=2	Acetyl-CoA acetyltransferase, cytosolic	ACAT2
sp|Q9H444|CHM4B_HUMAN	Q9H444	224	24950	2	Charged multivesicular body protein 4b OS=Homo sapiens OX=9606 GN=CHMP4B PE=1 SV=1	Charged multivesicular body protein 4b	CHMP4B
sp|Q9H6S3|ES8L2_HUMAN	Q9H6S3	715	80621	2	Epidermal growth factor receptor kinase substrate 8-like protein 2 OS=Homo sapiens OX=9606 GN=EPS8L2 PE=1 SV=2	Epidermal growth factor receptor kinase substrate 8-like protein 2	EPS8L2
sp|Q9HBJ7|UBP29_HUMAN	Q9HBJ7	922	104156	2	Ubiquitin carboxyl-terminal hydrolase 29 OS=Homo sapiens OX=9606 GN=USP29 PE=2 SV=1	Ubiquitin carboxyl-terminal hydrolase 29	USP29
sp|Q9UBQ7|GRHPR_HUMAN	Q9UBQ7	328	35668	2	Glyoxylate reductase/hydroxypyruvate reductase OS=Homo sapiens OX=9606 GN=GRHPR PE=1 SV=1	Glyoxylate reductase/hydroxypyruvate reductase	GRHPR
sp|Q9UBS3|DNJB9_HUMAN	Q9UBS3	223	25518	2	DnaJ homolog subfamily B member 9 OS=Homo sapiens OX=9606 GN=DNAJB9 PE=1 SV=1	DnaJ homolog subfamily B member 9	DNAJB9
sp|Q9UBX7|KLK11_HUMAN	Q9UBX7	282	31059	2	Kallikrein-11 OS=Homo sapiens OX=9606 GN=KLK11 PE=1 SV=2	Kallikrein-11	KLK11
sp|Q9UI15|TAGL3_HUMAN	Q9UI15	199	22473	2	Transgelin-3 OS=Homo sapiens OX=9606 GN=TAGLN3 PE=1 SV=2	Transgelin-3	TAGLN3
sp|Q9UN70|PCDGK_HUMAN	Q9UN70	934	101077	2	Protocadherin gamma-C3 OS=Homo sapiens OX=9606 GN=PCDHGC3 PE=1 SV=1	Protocadherin gamma-C3	PCDHGC3
sp|Q9UNK4|PA2GD_HUMAN	Q9UNK4	145	16546	2	Group IID secretory phospholipase A2 OS=Homo sapiens OX=9606 GN=PLA2G2D PE=1 SV=2	Group IID secretory phospholipase A2	PLA2G2D
sp|Q9Y678|COPG1_HUMAN	Q9Y678	874	97718	2	Coatomer subunit gamma-1 OS=Homo sapiens OX=9606 GN=COPG1 PE=1 SV=1	Coatomer subunit gamma-1	COPG1
sp|A0A0C4DH30|HV316_HUMAN	A0A0C4DH30	117	13070	1	Probable non-functional immunoglobulin heavy variable 3-16 OS=Homo sapiens OX=9606 GN=IGHV3-16 PE=1 SV=1	Probable non-functional immunoglobulin heavy variable 3-16	IGHV3-16
sp|A0A0C4DH39|HV158_HUMAN	A0A0C4DH39	117	13005	1	Immunoglobulin heavy variable 1-58 OS=Homo sapiens OX=9606 GN=IGHV1-58 PE=3 SV=1	Immunoglobulin heavy variable 1-58	IGHV1-58
sp|A6NHG4|DDTL_HUMAN;sp|P30046|DOPD_HUMAN	A6NHG4;P30046	134	14195	1	D-dopachrome decarboxylase-like protein OS=Homo sapiens OX=9606 GN=DDTL PE=2 SV=1	D-dopachrome decarboxylase-like protein	DDTL
sp|A6NJ64|NPIB2_HUMAN	A6NJ64	397	45576	1	Putative nuclear pore complex-interacting protein family member B2 OS=Homo sapiens OX=9606 GN=NPIPB2 PE=5 SV=4	Putative nuclear pore complex-interacting protein family member B2	NPIPB2
sp|A6NNF4|ZN726_HUMAN	A6NNF4	616	71359	1	Zinc finger protein 726 OS=Homo sapiens OX=9606 GN=ZNF726 PE=1 SV=5	Zinc finger protein 726	ZNF726
sp|B2RPK0|HGB1A_HUMAN;sp|P09429|HMGB1_HUMAN	B2RPK0;P09429	211	24238	1	Putative high mobility group protein B1-like 1 OS=Homo sapiens OX=9606 GN=HMGB1P1 PE=5 SV=1	Putative high mobility group protein B1-like 1	HMGB1P1
sp|O00764|PDXK_HUMAN	O00764	312	35102	1	Pyridoxal kinase OS=Homo sapiens OX=9606 GN=PDXK PE=1 SV=1	Pyridoxal kinase	PDXK
sp|O14646|CHD1_HUMAN	O14646	1710	196687	1	Chromodomain-helicase-DNA-binding protein 1 OS=Homo sapiens OX=9606 GN=CHD1 PE=1 SV=2	Chromodomain-helicase-DNA-binding protein 1	CHD1
sp|O14818|PSA7_HUMAN;sp|Q8TAA3|PSMA8_HUMAN	O14818;Q8TAA3	248	27887	1	Proteasome subunit alpha type-7 OS=Homo sapiens OX=9606 GN=PSMA7 PE=1 SV=1	Proteasome subunit alpha type-7	PSMA7
sp|O14966|RAB7L_HUMAN	O14966	203	23155	1	Ras-related protein Rab-7L1 OS=Homo sapiens OX=9606 GN=RAB29 PE=1 SV=1	Ras-related protein Rab-7L1	RAB29
sp|O43405|COCH_HUMAN	O43405	550	59483	1	Cochlin OS=Homo sapiens OX=9606 GN=COCH PE=1 SV=1	Cochlin	COCH
sp|O75828|CBR3_HUMAN;sp|P16152|CBR1_HUMAN	O75828;P16152	277	30850	1	Carbonyl reductase [NADPH] 3 OS=Homo sapiens OX=9606 GN=CBR3 PE=1 SV=3	Carbonyl reductase [NADPH] 3	CBR3
sp|O95084|PRS23_HUMAN	O95084	383	43001	1	Serine protease 23 OS=Homo sapiens OX=9606 GN=PRSS23 PE=1 SV=1	Serine protease 23	PRSS23
sp|O95757|HS74L_HUMAN	O95757	839	94512	1	Heat shock 70 kDa protein 4L OS=Homo sapiens OX=9606 GN=HSPA4L PE=1 SV=3	Heat shock 70 kDa protein 4L	HSPA4L
sp|O95965|ITGBL_HUMAN	O95965	494	53921	1	Integrin beta-like protein 1 OS=Homo sapiens OX=9606 GN=ITGBL1 PE=2 SV=1	Integrin beta-like protein 1	ITGBL1
sp|P01270|PTHY_HUMAN	P01270	115	12861	1	Parathyroid hormone OS=Homo sapiens OX=9606 GN=PTH PE=1 SV=1	Parathyroid hormone	PTH
sp|P02760|AMBP_HUMAN	P02760	352	38999	1	Protein AMBP OS=Homo sapiens OX=9606 GN=AMBP PE=1 SV=1	Protein AMBP	AMBP
sp|P02808|STAT_HUMAN	P02808	62	7304	1	Statherin OS=Homo sapiens OX=9606 GN=STATH PE=1 SV=2	Statherin	STATH
sp|P04062|GBA1_HUMAN	P04062	536	59716	1	Lysosomal acid glucosylceramidase OS=Homo sapiens OX=9606 GN=GBA1 PE=1 SV=3	Lysosomal acid glucosylceramidase	GBA1
sp|P05067|A4_HUMAN	P05067	770	86943	1	Amyloid-beta precursor protein OS=Homo sapiens OX=9606 GN=APP PE=1 SV=3	Amyloid-beta precursor protein	APP
sp|P08118|MSMB_HUMAN	P08118	114	12865	1	Beta-microseminoprotein OS=Homo sapiens OX=9606 GN=MSMB PE=1 SV=1	Beta-microseminoprotein	MSMB
sp|P08708|RS17_HUMAN	P08708	135	15550	1	Small ribosomal subunit protein eS17 OS=Homo sapiens OX=9606 GN=RPS17 PE=1 SV=2	Small ribosomal subunit protein eS17	RPS17
sp|P09341|GROA_HUMAN;sp|P19876|CXCL3_HUMAN;sp|P19875|CXCL2_HUMAN	P09341;P19876;P19875	107	11301	1	Growth-regulated alpha protein OS=Homo sapiens OX=9606 GN=CXCL1 PE=1 SV=1	Growth-regulated alpha protein	CXCL1
sp|P10253|LYAG_HUMAN	P10253	952	105324	1	Lysosomal alpha-glucosidase OS=Homo sapiens OX=9606 GN=GAA PE=1 SV=4	Lysosomal alpha-glucosidase	GAA
sp|P12532|KCRU_HUMAN	P12532	417	47037	1	Creatine kinase U-type, mitochondrial OS=Homo sapiens OX=9606 GN=CKMT1A PE=1 SV=1	Creatine kinase U-type, mitochondrial	CKMT1A
sp|P12645|BMP3_HUMAN	P12645	472	53372	1	Bone morphogenetic protein 3 OS=Homo sapiens OX=9606 GN=BMP3 PE=1 SV=2	Bone morphogenetic protein 3	BMP3
sp|P13688|CEAM1_HUMAN	P13688	526	57560	1	Carcinoembryonic antigen-related cell adhesion molecule 1 OS=Homo sapiens OX=9606 GN=CEACAM1 PE=1 SV=2	Carcinoembryonic antigen-related cell adhesion molecule 1	CEACAM1
sp|P15559|NQO1_HUMAN	P15559	274	30868	1	NAD(P)H dehydrogenase [quinone] 1 OS=Homo sapiens OX=9606 GN=NQO1 PE=1 SV=1	NAD(P)H dehydrogenase [quinone] 1	NQO1
sp|P20827|EFNA1_HUMAN	P20827	205	23787	1	Ephrin-A1 OS=Homo sapiens OX=9606 GN=EFNA1 PE=1 SV=2	Ephrin-A1	EFNA1
sp|P22033|MUTA_HUMAN	P22033	750	83135	1	Methylmalonyl-CoA mutase, mitochondrial OS=Homo sapiens OX=9606 GN=MMUT PE=1 SV=4	Methylmalonyl-CoA mutase, mitochondrial	MMUT
sp|P22307|SCP2_HUMAN	P22307	547	58994	1	Sterol carrier protein 2 OS=Homo sapiens OX=9606 GN=SCP2 PE=1 SV=2	Sterol carrier protein 2	SCP2
sp|P26373|RL13_HUMAN	P26373	211	24261	1	Large ribosomal subunit protein eL13 OS=Homo sapiens OX=9606 GN=RPL13 PE=1 SV=4	Large ribosomal subunit protein eL13	RPL13
sp|P32455|GBP1_HUMAN;sp|P32456|GBP2_HUMAN	P32455;P32456	592	67931	1	Guanylate-binding protein 1 OS=Homo sapiens OX=9606 GN=GBP1 PE=1 SV=2	Guanylate-binding protein 1	GBP1
sp|P34932|HSP74_HUMAN	P34932	840	94331	1	Heat shock 70 kDa protein 4 OS=Homo sapiens OX=9606 GN=HSPA4 PE=1 SV=4	Heat shock 70 kDa protein 4	HSPA4
sp|P46459|NSF_HUMAN	P46459	744	82594	1	Vesicle-fusing ATPase OS=Homo sapiens OX=9606 GN=NSF PE=1 SV=3	Vesicle-fusing ATPase	NSF
sp|P46736|BRCC3_HUMAN	P46736	316	36072	1	Lys-63-specific deubiquitinase BRCC36 OS=Homo sapiens OX=9606 GN=BRCC3 PE=1 SV=2	Lys-63-specific deubiquitinase BRCC36	BRCC3
sp|P47914|RL29_HUMAN	P47914	159	17752	1	Large ribosomal subunit protein eL29 OS=Homo sapiens OX=9606 GN=RPL29 PE=1 SV=2	Large ribosomal subunit protein eL29	RPL29
sp|P49720|PSB3_HUMAN	P49720	205	22949	1	Proteasome subunit beta type-3 OS=Homo sapiens OX=9606 GN=PSMB3 PE=1 SV=2	Proteasome subunit beta type-3	PSMB3
sp|P49908|SEPP1_HUMAN	P49908	381	41673	1	Selenoprotein P OS=Homo sapiens OX=9606 GN=SELENOP PE=1 SV=3	Selenoprotein P	SELENOP
sp|P51659|DHB4_HUMAN	P51659	736	79686	1	Peroxisomal multifunctional enzyme type 2 OS=Homo sapiens OX=9606 GN=HSD17B4 PE=1 SV=3	Peroxisomal multifunctional enzyme type 2	HSD17B4
sp|P54727|RD23B_HUMAN	P54727	409	43171	1	UV excision repair protein RAD23 homolog B OS=Homo sapiens OX=9606 GN=RAD23B PE=1 SV=1	UV excision repair protein RAD23 homolog B	RAD23B
sp|P55145|MANF_HUMAN	P55145	182	20700	1	Mesencephalic astrocyte-derived neurotrophic factor OS=Homo sapiens OX=9606 GN=MANF PE=1 SV=3	Mesencephalic astrocyte-derived neurotrophic factor	MANF
sp|P61604|CH10_HUMAN	P61604	102	10932	1	10 kDa heat shock protein, mitochondrial OS=Homo sapiens OX=9606 GN=HSPE1 PE=1 SV=2	10 kDa heat shock protein, mitochondrial	HSPE1
sp|P62269|RS18_HUMAN	P62269	152	17719	1	Small ribosomal subunit protein uS13 OS=Homo sapiens OX=9606 GN=RPS18 PE=1 SV=3	Small ribosomal subunit protein uS13	RPS18
sp|P62834|RAP1A_HUMAN	P62834	184	20987	1	Ras-related protein Rap-1A OS=Homo sapiens OX=9606 GN=RAP1A PE=1 SV=1	Ras-related protein Rap-1A	RAP1A
sp|Q02388|CO7A1_HUMAN	Q02388	2944	295216	1	Collagen alpha-1(VII) chain OS=Homo sapiens OX=9606 GN=COL7A1 PE=1 SV=2	Collagen alpha-1(VII) chain	COL7A1
sp|Q04760|LGUL_HUMAN	Q04760	184	20778	1	Lactoylglutathione lyase OS=Homo sapiens OX=9606 GN=GLO1 PE=1 SV=4	Lactoylglutathione lyase	GLO1
sp|Q06210|GFPT1_HUMAN	Q06210	699	78806	1	Glutamine--fructose-6-phosphate aminotransferase [isomerizing] 1 OS=Homo sapiens OX=9606 GN=GFPT1 PE=1 SV=3	Glutamine--fructose-6-phosphate aminotransferase [isomerizing] 1	GFPT1
sp|Q12765|SCRN1_HUMAN	Q12765	414	46382	1	Secernin-1 OS=Homo sapiens OX=9606 GN=SCRN1 PE=1 SV=2	Secernin-1	SCRN1
sp|Q13492|PICAL_HUMAN	Q13492	652	70755	1	Phosphatidylinositol-binding clathrin assembly protein OS=Homo sapiens OX=9606 GN=PICALM PE=1 SV=2	Phosphatidylinositol-binding clathrin assembly protein	PICALM
sp|Q13561|DCTN2_HUMAN	Q13561	401	44231	1	Dynactin subunit 2 OS=Homo sapiens OX=9606 GN=DCTN2 PE=1 SV=4	Dynactin subunit 2	DCTN2
sp|Q14247|SRC8_HUMAN	Q14247	550	61586	1	Src substrate cortactin OS=Homo sapiens OX=9606 GN=CTTN PE=1 SV=2	Src substrate cortactin	CTTN
sp|Q15166|PON3_HUMAN	Q15166	354	39607	1	Serum paraoxonase/lactonase 3 OS=Homo sapiens OX=9606 GN=PON3 PE=1 SV=3	Serum paraoxonase/lactonase 3	PON3
sp|Q16181|SEPT7_HUMAN	Q16181	437	50680	1	Septin-7 OS=Homo sapiens OX=9606 GN=SEPTIN7 PE=1 SV=2	Septin-7	SEPTIN7
sp|Q16698|DECR_HUMAN	Q16698	335	36068	1	2,4-dienoyl-CoA reductase [(3E)-enoyl-CoA-producing], mitochondrial OS=Homo sapiens OX=9606 GN=DECR1 PE=1 SV=1	2,4-dienoyl-CoA reductase [(3E)-enoyl-CoA-producing], mitochondrial	DECR1
sp|Q16851|UGPA_HUMAN	Q16851	508	56940	1	UTP--glucose-1-phosphate uridylyltransferase OS=Homo sapiens OX=9606 GN=UGP2 PE=1 SV=5	UTP--glucose-1-phosphate uridylyltransferase	UGP2
sp|Q4G0U5|PCDP1_HUMAN	Q4G0U5	840	96891	1	Cilia- and flagella-associated protein 221 OS=Homo sapiens OX=9606 GN=CFAP221 PE=1 SV=2	Cilia- and flagella-associated protein 221	CFAP221
sp|Q5VW32|BROX_HUMAN	Q5VW32	411	46476	1	BRO1 domain-containing protein BROX OS=Homo sapiens OX=9606 GN=BROX PE=1 SV=1	BRO1 domain-containing protein BROX	BROX
sp|Q6ZN11|ZN793_HUMAN	Q6ZN11	406	46927	1	Zinc finger protein 793 OS=Homo sapiens OX=9606 GN=ZNF793 PE=2 SV=2	Zinc finger protein 793	ZNF793
sp|Q7L5Y1|ENOF1_HUMAN	Q7L5Y1	443	49787	1	Mitochondrial enolase superfamily member 1 OS=Homo sapiens OX=9606 GN=ENOSF1 PE=1 SV=1	Mitochondrial enolase superfamily member 1	ENOSF1
sp|Q86Z14|KLOTB_HUMAN	Q86Z14	1044	119808	1	Beta-klotho OS=Homo sapiens OX=9606 GN=KLB PE=1 SV=1	Beta-klotho	KLB
sp|Q8IW75|SPA12_HUMAN	Q8IW75	414	47175	1	Serpin A12 OS=Homo sapiens OX=9606 GN=SERPINA12 PE=1 SV=1	Serpin A12	SERPINA12
sp|Q8N695|SC5A8_HUMAN	Q8N695	610	66578	1	Sodium-coupled monocarboxylate transporter 1 OS=Homo sapiens OX=9606 GN=SLC5A8 PE=1 SV=2	Sodium-coupled monocarboxylate transporter 1	SLC5A8
sp|Q8TAA9|VANG1_HUMAN	Q8TAA9	524	59975	1	Vang-like protein 1 OS=Homo sapiens OX=9606 GN=VANGL1 PE=1 SV=1	Vang-like protein 1	VANGL1
sp|Q8TB96|TIP_HUMAN	Q8TB96	612	68108	1	T-cell immunomodulatory protein OS=Homo sapiens OX=9606 GN=ITFG1 PE=1 SV=1	T-cell immunomodulatory protein	ITFG1
sp|Q92956|TNR14_HUMAN	Q92956	283	30392	1	Tumor necrosis factor receptor superfamily member 14 OS=Homo sapiens OX=9606 GN=TNFRSF14 PE=1 SV=3	Tumor necrosis factor receptor superfamily member 14	TNFRSF14
sp|Q969Q6|P2R3C_HUMAN	Q969Q6	453	53316	1	Serine/threonine-protein phosphatase 2A regulatory subunit B'' subunit gamma OS=Homo sapiens OX=9606 GN=PPP2R3C PE=1 SV=1	Serine/threonine-protein phosphatase 2A regulatory subunit B'' subunit gamma	PPP2R3C
sp|Q96G03|PGM2_HUMAN	Q96G03	612	68283	1	Phosphopentomutase OS=Homo sapiens OX=9606 GN=PGM2 PE=1 SV=4	Phosphopentomutase	PGM2
sp|Q96IP4|TET5A_HUMAN	Q96IP4	442	49666	1	Terminal nucleotidyltransferase 5A OS=Homo sapiens OX=9606 GN=TENT5A PE=1 SV=2	Terminal nucleotidyltransferase 5A	TENT5A
sp|Q99439|CNN2_HUMAN	Q99439	309	33697	1	Calponin-2 OS=Homo sapiens OX=9606 GN=CNN2 PE=1 SV=4	Calponin-2	CNN2
sp|Q9BUL8|PDC10_HUMAN	Q9BUL8	212	24702	1	Programmed cell death protein 10 OS=Homo sapiens OX=9606 GN=PDCD10 PE=1 SV=1	Programmed cell death protein 10	PDCD10
sp|Q9BY43|CHM4A_HUMAN	Q9BY43	222	25098	1	Charged multivesicular body protein 4a OS=Homo sapiens OX=9606 GN=CHMP4A PE=1 SV=3	Charged multivesicular body protein 4a	CHMP4A
sp|Q9H299|SH3L3_HUMAN	Q9H299	93	10438	1	SH3 domain-binding glutamic acid-rich-like protein 3 OS=Homo sapiens OX=9606 GN=SH3BGRL3 PE=1 SV=1	SH3 domain-binding glutamic acid-rich-like protein 3	SH3BGRL3
sp|Q9H336|CRLD1_HUMAN	Q9H336	500	56888	1	Cysteine-rich secretory protein LCCL domain-containing 1 OS=Homo sapiens OX=9606 GN=CRISPLD1 PE=2 SV=1	Cysteine-rich secretory protein LCCL domain-containing 1	CRISPLD1
sp|Q9H9H4|VP37B_HUMAN	Q9H9H4	285	31307	1	Vacuolar protein sorting-associated protein 37B OS=Homo sapiens OX=9606 GN=VPS37B PE=1 SV=1	Vacuolar protein sorting-associated protein 37B	VPS37B
sp|Q9HC38|GLOD4_HUMAN	Q9HC38	313	34793	1	Glyoxalase domain-containing protein 4 OS=Homo sapiens OX=9606 GN=GLOD4 PE=1 SV=1	Glyoxalase domain-containing protein 4	GLOD4
sp|Q9NY33|DPP3_HUMAN	Q9NY33	737	82589	1	Dipeptidyl peptidase 3 OS=Homo sapiens OX=9606 GN=DPP3 PE=1 SV=2	Dipeptidyl peptidase 3	DPP3
sp|Q9NYL9|TMOD3_HUMAN	Q9NYL9	352	39595	1	Tropomodulin-3 OS=Homo sapiens OX=9606 GN=TMOD3 PE=1 SV=1	Tropomodulin-3	TMOD3
sp|Q9UDY2|ZO2_HUMAN	Q9UDY2	1190	133958	1	Tight junction protein ZO-2 OS=Homo sapiens OX=9606 GN=TJP2 PE=1 SV=2	Tight junction protein ZO-2	TJP2
sp|Q9UKR3|KLK13_HUMAN	Q9UKR3	277	30570	1	Kallikrein-13 OS=Homo sapiens OX=9606 GN=KLK13 PE=2 SV=1	Kallikrein-13	KLK13
sp|Q9UL52|TM11E_HUMAN	Q9UL52	423	47696	1	Transmembrane protease serine 11E OS=Homo sapiens OX=9606 GN=TMPRSS11E PE=1 SV=2	Transmembrane protease serine 11E	TMPRSS11E
sp|Q9ULM2|ZN490_HUMAN	Q9ULM2	529	61340	1	Zinc finger protein 490 OS=Homo sapiens OX=9606 GN=ZNF490 PE=1 SV=2	Zinc finger protein 490	ZNF490
sp|Q9Y3B3|TMED7_HUMAN	Q9Y3B3	224	25172	1	Transmembrane emp24 domain-containing protein 7 OS=Homo sapiens OX=9606 GN=TMED7 PE=1 SV=2	Transmembrane emp24 domain-containing protein 7	TMED7
sp|Q9Y490|TLN1_HUMAN	Q9Y490	2541	269765	1	Talin-1 OS=Homo sapiens OX=9606 GN=TLN1 PE=1 SV=3	Talin-1	TLN1
sp|Q9Y5X0|SNX10_HUMAN	Q9Y5X0	201	23598	1	Sorting nexin-10 OS=Homo sapiens OX=9606 GN=SNX10 PE=1 SV=2	Sorting nexin-10	SNX10

## Sheet: 3) 5uL 8M urea #1 (540)
Protein Group Name	Protein Accession	Number Stripped Peptides	Number PSMs	Protein Coverage	Protein Length	Protein Molecular Weight	Protein Description	NSAF Score	EmPAI Score
sp|P02788|TRFL_HUMAN	P02788	224	2158	91.4	710	78182	Lactotransferrin OS=Homo sapiens OX=9606 GN=LTF PE=1 SV=6	0.0448	7.2035
sp|P31025|LCN1_HUMAN	P31025	70	770	78.4	176	19250	Lipocalin-1 OS=Homo sapiens OX=9606 GN=LCN1 PE=1 SV=1	0.0644	5.0814
sp|P61626|LYSC_HUMAN	P61626	59	682	87.2	148	16537	Lysozyme C OS=Homo sapiens OX=9606 GN=LYZ PE=1 SV=1	0.0679	6.4473
sp|P01833|PIGR_HUMAN	P01833	96	591	66.8	764	83284	Polymeric immunoglobulin receptor OS=Homo sapiens OX=9606 GN=PIGR PE=1 SV=4	0.0114	3.6559
sp|P04264|K2C1_HUMAN	P04264	113	469	67.7	644	66039	Keratin, type II cytoskeletal 1 OS=Homo sapiens OX=9606 GN=KRT1 PE=1 SV=6	0.0107	3.7534
sp|Q9GZZ8|LACRT_HUMAN	Q9GZZ8	32	429	47.1	138	14246	Extracellular glycoprotein lacritin OS=Homo sapiens OX=9606 GN=LACRT PE=1 SV=1	0.0458	1.958
sp|P12273|PIP_HUMAN	P12273	34	426	77.4	146	16572	Prolactin-inducible protein OS=Homo sapiens OX=9606 GN=PIP PE=1 SV=1	0.043	4.9429
sp|P01876|IGHA1_HUMAN	P01876	49	396	81.4	398	42849	Immunoglobulin heavy constant alpha 1 OS=Homo sapiens OX=9606 GN=IGHA1 PE=1 SV=3	0.0147	5.5163
sp|O75556|SG2A1_HUMAN	O75556	44	362	75.8	95	10884	Mammaglobin-B OS=Homo sapiens OX=9606 GN=SCGB2A1 PE=1 SV=1	0.0561	4.728
sp|P98160|PGBM_HUMAN	P98160	159	332	40.7	4391	468835	Basement membrane-specific heparan sulfate proteoglycan core protein OS=Homo sapiens OX=9606 GN=HSPG2 PE=1 SV=4	0.0011	1.5527
sp|P01036|CYTS_HUMAN	P01036	34	308	76.6	141	16214	Cystatin-S OS=Homo sapiens OX=9606 GN=CST4 PE=1 SV=3	0.0322	4.8345
sp|P02768|ALBU_HUMAN	P02768	111	304	90.3	609	69367	Albumin OS=Homo sapiens OX=9606 GN=ALB PE=1 SV=2	0.0074	6.9983
sp|P25311|ZA2G_HUMAN	P25311	56	280	69.5	298	34259	Zinc-alpha-2-glycoprotein OS=Homo sapiens OX=9606 GN=AZGP1 PE=1 SV=2	0.0138	3.9545
sp|P35527|K1C9_HUMAN	P35527	78	264	73.8	623	62064	Keratin, type I cytoskeletal 9 OS=Homo sapiens OX=9606 GN=KRT9 PE=1 SV=3	0.0062	4.4702
sp|P01024|CO3_HUMAN	P01024	125	262	59	1663	187147	Complement C3 OS=Homo sapiens OX=9606 GN=C3 PE=1 SV=2	0.0023	2.8905
sp|P01834|IGKC_HUMAN	P01834	26	213	100	107	11765	Immunoglobulin kappa constant OS=Homo sapiens OX=9606 GN=IGKC PE=1 SV=2	0.0293	9
sp|P13645|K1C10_HUMAN	P13645	70	202	63.5	584	58827	Keratin, type I cytoskeletal 10 OS=Homo sapiens OX=9606 GN=KRT10 PE=1 SV=6	0.0051	3.3152
sp|P0DOX7|IGK_HUMAN	P0DOX7	26	194	61.2	214	23379	Immunoglobulin kappa light chain OS=Homo sapiens OX=9606 PE=1 SV=1	0.0134	3.0926
sp|P35908|K22E_HUMAN	P35908	79	192	76.4	639	65433	Keratin, type II cytoskeletal 2 epidermal OS=Homo sapiens OX=9606 GN=KRT2 PE=1 SV=2	0.0044	4.8076
sp|P0DOX2|IGA2_HUMAN	P0DOX2	25	182	43.3	455	48934	Immunoglobulin alpha-2 heavy chain OS=Homo sapiens OX=9606 PE=1 SV=2	0.0059	1.7102
sp|Q16378|PROL4_HUMAN	Q16378	14	177	39.6	134	15097	Proline-rich protein 4 OS=Homo sapiens OX=9606 GN=PRR4 PE=1 SV=3	0.0195	1.4889
sp|P01877|IGHA2_HUMAN	P01877	23	167	40.2	391	42334	Immunoglobulin heavy constant alpha 2 OS=Homo sapiens OX=9606 GN=IGHA2 PE=1 SV=5	0.0063	1.5235
sp|O95968|SG1D1_HUMAN	O95968	36	165	52.2	90	9898	Secretoglobin family 1D member 1 OS=Homo sapiens OX=9606 GN=SCGB1D1 PE=1 SV=1	0.027	2.3266
sp|Q9UGM3|DMBT1_HUMAN	Q9UGM3	48	158	39.6	2413	260734	Deleted in malignant brain tumors 1 protein OS=Homo sapiens OX=9606 GN=DMBT1 PE=1 SV=2	0.001	1.4889
sp|P13647|K2C5_HUMAN	P13647	79	157	64.7	590	62378	Keratin, type II cytoskeletal 5 OS=Homo sapiens OX=9606 GN=KRT5 PE=1 SV=3	0.0039	3.4361
sp|P01037|CYTN_HUMAN	P01037	24	150	67.4	141	16388	Cystatin-SN OS=Homo sapiens OX=9606 GN=CST1 PE=1 SV=3	0.0157	3.7206
sp|P02538|K2C6A_HUMAN	P02538	73	149	64.4	564	60045	Keratin, type II cytoskeletal 6A OS=Homo sapiens OX=9606 GN=KRT6A PE=1 SV=3	0.0039	3.4055
sp|P48668|K2C6C_HUMAN	P48668	69	142	58.9	564	60025	Keratin, type II cytoskeletal 6C OS=Homo sapiens OX=9606 GN=KRT6C PE=1 SV=3	0.0037	2.8815
sp|P04259|K2C6B_HUMAN	P04259	62	129	57.8	564	60067	Keratin, type II cytoskeletal 6B OS=Homo sapiens OX=9606 GN=KRT6B PE=1 SV=5	0.0034	2.7844
sp|P98088|MUC5A_HUMAN	P98088	73	127	21.2	5654	585574	Mucin-5AC OS=Homo sapiens OX=9606 GN=MUC5AC PE=1 SV=4	0.0003	0.6293
sp|P02533|K1C14_HUMAN	P02533	60	123	70.8	472	51561	Keratin, type I cytoskeletal 14 OS=Homo sapiens OX=9606 GN=KRT14 PE=1 SV=4	0.0038	4.1051
sp|P10909|CLUS_HUMAN	P10909	42	120	47.2	449	52495	Clusterin OS=Homo sapiens OX=9606 GN=CLU PE=1 SV=1	0.0039	1.9648
sp|Q99935|PROL1_HUMAN	Q99935	14	119	37.1	248	27216	Opiorphin prepropeptide OS=Homo sapiens OX=9606 GN=OPRPN PE=1 SV=2	0.0071	1.3496
sp|P01591|IGJ_HUMAN	P01591	23	118	67.9	159	18099	Immunoglobulin J chain OS=Homo sapiens OX=9606 GN=JCHAIN PE=1 SV=4	0.0109	3.7753
sp|P15924|DESP_HUMAN	P15924	76	115	28.5	2871	331774	Desmoplakin OS=Homo sapiens OX=9606 GN=DSP PE=1 SV=3	0.0006	0.9275
sp|P0DOY2|IGLC2_HUMAN	P0DOY2	22	111	96.2	106	11294	Immunoglobulin lambda constant 2 OS=Homo sapiens OX=9606 GN=IGLC2 PE=1 SV=1	0.0154	8.1622
sp|Q13421|MSLN_HUMAN	Q13421	43	108	53	630	68986	Mesothelin OS=Homo sapiens OX=9606 GN=MSLN PE=1 SV=2	0.0025	2.3884
sp|P19013|K2C4_HUMAN	P19013	54	107	64.4	520	56144	Keratin, type II cytoskeletal 4 OS=Homo sapiens OX=9606 GN=KRT4 PE=1 SV=5	0.003	3.4055
sp|P00450|CERU_HUMAN	P00450	47	102	41.4	1065	122205	Ceruloplasmin OS=Homo sapiens OX=9606 GN=CP PE=1 SV=1	0.0014	1.5942
sp|P0DOX8|IGL1_HUMAN	P0DOX8	16	99	56.9	216	22830	Immunoglobulin lambda-1 light chain OS=Homo sapiens OX=9606 PE=1 SV=1	0.0068	2.7068
sp|P13646|K1C13_HUMAN	P13646	43	97	60.7	458	49588	Keratin, type I cytoskeletal 13 OS=Homo sapiens OX=9606 GN=KRT13 PE=1 SV=4	0.0031	3.0458
sp|P01871|IGHM_HUMAN	P01871	34	96	44.9	474	51924	Immunoglobulin heavy constant mu OS=Homo sapiens OX=9606 GN=IGHM PE=1 SV=5	0.003	1.8119
sp|P08779|K1C16_HUMAN	P08779	44	95	54.8	473	51268	Keratin, type I cytoskeletal 16 OS=Homo sapiens OX=9606 GN=KRT16 PE=1 SV=4	0.003	2.5318
sp|P14555|PA2GA_HUMAN	P14555	31	86	66.7	144	16083	Phospholipase A2, membrane associated OS=Homo sapiens OX=9606 GN=PLA2G2A PE=1 SV=2	0.0088	3.6452
sp|P0DOX6|IGM_HUMAN	P0DOX6	29	79	36.1	576	63486	Immunoglobulin mu heavy chain OS=Homo sapiens OX=9606 PE=1 SV=2	0.002	1.2961
sp|P80303|NUCB2_HUMAN	P80303	48	79	65	420	50223	Nucleobindin-2 OS=Homo sapiens OX=9606 GN=NUCB2 PE=1 SV=3	0.0028	3.4668
sp|P22079|PERL_HUMAN	P22079	39	76	56.2	712	80288	Lactoperoxidase OS=Homo sapiens OX=9606 GN=LPO PE=1 SV=2	0.0016	2.6475
sp|Q5VSP4|LC1L1_HUMAN	Q5VSP4	9	74	21.6	162	17918	Putative lipocalin 1-like protein 1 OS=Homo sapiens OX=9606 GN=LCN1P1 PE=5 SV=1	0.0067	0.6444
sp|Q08380|LG3BP_HUMAN	Q08380	31	71	39.3	585	65331	Galectin-3-binding protein OS=Homo sapiens OX=9606 GN=LGALS3BP PE=1 SV=1	0.0018	1.4717
sp|Q04695|K1C17_HUMAN	Q04695	34	70	55.1	432	48106	Keratin, type I cytoskeletal 17 OS=Homo sapiens OX=9606 GN=KRT17 PE=1 SV=2	0.0024	2.5563
sp|P08727|K1C19_HUMAN	P08727	34	67	58.5	400	44106	Keratin, type I cytoskeletal 19 OS=Homo sapiens OX=9606 GN=KRT19 PE=1 SV=4	0.0025	2.8459
sp|P60709|ACTB_HUMAN;sp|P63261|ACTG_HUMAN	P60709;P63261	29	67	61.1	375	41737	Actin, cytoplasmic 1 OS=Homo sapiens OX=9606 GN=ACTB PE=1 SV=1	0.0026	3.0832
sp|P07858|CATB_HUMAN	P07858	24	62	51.6	339	37822	Cathepsin B OS=Homo sapiens OX=9606 GN=CTSB PE=1 SV=3	0.0027	2.281
sp|P12035|K2C3_HUMAN	P12035	30	62	18.5	628	64417	Keratin, type II cytoskeletal 3 OS=Homo sapiens OX=9606 GN=KRT3 PE=1 SV=3	0.0015	0.5311
sp|P80188|NGAL_HUMAN	P80188	24	60	75.3	198	22588	Neutrophil gelatinase-associated lipocalin OS=Homo sapiens OX=9606 GN=LCN2 PE=1 SV=2	0.0045	4.6624
sp|P61769|B2MG_HUMAN	P61769	18	58	78.2	119	13715	Beta-2-microglobulin OS=Homo sapiens OX=9606 GN=B2M PE=1 SV=1	0.0072	5.0534
sp|O95678|K2C75_HUMAN	O95678	29	56	20.7	551	59560	Keratin, type II cytoskeletal 75 OS=Homo sapiens OX=9606 GN=KRT75 PE=1 SV=2	0.0015	0.6106
sp|P06396|GELS_HUMAN	P06396	31	56	39.5	782	85697	Gelsolin OS=Homo sapiens OX=9606 GN=GSN PE=1 SV=1	0.0011	1.4831
sp|Q01546|K22O_HUMAN	Q01546	25	55	17.7	638	65841	Keratin, type II cytoskeletal 2 oral OS=Homo sapiens OX=9606 GN=KRT76 PE=1 SV=2	0.0013	0.5031
sp|A0M8Q6|IGLC7_HUMAN	A0M8Q6	7	54	49.1	106	11254	Immunoglobulin lambda constant 7 OS=Homo sapiens OX=9606 GN=IGLC7 PE=1 SV=3	0.0075	2.0974
sp|P09228|CYTT_HUMAN	P09228	10	54	32.6	141	16445	Cystatin-SA OS=Homo sapiens OX=9606 GN=CST2 PE=1 SV=1	0.0056	1.1184
sp|P03973|SLPI_HUMAN	P03973	22	53	75	132	14326	Antileukoproteinase OS=Homo sapiens OX=9606 GN=SLPI PE=1 SV=2	0.0059	4.6234
sp|P02787|TRFE_HUMAN	P02787	31	49	47.9	698	77050	Serotransferrin OS=Homo sapiens OX=9606 GN=TF PE=1 SV=4	0.001	2.013
sp|P07355|ANXA2_HUMAN	P07355	25	48	59.3	339	38604	Annexin A2 OS=Homo sapiens OX=9606 GN=ANXA2 PE=1 SV=2	0.0021	2.9174
sp|P00751|CFAB_HUMAN	P00751	22	46	31	764	85533	Complement factor B OS=Homo sapiens OX=9606 GN=CFB PE=1 SV=2	0.0009	1.0417
sp|Q5XKE5|K2C79_HUMAN	Q5XKE5	21	46	14.8	535	57836	Keratin, type II cytoskeletal 79 OS=Homo sapiens OX=9606 GN=KRT79 PE=1 SV=2	0.0013	0.406
sp|P04083|ANXA1_HUMAN	P04083	26	45	63	346	38714	Annexin A1 OS=Homo sapiens OX=9606 GN=ANXA1 PE=1 SV=2	0.0019	3.2658
sp|P68032|ACTC_HUMAN;sp|P68133|ACTS_HUMAN	P68032;P68133	19	44	33.2	377	42019	Actin, alpha cardiac muscle 1 OS=Homo sapiens OX=9606 GN=ACTC1 PE=1 SV=1	0.0017	1.1478
sp|P07339|CATD_HUMAN	P07339	23	43	47.3	412	44552	Cathepsin D OS=Homo sapiens OX=9606 GN=CTSD PE=1 SV=1	0.0015	1.9717
sp|Q02818|NUCB1_HUMAN	Q02818	28	43	41.2	461	53879	Nucleobindin-1 OS=Homo sapiens OX=9606 GN=NUCB1 PE=1 SV=4	0.0014	1.5823
sp|P07602|SAP_HUMAN	P07602	24	41	36.1	524	58113	Prosaposin OS=Homo sapiens OX=9606 GN=PSAP PE=1 SV=2	0.0012	1.2961
sp|Q3SY84|K2C71_HUMAN	Q3SY84	18	41	25.4	523	57292	Keratin, type II cytoskeletal 71 OS=Homo sapiens OX=9606 GN=KRT71 PE=1 SV=3	0.0012	0.7947
sp|Q5T749|KPRP_HUMAN	Q5T749	17	41	29.7	579	64136	Keratinocyte proline-rich protein OS=Homo sapiens OX=9606 GN=KPRP PE=1 SV=1	0.001	0.9815
sp|P01011|AACT_HUMAN	P01011	17	40	35.2	423	47651	Alpha-1-antichymotrypsin OS=Homo sapiens OX=9606 GN=SERPINA3 PE=1 SV=2	0.0014	1.2491
sp|P01034|CYTC_HUMAN	P01034	13	40	52.1	146	15799	Cystatin-C OS=Homo sapiens OX=9606 GN=CST3 PE=1 SV=1	0.004	2.3189
sp|Q6MZM9|PRR27_HUMAN	Q6MZM9	7	40	31.5	219	22720	Proline-rich protein 27 OS=Homo sapiens OX=9606 GN=PRR27 PE=2 SV=1	0.0027	1.0654
sp|P01772|HV333_HUMAN	P01772	15	39	50.4	117	13074	Immunoglobulin heavy variable 3-33 OS=Homo sapiens OX=9606 GN=IGHV3-33 PE=1 SV=2	0.0049	2.1915
sp|P05787|K2C8_HUMAN	P05787	19	38	17	483	53704	Keratin, type II cytoskeletal 8 OS=Homo sapiens OX=9606 GN=KRT8 PE=1 SV=7	0.0012	0.4791
sp|P0DP02|HVC33_HUMAN	P0DP02	16	38	50.4	117	12989	Immunoglobulin heavy variable 3-30-3 OS=Homo sapiens OX=9606 GN=IGHV3-30-3 PE=1 SV=1	0.0048	2.1915
sp|Q7Z794|K2C1B_HUMAN	Q7Z794	17	37	20.4	578	61901	Keratin, type II cytoskeletal 1b OS=Homo sapiens OX=9606 GN=KRT77 PE=1 SV=3	0.0009	0.5996
sp|Q86Y46|K2C73_HUMAN	Q86Y46	15	37	20	540	58923	Keratin, type II cytoskeletal 73 OS=Homo sapiens OX=9606 GN=KRT73 PE=1 SV=1	0.001	0.5849
sp|P08603|CFAH_HUMAN	P08603	24	36	23.9	1231	139096	Complement factor H OS=Homo sapiens OX=9606 GN=CFH PE=1 SV=4	0.0004	0.7338
sp|P0DTE7|AMY1B_HUMAN;sp|P0DUB6|AMY1A_HUMAN;sp|P0DTE8|AMY1C_HUMAN	P0DTE7;P0DUB6;P0DTE8	19	36	40.9	511	57768	Alpha-amylase 1B OS=Homo sapiens OX=9606 GN=AMY1B PE=1 SV=1	0.001	1.5645
sp|Q14515|SPRL1_HUMAN	Q14515	16	36	29.2	664	75208	SPARC-like protein 1 OS=Homo sapiens OX=9606 GN=SPARCL1 PE=1 SV=2	0.0008	0.9588
sp|Q14697|GANAB_HUMAN	Q14697	22	36	31.1	944	106874	Neutral alpha-glucosidase AB OS=Homo sapiens OX=9606 GN=GANAB PE=1 SV=3	0.0006	1.0464
sp|Q13217|DNJC3_HUMAN	Q13217	23	35	39.3	504	57580	DnaJ homolog subfamily C member 3 OS=Homo sapiens OX=9606 GN=DNAJC3 PE=1 SV=1	0.001	1.4717
sp|Q14CN4|K2C72_HUMAN	Q14CN4	15	35	16.2	511	55877	Keratin, type II cytoskeletal 72 OS=Homo sapiens OX=9606 GN=KRT72 PE=1 SV=2	0.001	0.4521
sp|Q8N1N4|K2C78_HUMAN	Q8N1N4	17	35	26	520	56866	Keratin, type II cytoskeletal 78 OS=Homo sapiens OX=9606 GN=KRT78 PE=1 SV=2	0.001	0.8197
sp|A0A0B4J1X5|HV374_HUMAN	A0A0B4J1X5	16	33	67.5	117	12840	Immunoglobulin heavy variable 3-74 OS=Homo sapiens OX=9606 GN=IGHV3-74 PE=3 SV=1	0.0042	3.7315
sp|P01780|HV307_HUMAN	P01780	16	33	51.3	117	12943	Immunoglobulin heavy variable 3-7 OS=Homo sapiens OX=9606 GN=IGHV3-7 PE=1 SV=2	0.0042	2.2584
sp|Q02413|DSG1_HUMAN	Q02413	18	33	16.6	1049	113748	Desmoglein-1 OS=Homo sapiens OX=9606 GN=DSG1 PE=1 SV=2	0.0005	0.4655
sp|Q02809|PLOD1_HUMAN	Q02809	19	33	31.9	727	83550	Procollagen-lysine,2-oxoglutarate 5-dioxygenase 1 OS=Homo sapiens OX=9606 GN=PLOD1 PE=1 SV=2	0.0007	1.0845
sp|Q96DA0|ZG16B_HUMAN	Q96DA0	14	33	59.1	208	22739	Zymogen granule protein 16 homolog B OS=Homo sapiens OX=9606 GN=ZG16B PE=1 SV=3	0.0023	2.8994
sp|P01009|A1AT_HUMAN	P01009	20	32	39	418	46737	Alpha-1-antitrypsin OS=Homo sapiens OX=9606 GN=SERPINA1 PE=1 SV=3	0.0011	1.4547
sp|P01768|HV330_HUMAN;sp|P0DP03|HVC05_HUMAN	P01768;P0DP03	12	32	50.4	117	12947	Immunoglobulin heavy variable 3-30 OS=Homo sapiens OX=9606 GN=IGHV3-30 PE=1 SV=2	0.004	2.1915
sp|P20061|TCO1_HUMAN	P20061	16	32	32.8	433	48207	Transcobalamin-1 OS=Homo sapiens OX=9606 GN=TCN1 PE=1 SV=2	0.0011	1.1281
sp|Q7RTS7|K2C74_HUMAN	Q7RTS7	13	32	15.5	529	57865	Keratin, type II cytoskeletal 74 OS=Homo sapiens OX=9606 GN=KRT74 PE=1 SV=2	0.0009	0.4289
sp|P00738|HPT_HUMAN	P00738	14	31	32	406	45205	Haptoglobin OS=Homo sapiens OX=9606 GN=HP PE=1 SV=1	0.0011	1.0893
sp|P19012|K1C15_HUMAN	P19012	15	31	16.4	456	49212	Keratin, type I cytoskeletal 15 OS=Homo sapiens OX=9606 GN=KRT15 PE=1 SV=3	0.001	0.4588
sp|Q7Z3Y8|K1C27_HUMAN	Q7Z3Y8	14	29	28.5	459	49822	Keratin, type I cytoskeletal 27 OS=Homo sapiens OX=9606 GN=KRT27 PE=1 SV=2	0.0009	0.9275
sp|Q7Z3Z0|K1C25_HUMAN	Q7Z3Z0	12	29	24.2	450	49318	Keratin, type I cytoskeletal 25 OS=Homo sapiens OX=9606 GN=KRT25 PE=1 SV=1	0.0009	0.7458
sp|Q8N474|SFRP1_HUMAN	Q8N474	13	29	19.7	314	35386	Secreted frizzled-related protein 1 OS=Homo sapiens OX=9606 GN=SFRP1 PE=1 SV=1	0.0014	0.574
sp|P08729|K2C7_HUMAN	P08729	16	28	19.4	469	51386	Keratin, type II cytoskeletal 7 OS=Homo sapiens OX=9606 GN=KRT7 PE=1 SV=5	0.0009	0.5631
sp|P15311|EZRI_HUMAN	P15311	19	28	32.1	586	69413	Ezrin OS=Homo sapiens OX=9606 GN=EZR PE=1 SV=4	0.0007	1.0941
sp|Q6UXB2|CXL17_HUMAN	Q6UXB2	12	28	40.3	119	13819	C-X-C motif chemokine 17 OS=Homo sapiens OX=9606 GN=CXCL17 PE=1 SV=1	0.0035	1.5293
sp|A0A0J9YX35|HV64D_HUMAN	A0A0J9YX35	8	27	44.4	117	12823	Immunoglobulin heavy variable 3-64D OS=Homo sapiens OX=9606 GN=IGHV3-64D PE=3 SV=1	0.0034	1.7797
sp|P14923|PLAK_HUMAN	P14923	16	27	31.4	745	81745	Junction plakoglobin OS=Homo sapiens OX=9606 GN=JUP PE=1 SV=3	0.0005	1.0606
sp|A0A0C4DH42|HV366_HUMAN;sp|P01767|HV353_HUMAN	A0A0C4DH42;P01767	12	26	44.8	116	12698	Immunoglobulin heavy variable 3-66 OS=Homo sapiens OX=9606 GN=IGHV3-66 PE=3 SV=1	0.0033	1.8054
sp|P55058|PLTP_HUMAN	P55058	13	26	26.6	493	54739	Phospholipid transfer protein OS=Homo sapiens OX=9606 GN=PLTP PE=1 SV=1	0.0008	0.845
sp|Q9BRK5|CAB45_HUMAN	Q9BRK5	15	26	43.1	362	41807	45 kDa calcium-binding protein OS=Homo sapiens OX=9606 GN=SDF4 PE=1 SV=1	0.0011	1.6977
sp|O00584|RNT2_HUMAN	O00584	14	25	46.5	256	29481	Ribonuclease T2 OS=Homo sapiens OX=9606 GN=RNASET2 PE=1 SV=2	0.0014	1.9174
sp|P05090|APOD_HUMAN	P05090	11	25	34.4	189	21276	Apolipoprotein D OS=Homo sapiens OX=9606 GN=APOD PE=1 SV=1	0.0019	1.208
sp|A0A0C4DH41|HV461_HUMAN;sp|P0DP08|HVD82_HUMAN;sp|P0DP06|HVD34_HUMAN;sp|P06331|HV434_HUMAN;sp|P01825|HV459_HUMAN;sp|P01824|HV439_HUMAN	A0A0C4DH41;P0DP08;P0DP06;P06331;P01825;P01824	6	24	26.3	118	13066	Immunoglobulin heavy variable 4-61 OS=Homo sapiens OX=9606 GN=IGHV4-61 PE=1 SV=1	0.003	0.8323
sp|A0A0B4J1V1|HV321_HUMAN	A0A0B4J1V1	12	23	44.4	117	12840	Immunoglobulin heavy variable 3-21 OS=Homo sapiens OX=9606 GN=IGHV3-21 PE=1 SV=1	0.0029	1.7797
sp|P01762|HV311_HUMAN	P01762	12	23	44.4	117	12909	Immunoglobulin heavy variable 3-11 OS=Homo sapiens OX=9606 GN=IGHV3-11 PE=1 SV=2	0.0029	1.7797
sp|P01763|HV348_HUMAN	P01763	12	23	44.4	117	12813	Immunoglobulin heavy variable 3-48 OS=Homo sapiens OX=9606 GN=IGHV3-48 PE=1 SV=2	0.0029	1.7797
sp|P03950|ANGI_HUMAN	P03950	13	23	68.7	147	16550	Angiogenin OS=Homo sapiens OX=9606 GN=ANG PE=1 SV=1	0.0023	3.8641
sp|A0A075B6R2|HV404_HUMAN;sp|A0A087WSY4|HV432_HUMAN	A0A075B6R2;A0A087WSY4	5	22	20.5	117	12848	Immunoglobulin heavy variable 4-4 OS=Homo sapiens OX=9606 GN=IGHV4-4 PE=3 SV=2	0.0028	0.6032
sp|A0A0B4J1Y9|HV372_HUMAN	A0A0B4J1Y9	11	22	57.1	119	13203	Immunoglobulin heavy variable 3-72 OS=Homo sapiens OX=9606 GN=IGHV3-72 PE=3 SV=1	0.0027	2.7239
sp|P34096|RNAS4_HUMAN	P34096	10	22	54.4	147	16840	Ribonuclease 4 OS=Homo sapiens OX=9606 GN=RNASE4 PE=1 SV=3	0.0022	2.4995
sp|Q7Z3Y7|K1C28_HUMAN	Q7Z3Y7	9	22	12.5	464	50567	Keratin, type I cytoskeletal 28 OS=Homo sapiens OX=9606 GN=KRT28 PE=1 SV=2	0.0007	0.3335
sp|P01764|HV323_HUMAN	P01764	9	21	44.4	117	12582	Immunoglobulin heavy variable 3-23 OS=Homo sapiens OX=9606 GN=IGHV3-23 PE=1 SV=2	0.0026	1.7797
sp|A0A087WW87|KV240_HUMAN;sp|P01614|KVD40_HUMAN	A0A087WW87;P01614	4	20	30.6	121	13310	Immunoglobulin kappa variable 2-40 OS=Homo sapiens OX=9606 GN=IGKV2-40 PE=3 SV=2	0.0024	1.023
sp|O43490|PROM1_HUMAN	O43490	12	20	16.5	865	97202	Prominin-1 OS=Homo sapiens OX=9606 GN=PROM1 PE=1 SV=1	0.0003	0.4622
sp|P05089|ARGI1_HUMAN	P05089	7	20	27.6	322	34735	Arginase-1 OS=Homo sapiens OX=9606 GN=ARG1 PE=1 SV=2	0.0009	0.888
sp|P08571|CD14_HUMAN	P08571	11	20	32	375	40076	Monocyte differentiation antigen CD14 OS=Homo sapiens OX=9606 GN=CD14 PE=1 SV=2	0.0008	1.0893
sp|Q08554|DSC1_HUMAN	Q08554	14	20	12.8	894	99987	Desmocollin-1 OS=Homo sapiens OX=9606 GN=DSC1 PE=1 SV=2	0.0003	0.3428
sp|O43707|ACTN4_HUMAN	O43707	10	19	16.4	911	104854	Alpha-actinin-4 OS=Homo sapiens OX=9606 GN=ACTN4 PE=1 SV=2	0.0003	0.4588
sp|P01619|KV320_HUMAN	P01619	6	19	46.6	116	12557	Immunoglobulin kappa variable 3-20 OS=Homo sapiens OX=9606 GN=IGKV3-20 PE=1 SV=2	0.0024	1.9242
sp|P06733|ENOA_HUMAN	P06733	13	19	48.4	434	47169	Alpha-enolase OS=Homo sapiens OX=9606 GN=ENO1 PE=1 SV=2	0.0006	2.0479
sp|P07237|PDIA1_HUMAN	P07237	15	19	28.1	508	57116	Protein disulfide-isomerase OS=Homo sapiens OX=9606 GN=P4HB PE=1 SV=3	0.0006	0.9099
sp|Q15782|CH3L2_HUMAN	Q15782	8	19	19	390	43501	Chitinase-3-like protein 2 OS=Homo sapiens OX=9606 GN=CHI3L2 PE=1 SV=1	0.0007	0.5488
sp|Q6S8J3|POTEE_HUMAN	Q6S8J3	10	19	9.1	1075	121363	POTE ankyrin domain family member E OS=Homo sapiens OX=9606 GN=POTEE PE=2 SV=3	0.0003	0.2331
sp|Q99456|K1C12_HUMAN	Q99456	9	19	8.9	494	53511	Keratin, type I cytoskeletal 12 OS=Homo sapiens OX=9606 GN=KRT12 PE=1 SV=1	0.0006	0.2274
sp|A0A0B4J1V0|HV315_HUMAN	A0A0B4J1V0	10	18	57.1	119	12926	Immunoglobulin heavy variable 3-15 OS=Homo sapiens OX=9606 GN=IGHV3-15 PE=3 SV=1	0.0022	2.7239
sp|A0A0C4DH73|KV112_HUMAN;sp|P01611|KVD12_HUMAN	A0A0C4DH73;P01611	4	18	34.2	117	12645	Immunoglobulin kappa variable 1-12 OS=Homo sapiens OX=9606 GN=IGKV1-12 PE=3 SV=1	0.0023	1.1979
sp|P06702|S10A9_HUMAN	P06702	12	18	67.5	114	13242	Protein S100-A9 OS=Homo sapiens OX=9606 GN=S100A9 PE=1 SV=1	0.0023	3.7315
sp|P0DOX5|IGG1_HUMAN	P0DOX5	11	18	23.2	449	49329	Immunoglobulin gamma-1 heavy chain OS=Homo sapiens OX=9606 PE=1 SV=2	0.0006	0.7061
sp|Q13835|PKP1_HUMAN	Q13835	8	18	15	747	82861	Plakophilin-1 OS=Homo sapiens OX=9606 GN=PKP1 PE=1 SV=2	0.0004	0.4125
sp|Q5D862|FILA2_HUMAN	Q5D862	12	18	8.2	2391	248072	Filaggrin-2 OS=Homo sapiens OX=9606 GN=FLG2 PE=1 SV=1	0.0001	0.2078
sp|Q86X29|LSR_HUMAN	Q86X29	11	18	20.2	649	71439	Lipolysis-stimulated lipoprotein receptor OS=Homo sapiens OX=9606 GN=LSR PE=1 SV=4	0.0004	0.5922
sp|Q92743|HTRA1_HUMAN	Q92743	9	18	19.4	480	51287	Serine protease HTRA1 OS=Homo sapiens OX=9606 GN=HTRA1 PE=1 SV=1	0.0006	0.5631
sp|A0A0C4DH72|KV106_HUMAN	A0A0C4DH72	4	17	31.6	117	12697	Immunoglobulin kappa variable 1-6 OS=Homo sapiens OX=9606 GN=IGKV1-6 PE=3 SV=1	0.0021	1.0701
sp|P06312|KV401_HUMAN	P06312	5	17	29.8	121	13380	Immunoglobulin kappa variable 4-1 OS=Homo sapiens OX=9606 GN=IGKV4-1 PE=1 SV=1	0.0021	0.9861
sp|P0DMV8|HS71A_HUMAN;sp|P0DMV9|HS71B_HUMAN	P0DMV8;P0DMV9	9	17	18.1	641	70052	Heat shock 70 kDa protein 1A OS=Homo sapiens OX=9606 GN=HSPA1A PE=1 SV=1	0.0004	0.5171
sp|P31944|CASPE_HUMAN	P31944	12	17	38	242	27680	Caspase-14 OS=Homo sapiens OX=9606 GN=CASP14 PE=1 SV=2	0.001	1.3988
sp|Q13510|ASAH1_HUMAN	Q13510	7	17	18.2	395	44660	Acid ceramidase OS=Homo sapiens OX=9606 GN=ASAH1 PE=1 SV=5	0.0006	0.5205
sp|Q96S96|PEBP4_HUMAN	Q96S96	9	17	36.1	227	25733	Phosphatidylethanolamine-binding protein 4 OS=Homo sapiens OX=9606 GN=PEBP4 PE=1 SV=3	0.0011	1.2961
sp|P01597|KV139_HUMAN;sp|P04432|KVD39_HUMAN	P01597;P04432	4	16	36.8	117	12737	Immunoglobulin kappa variable 1-39 OS=Homo sapiens OX=9606 GN=IGKV1-39 PE=1 SV=2	0.002	1.3335
sp|P02750|A2GL_HUMAN	P02750	12	16	40.6	347	38178	Leucine-rich alpha-2-glycoprotein OS=Homo sapiens OX=9606 GN=LRG1 PE=1 SV=2	0.0007	1.5468
sp|P04433|KV311_HUMAN	P04433	5	16	50.4	115	12575	Immunoglobulin kappa variable 3-11 OS=Homo sapiens OX=9606 GN=IGKV3-11 PE=1 SV=1	0.002	2.1915
sp|P25774|CATS_HUMAN	P25774	9	16	26.6	331	37496	Cathepsin S OS=Homo sapiens OX=9606 GN=CTSS PE=1 SV=3	0.0007	0.845
sp|P28799|GRN_HUMAN	P28799	11	16	15.9	593	63545	Progranulin OS=Homo sapiens OX=9606 GN=GRN PE=1 SV=2	0.0004	0.4421
sp|P81605|DCD_HUMAN	P81605	6	16	46.4	110	11284	Dermcidin OS=Homo sapiens OX=9606 GN=DCD PE=1 SV=2	0.0021	1.9107
sp|Q92896|GSLG1_HUMAN	Q92896	12	16	12.9	1179	134552	Golgi apparatus protein 1 OS=Homo sapiens OX=9606 GN=GLG1 PE=1 SV=2	0.0002	0.3459
sp|A0A0C4DH31|HV118_HUMAN	A0A0C4DH31	7	15	39.3	117	12820	Immunoglobulin heavy variable 1-18 OS=Homo sapiens OX=9606 GN=IGHV1-18 PE=3 SV=1	0.0019	1.4717
sp|A0A0C4DH67|KV108_HUMAN	A0A0C4DH67	7	15	50.4	115	12537	Immunoglobulin kappa variable 1-8 OS=Homo sapiens OX=9606 GN=IGKV1-8 PE=3 SV=1	0.0019	2.1915
sp|O60437|PEPL_HUMAN	O60437	12	15	9.9	1756	204745	Periplakin OS=Homo sapiens OX=9606 GN=PPL PE=1 SV=4	0.0001	0.256
sp|P01033|TIMP1_HUMAN	P01033	9	15	47.3	207	23171	Metalloproteinase inhibitor 1 OS=Homo sapiens OX=9606 GN=TIMP1 PE=1 SV=1	0.0011	1.9717
sp|P01782|HV309_HUMAN	P01782	8	15	44.1	118	12945	Immunoglobulin heavy variable 3-9 OS=Homo sapiens OX=9606 GN=IGHV3-9 PE=1 SV=2	0.0019	1.7606
sp|P04406|G3P_HUMAN	P04406	9	15	37.6	335	36053	Glyceraldehyde-3-phosphate dehydrogenase OS=Homo sapiens OX=9606 GN=GAPDH PE=1 SV=3	0.0007	1.3768
sp|P14618|KPYM_HUMAN	P14618	10	15	32	531	57937	Pyruvate kinase PKM OS=Homo sapiens OX=9606 GN=PKM PE=1 SV=4	0.0004	1.0893
sp|P30101|PDIA3_HUMAN	P30101	6	15	15	505	56782	Protein disulfide-isomerase A3 OS=Homo sapiens OX=9606 GN=PDIA3 PE=1 SV=4	0.0004	0.4125
sp|P35579|MYH9_HUMAN	P35579	10	15	6	1960	226530	Myosin-9 OS=Homo sapiens OX=9606 GN=MYH9 PE=1 SV=4	0.0001	0.1482
sp|P49788|TIG1_HUMAN	P49788	9	15	31	294	33285	Retinoic acid receptor responder protein 1 OS=Homo sapiens OX=9606 GN=RARRES1 PE=1 SV=2	0.0008	1.0417
sp|Q8NBJ4|GOLM1_HUMAN	Q8NBJ4	12	15	20	401	45333	Golgi membrane protein 1 OS=Homo sapiens OX=9606 GN=GOLM1 PE=1 SV=1	0.0006	0.5849
sp|Q8NES3|LFNG_HUMAN	Q8NES3	5	15	11.3	379	41773	Beta-1,3-N-acetylglucosaminyltransferase lunatic fringe OS=Homo sapiens OX=9606 GN=LFNG PE=1 SV=2	0.0006	0.2972
sp|Q9Y4L1|HYOU1_HUMAN	Q9Y4L1	9	15	11.3	999	111335	Hypoxia up-regulated protein 1 OS=Homo sapiens OX=9606 GN=HYOU1 PE=1 SV=1	0.0002	0.2972
sp|A0A075B6Q5|HV364_HUMAN	A0A075B6Q5	7	14	35.6	118	12891	Immunoglobulin heavy variable 3-64 OS=Homo sapiens OX=9606 GN=IGHV3-64 PE=3 SV=1	0.0017	1.2699
sp|A0A0A0MS15|HV349_HUMAN	A0A0A0MS15	7	14	47.9	119	13056	Immunoglobulin heavy variable 3-49 OS=Homo sapiens OX=9606 GN=IGHV3-49 PE=3 SV=1	0.0017	2.013
sp|P02763|A1AG1_HUMAN	P02763	6	14	17.9	201	23540	Alpha-1-acid glycoprotein 1 OS=Homo sapiens OX=9606 GN=ORM1 PE=1 SV=2	0.001	0.5101
sp|P05109|S10A8_HUMAN	P05109	9	14	47.3	93	10834	Protein S100-A8 OS=Homo sapiens OX=9606 GN=S100A8 PE=1 SV=1	0.0022	1.9717
sp|P0C0S8|H2A1_HUMAN;sp|Q9BTM1|H2AJ_HUMAN;sp|Q99878|H2A1J_HUMAN;sp|Q96KK5|H2A1H_HUMAN;sp|Q6FI13|H2A2A_HUMAN;sp|Q16777|H2A2C_HUMAN;sp|P20671|H2A1D_HUMAN	P0C0S8;Q9BTM1;Q99878;Q96KK5;Q6FI13;Q16777;P20671	6	14	35.4	130	14091	Histone H2A type 1 OS=Homo sapiens OX=9606 GN=H2AC11 PE=1 SV=2	0.0016	1.2594
sp|P0DP04|HV43D_HUMAN	P0DP04	7	14	44.1	118	13017	Immunoglobulin heavy variable 3-43D OS=Homo sapiens OX=9606 GN=IGHV3-43D PE=3 SV=1	0.0017	1.7606
sp|P11021|BIP_HUMAN	P11021	7	14	16.1	654	72333	Endoplasmic reticulum chaperone BiP OS=Homo sapiens OX=9606 GN=HSPA5 PE=1 SV=2	0.0003	0.4488
sp|P17931|LEG3_HUMAN	P17931	8	14	28.4	250	26152	Galectin-3 OS=Homo sapiens OX=9606 GN=LGALS3 PE=1 SV=5	0.0008	0.9231
sp|P19957|ELAF_HUMAN	P19957	6	14	64.1	117	12270	Elafin OS=Homo sapiens OX=9606 GN=PI3 PE=1 SV=3	0.0018	3.3752
sp|P21980|TGM2_HUMAN	P21980	6	14	10	687	77329	Protein-glutamine gamma-glutamyltransferase 2 OS=Homo sapiens OX=9606 GN=TGM2 PE=1 SV=2	0.0003	0.2589
sp|P29508|SPB3_HUMAN	P29508	10	14	31.8	390	44565	Serpin B3 OS=Homo sapiens OX=9606 GN=SERPINB3 PE=1 SV=2	0.0005	1.0797
sp|P62805|H4_HUMAN	P62805	10	14	57.3	103	11367	Histone H4 OS=Homo sapiens OX=9606 GN=H4C1 PE=1 SV=2	0.002	2.7411
sp|P63104|1433Z_HUMAN	P63104	8	14	35.1	245	27745	14-3-3 protein zeta/delta OS=Homo sapiens OX=9606 GN=YWHAZ PE=1 SV=1	0.0008	1.2439
sp|Q14118|DAG1_HUMAN	Q14118	9	14	11.1	895	97441	Dystroglycan 1 OS=Homo sapiens OX=9606 GN=DAG1 PE=1 SV=2	0.0002	0.2912
sp|Q92576|PHF3_HUMAN	Q92576	5	14	2.8	2039	229479	PHD finger protein 3 OS=Homo sapiens OX=9606 GN=PHF3 PE=1 SV=3	0.0001	0.0666
sp|A0A087WSY6|KVD15_HUMAN	A0A087WSY6	5	13	32.2	115	12534	Immunoglobulin kappa variable 3D-15 OS=Homo sapiens OX=9606 GN=IGKV3D-15 PE=3 SV=6	0.0017	1.0989
sp|O00391|QSOX1_HUMAN	O00391	9	13	17.4	747	82578	Sulfhydryl oxidase 1 OS=Homo sapiens OX=9606 GN=QSOX1 PE=1 SV=3	0.0003	0.4928
sp|O14773|TPP1_HUMAN	O14773	7	13	13.7	563	61248	Tripeptidyl-peptidase 1 OS=Homo sapiens OX=9606 GN=TPP1 PE=1 SV=2	0.0003	0.3709
sp|P01624|KV315_HUMAN	P01624	5	13	32.2	115	12496	Immunoglobulin kappa variable 3-15 OS=Homo sapiens OX=9606 GN=IGKV3-15 PE=1 SV=2	0.0017	1.0989
sp|P04792|HSPB1_HUMAN	P04792	6	13	33.2	205	22783	Heat shock protein beta-1 OS=Homo sapiens OX=9606 GN=HSPB1 PE=1 SV=2	0.0009	1.1478
sp|P09211|GSTP1_HUMAN	P09211	7	13	40.5	210	23356	Glutathione S-transferase P OS=Homo sapiens OX=9606 GN=GSTP1 PE=1 SV=2	0.0009	1.541
sp|P11142|HSP7C_HUMAN	P11142	6	13	13.8	646	70898	Heat shock cognate 71 kDa protein OS=Homo sapiens OX=9606 GN=HSPA8 PE=1 SV=1	0.0003	0.374
sp|P14314|GLU2B_HUMAN	P14314	8	13	11.7	528	59425	Glucosidase 2 subunit beta OS=Homo sapiens OX=9606 GN=PRKCSH PE=1 SV=2	0.0004	0.3092
sp|P26447|S10A4_HUMAN	P26447	7	13	48.5	101	11728	Protein S100-A4 OS=Homo sapiens OX=9606 GN=S100A4 PE=1 SV=1	0.0019	2.0549
sp|P31151|S10A7_HUMAN	P31151	7	13	26.7	101	11471	Protein S100-A7 OS=Homo sapiens OX=9606 GN=S100A7 PE=1 SV=4	0.0019	0.8493
sp|P35900|K1C20_HUMAN	P35900	5	13	4.5	424	48487	Keratin, type I cytoskeletal 20 OS=Homo sapiens OX=9606 GN=KRT20 PE=1 SV=1	0.0005	0.1092
sp|P68104|EF1A1_HUMAN;sp|Q5VTE0|EF1A3_HUMAN	P68104;Q5VTE0	8	13	20.3	462	50141	Elongation factor 1-alpha 1 OS=Homo sapiens OX=9606 GN=EEF1A1 PE=1 SV=1	0.0004	0.5959
sp|Q9UBG3|CRNN_HUMAN	Q9UBG3	8	13	28.9	495	53533	Cornulin OS=Homo sapiens OX=9606 GN=CRNN PE=1 SV=1	0.0004	0.9454
sp|A0A0C4DH34|HV428_HUMAN	A0A0C4DH34	7	12	26.5	117	13124	Immunoglobulin heavy variable 4-28 OS=Homo sapiens OX=9606 GN=IGHV4-28 PE=3 SV=1	0.0015	0.8408
sp|O43852|CALU_HUMAN	O43852	7	12	17.1	315	37107	Calumenin OS=Homo sapiens OX=9606 GN=CALU PE=1 SV=2	0.0006	0.4825
sp|O60911|CATL2_HUMAN	O60911	5	12	23.4	334	37329	Cathepsin L2 OS=Homo sapiens OX=9606 GN=CTSV PE=1 SV=2	0.0005	0.714
sp|O95841|ANGL1_HUMAN	O95841	4	12	7.3	491	56720	Angiopoietin-related protein 1 OS=Homo sapiens OX=9606 GN=ANGPTL1 PE=2 SV=1	0.0004	0.183
sp|P02814|SMR3B_HUMAN	P02814	4	12	65.8	79	8188	Submaxillary gland androgen-regulated protein 3B OS=Homo sapiens OX=9606 GN=SMR3B PE=1 SV=2	0.0022	3.5499
sp|P07686|HEXB_HUMAN	P07686	4	12	10.4	556	63137	Beta-hexosaminidase subunit beta OS=Homo sapiens OX=9606 GN=HEXB PE=1 SV=4	0.0003	0.2706
sp|P0CG38|POTEI_HUMAN	P0CG38	7	12	5.7	1075	121282	POTE ankyrin domain family member I OS=Homo sapiens OX=9606 GN=POTEI PE=3 SV=1	0.0002	0.1402
sp|P23284|PPIB_HUMAN	P23284	6	12	25	216	23743	Peptidyl-prolyl cis-trans isomerase B OS=Homo sapiens OX=9606 GN=PPIB PE=1 SV=2	0.0008	0.7783
sp|P31949|S10AB_HUMAN	P31949	8	12	56.2	105	11740	Protein S100-A11 OS=Homo sapiens OX=9606 GN=S100A11 PE=1 SV=2	0.0017	2.6475
sp|P62937|PPIA_HUMAN	P62937	7	12	40.6	165	18012	Peptidyl-prolyl cis-trans isomerase A OS=Homo sapiens OX=9606 GN=PPIA PE=1 SV=2	0.0011	1.5468
sp|Q13867|BLMH_HUMAN	Q13867	9	12	22.2	455	52562	Bleomycin hydrolase OS=Homo sapiens OX=9606 GN=BLMH PE=1 SV=1	0.0004	0.6672
sp|Q99574|NEUS_HUMAN	Q99574	7	12	15.1	410	46427	Neuroserpin OS=Homo sapiens OX=9606 GN=SERPINI1 PE=1 SV=1	0.0004	0.4158
sp|A0A075B6S5|KV127_HUMAN	A0A075B6S5	4	11	34.2	117	12711	Immunoglobulin kappa variable 1-27 OS=Homo sapiens OX=9606 GN=IGKV1-27 PE=3 SV=1	0.0014	1.1979
sp|A0A0B4J1X8|HV343_HUMAN	A0A0B4J1X8	6	11	34.7	118	13077	Immunoglobulin heavy variable 3-43 OS=Homo sapiens OX=9606 GN=IGHV3-43 PE=3 SV=1	0.0014	1.2233
sp|P00558|PGK1_HUMAN	P00558	8	11	19.7	417	44615	Phosphoglycerate kinase 1 OS=Homo sapiens OX=9606 GN=PGK1 PE=1 SV=3	0.0004	0.574
sp|P02545|LMNA_HUMAN	P02545	6	11	10.1	664	74140	Prelamin-A/C OS=Homo sapiens OX=9606 GN=LMNA PE=1 SV=1	0.0002	0.2618
sp|A0A075B6K4|LV310_HUMAN	A0A075B6K4	3	10	23.5	115	12441	Immunoglobulin lambda variable 3-10 OS=Homo sapiens OX=9606 GN=IGLV3-10 PE=3 SV=2	0.0013	0.7179
sp|A0A0C4DH32|HV320_HUMAN	A0A0C4DH32	6	10	28.2	117	12673	Immunoglobulin heavy variable 3-20 OS=Homo sapiens OX=9606 GN=IGHV3-20 PE=3 SV=2	0.0013	0.9143
sp|P01717|LV325_HUMAN	P01717	3	10	18.8	112	12011	Immunoglobulin lambda variable 3-25 OS=Homo sapiens OX=9606 GN=IGLV3-25 PE=1 SV=2	0.0013	0.5417
sp|P02774|VTDB_HUMAN	P02774	7	10	19.6	474	52918	Vitamin D-binding protein OS=Homo sapiens OX=9606 GN=GC PE=1 SV=2	0.0003	0.5704
sp|P12830|CADH1_HUMAN	P12830	7	10	4.8	882	97456	Cadherin-1 OS=Homo sapiens OX=9606 GN=CDH1 PE=1 SV=3	0.0002	0.1169
sp|P13987|CD59_HUMAN	P13987	7	10	28.1	128	14177	CD59 glycoprotein OS=Homo sapiens OX=9606 GN=CD59 PE=1 SV=1	0.0012	0.9099
sp|P14625|ENPL_HUMAN	P14625	5	10	9.6	803	92469	Endoplasmin OS=Homo sapiens OX=9606 GN=HSP90B1 PE=1 SV=1	0.0002	0.2474
sp|P19113|DCHS_HUMAN	P19113	2	10	1.7	662	74141	Histidine decarboxylase OS=Homo sapiens OX=9606 GN=HDC PE=1 SV=2	0.0002	0.0399
sp|P30740|ILEU_HUMAN	P30740	7	10	18.5	379	42742	Leukocyte elastase inhibitor OS=Homo sapiens OX=9606 GN=SERPINB1 PE=1 SV=1	0.0004	0.5311
sp|P50395|GDIB_HUMAN	P50395	5	10	13.7	445	50663	Rab GDP dissociation inhibitor beta OS=Homo sapiens OX=9606 GN=GDI2 PE=1 SV=2	0.0003	0.3709
sp|P59665|DEF1_HUMAN;sp|P59666|DEF3_HUMAN	P59665;P59666	4	10	20.2	94	10201	Neutrophil defensin 1 OS=Homo sapiens OX=9606 GN=DEFA1 PE=1 SV=1	0.0016	0.5922
sp|P68371|TBB4B_HUMAN;sp|Q9BVA1|TBB2B_HUMAN;sp|Q13885|TBB2A_HUMAN	P68371;Q9BVA1;Q13885	6	10	16.9	445	49831	Tubulin beta-4B chain OS=Homo sapiens OX=9606 GN=TUBB4B PE=1 SV=1	0.0003	0.4757
sp|Q01469|FABP5_HUMAN	Q01469	7	10	57.8	135	15164	Fatty acid-binding protein 5 OS=Homo sapiens OX=9606 GN=FABP5 PE=1 SV=3	0.0011	2.7844
sp|Q06830|PRDX1_HUMAN	Q06830	8	10	42.7	199	22110	Peroxiredoxin-1 OS=Homo sapiens OX=9606 GN=PRDX1 PE=1 SV=1	0.0007	1.673
sp|Q13162|PRDX4_HUMAN	Q13162	7	10	32.5	271	30540	Peroxiredoxin-4 OS=Homo sapiens OX=9606 GN=PRDX4 PE=1 SV=1	0.0005	1.1135
sp|Q86YZ3|HORN_HUMAN	Q86YZ3	7	10	10.4	2850	282389	Hornerin OS=Homo sapiens OX=9606 GN=HRNR PE=1 SV=2	0.0001	0.2706
sp|A0A0B4J1V6|HV373_HUMAN	A0A0B4J1V6	5	9	25.2	119	12858	Immunoglobulin heavy variable 3-73 OS=Homo sapiens OX=9606 GN=IGHV3-73 PE=3 SV=1	0.0011	0.7865
sp|O00299|CLIC1_HUMAN	O00299	5	9	27	241	26923	Chloride intracellular channel protein 1 OS=Homo sapiens OX=9606 GN=CLIC1 PE=1 SV=4	0.0006	0.8621
sp|O60814|H2B1K_HUMAN;sp|Q99880|H2B1L_HUMAN;sp|Q99879|H2B1M_HUMAN;sp|Q99877|H2B1N_HUMAN;sp|Q93079|H2B1H_HUMAN;sp|Q5QNW6|H2B2F_HUMAN;sp|P62807|H2B1C_HUMAN;sp|P58876|H2B1D_HUMAN;sp|P57053|H2BFS_HUMAN	O60814;Q99880;Q99879;Q99877;Q93079;Q5QNW6;P62807;P58876;P57053	5	9	37.3	126	13890	Histone H2B type 1-K OS=Homo sapiens OX=9606 GN=H2BC12 PE=1 SV=3	0.0011	1.3605
sp|P01602|KV105_HUMAN	P01602	5	9	23.1	117	12782	Immunoglobulin kappa variable 1-5 OS=Homo sapiens OX=9606 GN=IGKV1-5 PE=1 SV=2	0.0011	0.7022
sp|P01700|LV147_HUMAN	P01700	4	9	29.1	117	12284	Immunoglobulin lambda variable 1-47 OS=Homo sapiens OX=9606 GN=IGLV1-47 PE=1 SV=2	0.0011	0.9543
sp|P01742|HV169_HUMAN	P01742	7	9	39.3	117	12659	Immunoglobulin heavy variable 1-69 OS=Homo sapiens OX=9606 GN=IGHV1-69 PE=1 SV=2	0.0011	1.4717
sp|P01743|HV146_HUMAN	P01743	7	9	25.6	117	12933	Immunoglobulin heavy variable 1-46 OS=Homo sapiens OX=9606 GN=IGHV1-46 PE=1 SV=2	0.0011	0.803
sp|P02749|APOH_HUMAN	P02749	6	9	20.9	345	38298	Beta-2-glycoprotein 1 OS=Homo sapiens OX=9606 GN=APOH PE=1 SV=3	0.0004	0.6181
sp|P06310|KV230_HUMAN	P06310	5	9	41.7	120	13185	Immunoglobulin kappa variable 2-30 OS=Homo sapiens OX=9606 GN=IGKV2-30 PE=3 SV=2	0.0011	1.6122
sp|P08758|ANXA5_HUMAN	P08758	8	9	29.1	320	35937	Annexin A5 OS=Homo sapiens OX=9606 GN=ANXA5 PE=1 SV=2	0.0004	0.9543
sp|P09958|FURIN_HUMAN	P09958	4	9	6.3	794	86678	Furin OS=Homo sapiens OX=9606 GN=FURIN PE=1 SV=2	0.0002	0.1561
sp|P10599|THIO_HUMAN	P10599	4	9	39	105	11737	Thioredoxin OS=Homo sapiens OX=9606 GN=TXN PE=1 SV=3	0.0013	1.4547
sp|P22528|SPR1B_HUMAN	P22528	2	9	34.8	89	9888	Cornifin-B OS=Homo sapiens OX=9606 GN=SPRR1B PE=1 SV=2	0.0015	1.2284
sp|P32119|PRDX2_HUMAN	P32119	5	9	30.3	198	21892	Peroxiredoxin-2 OS=Homo sapiens OX=9606 GN=PRDX2 PE=1 SV=5	0.0007	1.0091
sp|Q06828|FMOD_HUMAN	Q06828	7	9	18.1	376	43179	Fibromodulin OS=Homo sapiens OX=9606 GN=FMOD PE=1 SV=2	0.0004	0.5171
sp|Q15293|RCN1_HUMAN	Q15293	4	9	13	331	38890	Reticulocalbin-1 OS=Homo sapiens OX=9606 GN=RCN1 PE=1 SV=1	0.0004	0.349
sp|Q8WVQ1|CANT1_HUMAN	Q8WVQ1	4	9	13.7	401	44840	Soluble calcium-activated nucleotidase 1 OS=Homo sapiens OX=9606 GN=CANT1 PE=1 SV=1	0.0003	0.3709
sp|Q99954|SMR3A_HUMAN	Q99954	1	9	9.7	134	14048	Submaxillary gland androgen-regulated protein 3A OS=Homo sapiens OX=9606 GN=SMR3A PE=1 SV=2	0.001	0.2503
sp|A0A0B4J1U7|HV601_HUMAN	A0A0B4J1U7	5	8	28.1	121	13481	Immunoglobulin heavy variable 6-1 OS=Homo sapiens OX=9606 GN=IGHV6-1 PE=3 SV=1	0.001	0.9099
sp|A0A0B4J1V2|HV226_HUMAN	A0A0B4J1V2	5	8	29.4	119	13182	Immunoglobulin heavy variable 2-26 OS=Homo sapiens OX=9606 GN=IGHV2-26 PE=3 SV=1	0.001	0.9679
sp|A0A0C4DH25|KVD20_HUMAN	A0A0C4DH25	3	8	27.6	116	12515	Immunoglobulin kappa variable 3D-20 OS=Homo sapiens OX=9606 GN=IGKV3D-20 PE=3 SV=1	0.001	0.888
sp|A0A0C4DH68|KV224_HUMAN	A0A0C4DH68	4	8	20	120	13079	Immunoglobulin kappa variable 2-24 OS=Homo sapiens OX=9606 GN=IGKV2-24 PE=3 SV=1	0.001	0.5849
sp|A0A0J9YVY3|HV741_HUMAN	A0A0J9YVY3	3	8	25.6	117	12849	Immunoglobulin heavy variable 7-4-1 OS=Homo sapiens OX=9606 GN=IGHV7-4-1 PE=3 SV=1	0.001	0.803
sp|A0A0J9YXX1|HV5X1_HUMAN	A0A0J9YXX1	2	8	10.3	117	12773	Immunoglobulin heavy variable 5-10-1 OS=Homo sapiens OX=9606 GN=IGHV5-10-1 PE=3 SV=1	0.001	0.2677
sp|O95994|AGR2_HUMAN	O95994	6	8	29.1	175	19979	Anterior gradient protein 2 homolog OS=Homo sapiens OX=9606 GN=AGR2 PE=1 SV=1	0.0007	0.9543
sp|P01599|KV117_HUMAN	P01599	4	8	31.6	117	12779	Immunoglobulin kappa variable 1-17 OS=Homo sapiens OX=9606 GN=IGKV1-17 PE=1 SV=2	0.001	1.0701
sp|P01704|LV214_HUMAN	P01704	2	8	13.3	120	12597	Immunoglobulin lambda variable 2-14 OS=Homo sapiens OX=9606 GN=IGLV2-14 PE=1 SV=2	0.001	0.3583
sp|P01860|IGHG3_HUMAN	P01860	5	8	10.1	446	49093	Immunoglobulin heavy constant gamma 3 OS=Homo sapiens OX=9606 GN=IGHG3 PE=1 SV=3	0.0003	0.2618
sp|P05164|PERM_HUMAN	P05164	5	8	9.7	745	83869	Myeloperoxidase OS=Homo sapiens OX=9606 GN=MPO PE=1 SV=1	0.0002	0.2503
sp|P07996|TSP1_HUMAN	P07996	7	8	7.7	1170	129383	Thrombospondin-1 OS=Homo sapiens OX=9606 GN=THBS1 PE=1 SV=2	0.0001	0.194
sp|P08582|TRFM_HUMAN	P08582	5	8	9.8	738	80215	Melanotransferrin OS=Homo sapiens OX=9606 GN=MELTF PE=1 SV=2	0.0002	0.2531
sp|P20930|FILA_HUMAN	P20930	7	8	6.6	4061	435180	Filaggrin OS=Homo sapiens OX=9606 GN=FLG PE=1 SV=3	0	0.1641
sp|P35321|SPR1A_HUMAN	P35321	2	8	34.8	89	9877	Cornifin-A OS=Homo sapiens OX=9606 GN=SPRR1A PE=1 SV=2	0.0013	1.2284
sp|P61916|NPC2_HUMAN	P61916	4	8	40.4	151	16570	NPC intracellular cholesterol transporter 2 OS=Homo sapiens OX=9606 GN=NPC2 PE=1 SV=1	0.0008	1.5351
sp|Q5T750|KPLCE_HUMAN	Q5T750	4	8	16.8	250	26238	Protein KPLCE OS=Homo sapiens OX=9606 GN=KPLCE PE=1 SV=1	0.0005	0.4723
sp|Q8NCL4|GALT6_HUMAN	Q8NCL4	6	8	12.7	622	71159	Polypeptide N-acetylgalactosaminyltransferase 6 OS=Homo sapiens OX=9606 GN=GALNT6 PE=1 SV=2	0.0002	0.3397
sp|Q8NFC6|BD1L1_HUMAN	Q8NFC6	3	8	1	3051	330467	Biorientation of chromosomes in cell division protein 1-like 1 OS=Homo sapiens OX=9606 GN=BOD1L1 PE=1 SV=2	0	0.0233
sp|Q8NFT2|STEA2_HUMAN	Q8NFT2	1	8	1.6	490	56056	Metalloreductase STEAP2 OS=Homo sapiens OX=9606 GN=STEAP2 PE=1 SV=3	0.0002	0.0375
sp|Q96P63|SPB12_HUMAN	Q96P63	6	8	19.3	405	46276	Serpin B12 OS=Homo sapiens OX=9606 GN=SERPINB12 PE=1 SV=1	0.0003	0.5596
sp|Q9C075|K1C23_HUMAN	Q9C075	5	8	13.3	422	48131	Keratin, type I cytoskeletal 23 OS=Homo sapiens OX=9606 GN=KRT23 PE=1 SV=2	0.0003	0.3583
sp|A0A0A0MT89|KJ01_HUMAN	A0A0A0MT89	4	7	100	12	1394	Immunoglobulin kappa joining 1 OS=Homo sapiens OX=9606 GN=IGKJ1 PE=4 SV=2	0.0086	9
sp|O95171|SCEL_HUMAN	O95171	4	7	8	688	77552	Sciellin OS=Homo sapiens OX=9606 GN=SCEL PE=1 SV=2	0.0001	0.2023
sp|O95395|GCNT3_HUMAN	O95395	4	7	9.4	438	50864	Beta-1,3-galactosyl-O-glycosyl-glycoprotein beta-1,6-N-acetylglucosaminyltransferase 3 OS=Homo sapiens OX=9606 GN=GCNT3 PE=2 SV=1	0.0002	0.2417
sp|O95436|NPT2B_HUMAN	O95436	3	7	5.7	690	75759	Sodium-dependent phosphate transport protein 2B OS=Homo sapiens OX=9606 GN=SLC34A2 PE=1 SV=3	0.0001	0.1402
sp|P00352|AL1A1_HUMAN	P00352	6	7	11.6	501	54862	Aldehyde dehydrogenase 1A1 OS=Homo sapiens OX=9606 GN=ALDH1A1 PE=1 SV=2	0.0002	0.3062
sp|P01709|LV208_HUMAN	P01709	2	7	17.8	118	12382	Immunoglobulin lambda variable 2-8 OS=Homo sapiens OX=9606 GN=IGLV2-8 PE=1 SV=2	0.0009	0.5066
sp|P04040|CATA_HUMAN	P04040	6	7	16.7	527	59756	Catalase OS=Homo sapiens OX=9606 GN=CAT PE=1 SV=3	0.0002	0.4689
sp|P05155|IC1_HUMAN	P05155	6	7	15.4	500	55154	Plasma protease C1 inhibitor OS=Homo sapiens OX=9606 GN=SERPING1 PE=1 SV=2	0.0002	0.4256
sp|P07711|CATL1_HUMAN	P07711	5	7	11.1	333	37564	Procathepsin L OS=Homo sapiens OX=9606 GN=CTSL PE=1 SV=2	0.0003	0.2912
sp|P08670|VIME_HUMAN	P08670	5	7	12.2	466	53652	Vimentin OS=Homo sapiens OX=9606 GN=VIM PE=1 SV=4	0.0002	0.3243
sp|P0DJI8|SAA1_HUMAN	P0DJI8	4	7	36.1	122	13532	Serum amyloid A-1 protein OS=Homo sapiens OX=9606 GN=SAA1 PE=1 SV=1	0.0008	1.2961
sp|P0DTE1|HV383_HUMAN	P0DTE1	4	7	19.1	115	12671	Probable non-functional immunoglobulin heavy variable 3-38-3 OS=Homo sapiens OX=9606 GN=IGHV3-38-3 PE=1 SV=1	0.0009	0.5524
sp|P15291|B4GT1_HUMAN	P15291	3	7	6.3	398	43920	Beta-1,4-galactosyltransferase 1 OS=Homo sapiens OX=9606 GN=B4GALT1 PE=1 SV=5	0.0003	0.1561
sp|P15309|PPAP_HUMAN	P15309	5	7	16.3	386	44566	Prostatic acid phosphatase OS=Homo sapiens OX=9606 GN=ACP3 PE=1 SV=3	0.0003	0.4555
sp|P15907|SIAT1_HUMAN	P15907	4	7	14	406	46605	Beta-galactoside alpha-2,6-sialyltransferase 1 OS=Homo sapiens OX=9606 GN=ST6GAL1 PE=1 SV=1	0.0003	0.3804
sp|P22352|GPX3_HUMAN	P22352	4	7	22.1	226	25402	Glutathione peroxidase 3 OS=Homo sapiens OX=9606 GN=GPX3 PE=1 SV=2	0.0005	0.6634
sp|P23528|COF1_HUMAN	P23528	7	7	47.6	166	18502	Cofilin-1 OS=Homo sapiens OX=9606 GN=CFL1 PE=1 SV=3	0.0006	1.9923
sp|P26038|MOES_HUMAN	P26038	5	7	7.5	577	67820	Moesin OS=Homo sapiens OX=9606 GN=MSN PE=1 SV=3	0.0002	0.1885
sp|P31947|1433S_HUMAN	P31947	6	7	18.5	248	27774	14-3-3 protein sigma OS=Homo sapiens OX=9606 GN=SFN PE=1 SV=1	0.0004	0.5311
sp|P60174|TPIS_HUMAN	P60174	5	7	28.5	249	26669	Triosephosphate isomerase OS=Homo sapiens OX=9606 GN=TPI1 PE=1 SV=4	0.0004	0.9275
sp|P60660|MYL6_HUMAN	P60660	3	7	26.5	151	16930	Myosin light polypeptide 6 OS=Homo sapiens OX=9606 GN=MYL6 PE=1 SV=2	0.0007	0.8408
sp|Q02487|DSC2_HUMAN	Q02487	5	7	3	901	99962	Desmocollin-2 OS=Homo sapiens OX=9606 GN=DSC2 PE=1 SV=1	0.0001	0.0715
sp|Q08431|MFGM_HUMAN	Q08431	6	7	16	387	43105	Lactadherin OS=Homo sapiens OX=9606 GN=MFGE8 PE=1 SV=3	0.0003	0.4454
sp|Q11201|SIA4A_HUMAN	Q11201	5	7	12.9	340	39075	CMP-N-acetylneuraminate-beta-galactosamide-alpha-2,3-sialyltransferase 1 OS=Homo sapiens OX=9606 GN=ST3GAL1 PE=1 SV=1	0.0003	0.3459
sp|Q16651|PRSS8_HUMAN	Q16651	4	7	9.6	343	36431	Prostasin OS=Homo sapiens OX=9606 GN=PRSS8 PE=1 SV=1	0.0003	0.2474
sp|Q6KB66|K2C80_HUMAN	Q6KB66	5	7	13.3	452	50525	Keratin, type II cytoskeletal 80 OS=Homo sapiens OX=9606 GN=KRT80 PE=1 SV=2	0.0002	0.3583
sp|Q8N4A0|GALT4_HUMAN	Q8N4A0	4	7	9	578	66666	Polypeptide N-acetylgalactosaminyltransferase 4 OS=Homo sapiens OX=9606 GN=GALNT4 PE=1 SV=2	0.0002	0.2303
sp|Q8NBJ7|SUMF2_HUMAN	Q8NBJ7	3	7	13.3	301	33843	Inactive C-alpha-formylglycine-generating enzyme 2 OS=Homo sapiens OX=9606 GN=SUMF2 PE=1 SV=2	0.0003	0.3583
sp|Q99963|SH3G3_HUMAN	Q99963	2	7	3.7	347	39285	Endophilin-A3 OS=Homo sapiens OX=9606 GN=SH3GL3 PE=1 SV=1	0.0003	0.0889
sp|Q9BUF5|TBB6_HUMAN	Q9BUF5	4	7	10.3	446	49857	Tubulin beta-6 chain OS=Homo sapiens OX=9606 GN=TUBB6 PE=1 SV=1	0.0002	0.2677
sp|Q9NZ08|ERAP1_HUMAN	Q9NZ08	5	7	6.3	941	107235	Endoplasmic reticulum aminopeptidase 1 OS=Homo sapiens OX=9606 GN=ERAP1 PE=1 SV=3	0.0001	0.1561
sp|Q9Y2Q3|GSTK1_HUMAN	Q9Y2Q3	2	7	11.5	226	25497	Glutathione S-transferase kappa 1 OS=Homo sapiens OX=9606 GN=GSTK1 PE=1 SV=3	0.0005	0.3032
sp|A0A075B6K0|LV316_HUMAN	A0A075B6K0	4	6	26.1	115	12466	Immunoglobulin lambda variable 3-16 OS=Homo sapiens OX=9606 GN=IGLV3-16 PE=3 SV=2	0.0008	0.8239
sp|A0A075B6K5|LV39_HUMAN;sp|P80748|LV321_HUMAN	A0A075B6K5;P80748	2	6	23.5	115	12332	Immunoglobulin lambda variable 3-9 OS=Homo sapiens OX=9606 GN=IGLV3-9 PE=3 SV=1	0.0008	0.7179
sp|A0A075B6S2|KVD29_HUMAN;sp|A2NJV5|KV229_HUMAN	A0A075B6S2;A2NJV5	3	6	25.8	120	13143	Immunoglobulin kappa variable 2D-29 OS=Homo sapiens OX=9606 GN=IGKV2D-29 PE=3 SV=1	0.0007	0.8113
sp|O14745|NHRF1_HUMAN	O14745	5	6	18.2	358	38868	Na(+)/H(+) exchange regulatory cofactor NHE-RF1 OS=Homo sapiens OX=9606 GN=NHERF1 PE=1 SV=4	0.0002	0.5205
sp|O75503|CLN5_HUMAN	O75503	1	6	6.4	358	41497	Ceroid-lipofuscinosis neuronal protein 5 OS=Homo sapiens OX=9606 GN=CLN5 PE=1 SV=2	0.0002	0.1588
sp|O75888|TNF13_HUMAN	O75888	3	6	15.2	250	27433	Tumor necrosis factor ligand superfamily member 13 OS=Homo sapiens OX=9606 GN=TNFSF13 PE=1 SV=1	0.0004	0.4191
sp|P01601|KVD16_HUMAN	P01601	2	6	18.8	117	12730	Immunoglobulin kappa variable 1D-16 OS=Homo sapiens OX=9606 GN=IGKV1D-16 PE=3 SV=2	0.0008	0.5417
sp|P01766|HV313_HUMAN	P01766	4	6	31.9	116	12506	Immunoglobulin heavy variable 3-13 OS=Homo sapiens OX=9606 GN=IGHV3-13 PE=1 SV=2	0.0008	1.0845
sp|P02765|FETUA_HUMAN	P02765	3	6	15.8	367	39341	Alpha-2-HS-glycoprotein OS=Homo sapiens OX=9606 GN=AHSG PE=1 SV=2	0.0002	0.4388
sp|P04066|FUCO_HUMAN	P04066	3	6	7.3	466	53689	Tissue alpha-L-fucosidase OS=Homo sapiens OX=9606 GN=FUCA1 PE=1 SV=4	0.0002	0.183
sp|P04075|ALDOA_HUMAN	P04075	4	6	20.3	364	39420	Fructose-bisphosphate aldolase A OS=Homo sapiens OX=9606 GN=ALDOA PE=1 SV=2	0.0002	0.5959
sp|P0DJI9|SAA2_HUMAN	P0DJI9	4	6	36.1	122	13527	Serum amyloid A-2 protein OS=Homo sapiens OX=9606 GN=SAA2 PE=1 SV=1	0.0007	1.2961
sp|P17900|SAP3_HUMAN	P17900	4	6	22.8	193	20838	Ganglioside GM2 activator OS=Homo sapiens OX=9606 GN=GM2A PE=1 SV=4	0.0005	0.6904
sp|P30838|AL3A1_HUMAN	P30838	5	6	14.6	453	50395	Aldehyde dehydrogenase, dimeric NADP-preferring OS=Homo sapiens OX=9606 GN=ALDH3A1 PE=1 SV=3	0.0002	0.3996
sp|P42357|HUTH_HUMAN	P42357	2	6	4.3	657	72698	Histidine ammonia-lyase OS=Homo sapiens OX=9606 GN=HAL PE=1 SV=1	0.0001	0.1041
sp|P53634|CATC_HUMAN	P53634	3	6	4.5	463	51854	Dipeptidyl peptidase 1 OS=Homo sapiens OX=9606 GN=CTSC PE=1 SV=2	0.0002	0.1092
sp|P55064|AQP5_HUMAN	P55064	3	6	8.7	265	28292	Aquaporin-5 OS=Homo sapiens OX=9606 GN=AQP5 PE=1 SV=1	0.0003	0.2218
sp|P62987|RL40_HUMAN	P62987	5	6	34.4	128	14728	Ubiquitin-ribosomal protein eL40 fusion protein OS=Homo sapiens OX=9606 GN=UBA52 PE=1 SV=2	0.0007	1.208
sp|Q12841|FSTL1_HUMAN	Q12841	3	6	10.7	308	34985	Follistatin-related protein 1 OS=Homo sapiens OX=9606 GN=FSTL1 PE=1 SV=1	0.0003	0.2794
sp|Q13438|OS9_HUMAN	Q13438	3	6	9.1	667	75562	Protein OS-9 OS=Homo sapiens OX=9606 GN=OS9 PE=1 SV=1	0.0001	0.2331
sp|Q15029|U5S1_HUMAN	Q15029	3	6	1.4	972	109436	116 kDa U5 small nuclear ribonucleoprotein component OS=Homo sapiens OX=9606 GN=EFTUD2 PE=1 SV=1	0.0001	0.0328
sp|Q8WXI7|MUC16_HUMAN	Q8WXI7	4	6	0.6	14507	1519216	Mucin-16 OS=Homo sapiens OX=9606 GN=MUC16 PE=1 SV=3	0	0.0139
sp|Q92817|EVPL_HUMAN	Q92817	6	6	4.4	2033	231602	Envoplakin OS=Homo sapiens OX=9606 GN=EVPL PE=1 SV=3	0	0.1066
sp|Q99538|LGMN_HUMAN	Q99538	5	6	11.5	433	49411	Legumain OS=Homo sapiens OX=9606 GN=LGMN PE=1 SV=1	0.0002	0.3032
sp|Q9BWS9|CHID1_HUMAN	Q9BWS9	6	6	21.9	393	44941	Chitinase domain-containing protein 1 OS=Homo sapiens OX=9606 GN=CHID1 PE=1 SV=1	0.0002	0.6558
sp|Q9HCY8|S10AE_HUMAN	Q9HCY8	3	6	39.4	104	11662	Protein S100-A14 OS=Homo sapiens OX=9606 GN=S100A14 PE=1 SV=1	0.0008	1.4774
sp|A0A075B6I0|LV861_HUMAN	A0A075B6I0	2	5	13.1	122	12814	Immunoglobulin lambda variable 8-61 OS=Homo sapiens OX=9606 GN=IGLV8-61 PE=3 SV=7	0.0006	0.3521
sp|A0A0A0MT36|KVD21_HUMAN	A0A0A0MT36	4	5	37.7	114	12340	Immunoglobulin kappa variable 6D-21 OS=Homo sapiens OX=9606 GN=IGKV6D-21 PE=3 SV=1	0.0006	1.3823
sp|A0A0C4DH36|HV338_HUMAN	A0A0C4DH36	3	5	19	116	12759	Probable non-functional immunoglobulin heavy variable 3-38 OS=Homo sapiens OX=9606 GN=IGHV3-38 PE=1 SV=1	0.0006	0.5488
sp|O60888|CUTA_HUMAN	O60888	3	5	33.5	179	19116	Protein CutA OS=Homo sapiens OX=9606 GN=CUTA PE=1 SV=2	0.0004	1.1627
sp|O75787|RENR_HUMAN	O75787	4	5	19.1	350	39008	Renin receptor OS=Homo sapiens OX=9606 GN=ATP6AP2 PE=1 SV=2	0.0002	0.5524
sp|P06703|S10A6_HUMAN	P06703	3	5	22.2	90	10180	Protein S100-A6 OS=Homo sapiens OX=9606 GN=S100A6 PE=1 SV=1	0.0008	0.6672
sp|P08311|CATG_HUMAN	P08311	4	5	18	255	28837	Cathepsin G OS=Homo sapiens OX=9606 GN=CTSG PE=1 SV=2	0.0003	0.5136
sp|P15144|AMPN_HUMAN	P15144	3	5	3.7	967	109539	Aminopeptidase N OS=Homo sapiens OX=9606 GN=ANPEP PE=1 SV=4	0.0001	0.0889
sp|P19971|TYPH_HUMAN	P19971	3	5	7.1	482	49955	Thymidine phosphorylase OS=Homo sapiens OX=9606 GN=TYMP PE=1 SV=2	0.0002	0.1776
sp|P23490|LORI_HUMAN	P23490	3	5	6.7	312	25761	Loricrin OS=Homo sapiens OX=9606 GN=LORICRIN PE=1 SV=2	0.0002	0.1668
sp|P28325|CYTD_HUMAN	P28325	3	5	43	142	16080	Cystatin-D OS=Homo sapiens OX=9606 GN=CST5 PE=1 SV=1	0.0005	1.6915
sp|P31946|1433B_HUMAN	P31946	4	5	19.5	246	28082	14-3-3 protein beta/alpha OS=Homo sapiens OX=9606 GN=YWHAB PE=1 SV=3	0.0003	0.5668
sp|P35749|MYH11_HUMAN	P35749	3	5	1.6	1972	227337	Myosin-11 OS=Homo sapiens OX=9606 GN=MYH11 PE=1 SV=3	0	0.0375
sp|P48723|HSP13_HUMAN	P48723	5	5	8.9	471	51928	Heat shock 70 kDa protein 13 OS=Homo sapiens OX=9606 GN=HSPA13 PE=1 SV=1	0.0002	0.2274
sp|P58499|FAM3B_HUMAN	P58499	3	5	18.3	235	25982	Protein FAM3B OS=Homo sapiens OX=9606 GN=FAM3B PE=1 SV=2	0.0003	0.5241
sp|Q01459|DIAC_HUMAN	Q01459	4	5	12.5	385	43760	Di-N-acetylchitobiase OS=Homo sapiens OX=9606 GN=CTBS PE=1 SV=1	0.0002	0.3335
sp|Q13516|OLIG2_HUMAN;sp|Q7RTU3|OLIG3_HUMAN	Q13516;Q7RTU3	3	5	7.7	323	32385	Oligodendrocyte transcription factor 2 OS=Homo sapiens OX=9606 GN=OLIG2 PE=1 SV=2	0.0002	0.194
sp|Q14508|WFDC2_HUMAN	Q14508	1	5	11.3	124	12993	WAP four-disulfide core domain protein 2 OS=Homo sapiens OX=9606 GN=WFDC2 PE=1 SV=2	0.0006	0.2972
sp|Q15517|CDSN_HUMAN	Q15517	4	5	8.7	529	51522	Corneodesmosin OS=Homo sapiens OX=9606 GN=CDSN PE=1 SV=3	0.0001	0.2218
sp|Q6UWP8|SBSN_HUMAN	Q6UWP8	3	5	15.3	590	60541	Suprabasin OS=Homo sapiens OX=9606 GN=SBSN PE=1 SV=2	0.0001	0.4223
sp|Q86UD1|OAF_HUMAN	Q86UD1	2	5	10.3	273	30688	Out at first protein homolog OS=Homo sapiens OX=9606 GN=OAF PE=2 SV=1	0.0003	0.2677
sp|Q8TD31|CCHCR_HUMAN	Q8TD31	2	5	2.8	782	88671	Coiled-coil alpha-helical rod protein 1 OS=Homo sapiens OX=9606 GN=CCHCR1 PE=1 SV=2	0.0001	0.0666
sp|Q8WVV4|POF1B_HUMAN	Q8WVV4	4	5	7.3	589	68065	Protein POF1B OS=Homo sapiens OX=9606 GN=POF1B PE=1 SV=3	0.0001	0.183
sp|Q8WXG9|AGRV1_HUMAN	Q8WXG9	2	5	0.4	6306	693082	Adhesion G-protein coupled receptor V1 OS=Homo sapiens OX=9606 GN=ADGRV1 PE=1 SV=2	0	0.0093
sp|Q96BQ1|FAM3D_HUMAN	Q96BQ1	5	5	22.3	224	24963	Protein FAM3D OS=Homo sapiens OX=9606 GN=FAM3D PE=1 SV=1	0.0003	0.6711
sp|Q96DR8|MUCL1_HUMAN	Q96DR8	2	5	13.3	90	9039	Mucin-like protein 1 OS=Homo sapiens OX=9606 GN=MUCL1 PE=1 SV=1	0.0008	0.3583
sp|Q96EU7|C1GLC_HUMAN	Q96EU7	3	5	12.3	318	36382	C1GALT1-specific chaperone 1 OS=Homo sapiens OX=9606 GN=C1GALT1C1 PE=1 SV=1	0.0002	0.3274
sp|Q9BQ16|TICN3_HUMAN	Q9BQ16	2	5	5.7	436	49429	Testican-3 OS=Homo sapiens OX=9606 GN=SPOCK3 PE=1 SV=2	0.0002	0.1402
sp|Q9GZM7|TINAL_HUMAN	Q9GZM7	1	5	1.9	467	52387	Tubulointerstitial nephritis antigen-like OS=Homo sapiens OX=9606 GN=TINAGL1 PE=1 SV=1	0.0002	0.0447
sp|Q9NRJ3|CCL28_HUMAN	Q9NRJ3	2	5	14.2	127	14280	C-C motif chemokine 28 OS=Homo sapiens OX=9606 GN=CCL28 PE=1 SV=1	0.0006	0.3868
sp|Q9NZT1|CALL5_HUMAN	Q9NZT1	5	5	42.5	146	15892	Calmodulin-like protein 5 OS=Homo sapiens OX=9606 GN=CALML5 PE=1 SV=2	0.0005	1.6607
sp|Q9UBR2|CATZ_HUMAN	Q9UBR2	5	5	25.1	303	33868	Cathepsin Z OS=Homo sapiens OX=9606 GN=CTSZ PE=1 SV=1	0.0002	0.7824
sp|Q9UBT3|DKK4_HUMAN	Q9UBT3	4	5	22.8	224	24876	Dickkopf-related protein 4 OS=Homo sapiens OX=9606 GN=DKK4 PE=1 SV=1	0.0003	0.6904
sp|Q9UJJ9|GNPTG_HUMAN	Q9UJJ9	2	5	11.1	305	33974	N-acetylglucosamine-1-phosphotransferase subunit gamma OS=Homo sapiens OX=9606 GN=GNPTG PE=1 SV=1	0.0002	0.2912
sp|A0A075B6J9|LV218_HUMAN	A0A075B6J9	2	4	28.8	118	12412	Immunoglobulin lambda variable 2-18 OS=Homo sapiens OX=9606 GN=IGLV2-18 PE=3 SV=2	0.0005	0.9409
sp|A0A0A0MS14|HV145_HUMAN	A0A0A0MS14	2	4	14.5	117	13508	Immunoglobulin heavy variable 1-45 OS=Homo sapiens OX=9606 GN=IGHV1-45 PE=3 SV=1	0.0005	0.3964
sp|A0A0C4DH35|HV335_HUMAN	A0A0C4DH35	2	4	15.4	117	12810	Probable non-functional immunoglobulin heavy variable 3-35 OS=Homo sapiens OX=9606 GN=IGHV3-35 PE=1 SV=1	0.0005	0.4256
sp|B0FP48|UPK3L_HUMAN;sp|E5RIL1|UPKL2_HUMAN	B0FP48;E5RIL1	3	4	14.1	263	28385	Uroplakin-3b-like protein 1 OS=Homo sapiens OX=9606 GN=UPK3BL1 PE=2 SV=1	0.0002	0.3836
sp|O43790|KRT86_HUMAN;sp|Q14533|KRT81_HUMAN;sp|P78386|KRT85_HUMAN;sp|P78385|KRT83_HUMAN	O43790;Q14533;P78386;P78385	2	4	3.5	486	53501	Keratin, type II cuticular Hb6 OS=Homo sapiens OX=9606 GN=KRT86 PE=1 SV=1	0.0001	0.0839
sp|P00736|C1R_HUMAN	P00736	2	4	3.7	705	80119	Complement C1r subcomponent OS=Homo sapiens OX=9606 GN=C1R PE=1 SV=2	0.0001	0.0889
sp|P01859|IGHG2_HUMAN	P01859	3	4	10.1	395	43806	Immunoglobulin heavy constant gamma 2 OS=Homo sapiens OX=9606 GN=IGHG2 PE=1 SV=3	0.0001	0.2618
sp|P02778|CXL10_HUMAN	P02778	2	4	23.5	98	10881	C-X-C motif chemokine 10 OS=Homo sapiens OX=9606 GN=CXCL10 PE=1 SV=2	0.0006	0.7179
sp|P02790|HEMO_HUMAN	P02790	3	4	4.1	462	51676	Hemopexin OS=Homo sapiens OX=9606 GN=HPX PE=1 SV=2	0.0001	0.099
sp|P04430|KV116_HUMAN	P04430	2	4	20.5	117	12618	Immunoglobulin kappa variable 1-16 OS=Homo sapiens OX=9606 GN=IGKV1-16 PE=1 SV=2	0.0005	0.6032
sp|P05156|CFAI_HUMAN	P05156	2	4	5.3	583	65750	Complement factor I OS=Homo sapiens OX=9606 GN=CFI PE=1 SV=2	0.0001	0.1298
sp|P05186|PPBT_HUMAN	P05186	4	4	14.9	524	57305	Alkaline phosphatase, tissue-nonspecific isozyme OS=Homo sapiens OX=9606 GN=ALPL PE=1 SV=4	0.0001	0.4093
sp|P08134|RHOC_HUMAN	P08134	2	4	10.9	193	22006	Rho-related GTP-binding protein RhoC OS=Homo sapiens OX=9606 GN=RHOC PE=1 SV=1	0.0003	0.2853
sp|P0C0L4|CO4A_HUMAN;sp|P0C0L5|CO4B_HUMAN	P0C0L4;P0C0L5	3	4	3.3	1744	192784	Complement C4-A OS=Homo sapiens OX=9606 GN=C4A PE=1 SV=2	0	0.0789
sp|P12259|FA5_HUMAN	P12259	2	4	1.5	2224	251701	Coagulation factor V OS=Homo sapiens OX=9606 GN=F5 PE=1 SV=4	0	0.0351
sp|P13639|EF2_HUMAN	P13639	4	4	5.4	858	95338	Elongation factor 2 OS=Homo sapiens OX=9606 GN=EEF2 PE=1 SV=4	0.0001	0.1324
sp|P15941|MUC1_HUMAN	P15941	2	4	2.2	1255	122102	Mucin-1 OS=Homo sapiens OX=9606 GN=MUC1 PE=1 SV=3	0	0.052
sp|P16070|CD44_HUMAN	P16070	3	4	3	742	81538	CD44 antigen OS=Homo sapiens OX=9606 GN=CD44 PE=1 SV=3	0.0001	0.0715
sp|P21926|CD9_HUMAN	P21926	2	4	15.4	228	25416	CD9 antigen OS=Homo sapiens OX=9606 GN=CD9 PE=1 SV=4	0.0003	0.4256
sp|P22531|SPR2E_HUMAN;sp|Q9BYE4|SPR2G_HUMAN;sp|P35326|SPR2A_HUMAN;sp|P35325|SPR2B_HUMAN;sp|P22532|SPR2D_HUMAN	P22531;Q9BYE4;P35326;P35325;P22532	1	4	18.1	72	7855	Small proline-rich protein 2E OS=Homo sapiens OX=9606 GN=SPRR2E PE=2 SV=2	0.0008	0.5171
sp|P25815|S100P_HUMAN	P25815	2	4	17.9	95	10400	Protein S100-P OS=Homo sapiens OX=9606 GN=S100P PE=1 SV=2	0.0006	0.5101
sp|P50238|CRIP1_HUMAN	P50238	2	4	23.4	77	8533	Cysteine-rich protein 1 OS=Homo sapiens OX=9606 GN=CRIP1 PE=1 SV=3	0.0008	0.714
sp|P50995|ANX11_HUMAN	P50995	2	4	4.2	505	54390	Annexin A11 OS=Homo sapiens OX=9606 GN=ANXA11 PE=1 SV=1	0.0001	0.1015
sp|P61586|RHOA_HUMAN	P61586	2	4	14	193	21768	Transforming protein RhoA OS=Homo sapiens OX=9606 GN=RHOA PE=1 SV=1	0.0003	0.3804
sp|P62258|1433E_HUMAN	P62258	4	4	16.9	255	29174	14-3-3 protein epsilon OS=Homo sapiens OX=9606 GN=YWHAE PE=1 SV=1	0.0002	0.4757
sp|P68431|H31_HUMAN;sp|Q71DI3|H32_HUMAN;sp|Q16695|H31T_HUMAN;sp|P84243|H33_HUMAN	P68431;Q71DI3;Q16695;P84243	3	4	19.9	136	15404	Histone H3.1 OS=Homo sapiens OX=9606 GN=H3C1 PE=1 SV=2	0.0004	0.5812
sp|Q08188|TGM3_HUMAN	Q08188	3	4	6.2	693	76632	Protein-glutamine gamma-glutamyltransferase E OS=Homo sapiens OX=9606 GN=TGM3 PE=1 SV=4	0.0001	0.1535
sp|Q12805|FBLN3_HUMAN	Q12805	4	4	17	493	54641	EGF-containing fibulin-like extracellular matrix protein 1 OS=Homo sapiens OX=9606 GN=EFEMP1 PE=1 SV=2	0.0001	0.4791
sp|Q6E0U4|DMKN_HUMAN	Q6E0U4	2	4	5.9	476	47082	Dermokine OS=Homo sapiens OX=9606 GN=DMKN PE=1 SV=3	0.0001	0.1455
sp|Q86SF2|GALT7_HUMAN	Q86SF2	3	4	5.5	657	75389	N-acetylgalactosaminyltransferase 7 OS=Homo sapiens OX=9606 GN=GALNT7 PE=1 SV=1	0.0001	0.135
sp|Q9H1E1|RNAS7_HUMAN	Q9H1E1	2	4	10.3	156	17419	Ribonuclease 7 OS=Homo sapiens OX=9606 GN=RNASE7 PE=1 SV=2	0.0004	0.2677
sp|Q9HAT2|SIAE_HUMAN	Q9HAT2	2	4	4	523	58315	Sialate O-acetylesterase OS=Homo sapiens OX=9606 GN=SIAE PE=1 SV=1	0.0001	0.0965
sp|Q9NRA1|PDGFC_HUMAN	Q9NRA1	3	4	8.1	345	39029	Platelet-derived growth factor C OS=Homo sapiens OX=9606 GN=PDGFC PE=1 SV=2	0.0002	0.205
sp|O00151|PDLI1_HUMAN	O00151	3	3	12.8	329	36072	PDZ and LIM domain protein 1 OS=Homo sapiens OX=9606 GN=PDLIM1 PE=1 SV=4	0.0001	0.3428
sp|O15041|SEM3E_HUMAN	O15041	2	3	3	775	89228	Semaphorin-3E OS=Homo sapiens OX=9606 GN=SEMA3E PE=1 SV=1	0.0001	0.0715
sp|O43653|PSCA_HUMAN	O43653	1	3	8.8	114	11959	Prostate stem cell antigen OS=Homo sapiens OX=9606 GN=PSCA PE=1 SV=2	0.0004	0.2246
sp|O75223|GGCT_HUMAN	O75223	3	3	28.2	188	21008	Gamma-glutamylcyclotransferase OS=Homo sapiens OX=9606 GN=GGCT PE=1 SV=1	0.0002	0.9143
sp|O75841|UPK1B_HUMAN	O75841	1	3	6.9	260	29643	Uroplakin-1b OS=Homo sapiens OX=9606 GN=UPK1B PE=1 SV=5	0.0002	0.1722
sp|P00338|LDHA_HUMAN	P00338	2	3	6.9	332	36689	L-lactate dehydrogenase A chain OS=Homo sapiens OX=9606 GN=LDHA PE=1 SV=2	0.0001	0.1722
sp|P01593|KVD33_HUMAN;sp|P01594|KV133_HUMAN	P01593;P01594	1	3	13.7	117	12848	Immunoglobulin kappa variable 1D-33 OS=Homo sapiens OX=9606 GN=IGKV1D-33 PE=1 SV=2	0.0004	0.3709
sp|P01701|LV151_HUMAN	P01701	2	3	17.9	117	12249	Immunoglobulin lambda variable 1-51 OS=Homo sapiens OX=9606 GN=IGLV1-51 PE=1 SV=2	0.0004	0.5101
sp|P01706|LV211_HUMAN	P01706	2	3	17.6	119	12644	Immunoglobulin lambda variable 2-11 OS=Homo sapiens OX=9606 GN=IGLV2-11 PE=1 SV=2	0.0004	0.4997
sp|P02647|APOA1_HUMAN	P02647	3	3	13.1	267	30778	Apolipoprotein A-I OS=Homo sapiens OX=9606 GN=APOA1 PE=1 SV=1	0.0002	0.3521
sp|P04080|CYTB_HUMAN	P04080	1	3	12.2	98	11140	Cystatin-B OS=Homo sapiens OX=9606 GN=CSTB PE=1 SV=2	0.0005	0.3243
sp|P06744|G6PI_HUMAN	P06744	3	3	5.6	558	63147	Glucose-6-phosphate isomerase OS=Homo sapiens OX=9606 GN=GPI PE=1 SV=4	0.0001	0.1376
sp|P06753|TPM3_HUMAN	P06753	2	3	9.8	285	32950	Tropomyosin alpha-3 chain OS=Homo sapiens OX=9606 GN=TPM3 PE=1 SV=2	0.0002	0.2531
sp|P07476|INVO_HUMAN	P07476	3	3	5.1	585	68479	Involucrin OS=Homo sapiens OX=9606 GN=IVL PE=1 SV=2	0.0001	0.1246
sp|P07737|PROF1_HUMAN	P07737	3	3	19.3	140	15054	Profilin-1 OS=Homo sapiens OX=9606 GN=PFN1 PE=1 SV=2	0.0003	0.5596
sp|P07900|HS90A_HUMAN	P07900	3	3	6.1	732	84660	Heat shock protein HSP 90-alpha OS=Homo sapiens OX=9606 GN=HSP90AA1 PE=1 SV=5	0.0001	0.1508
sp|P07951|TPM2_HUMAN;sp|P09493|TPM1_HUMAN	P07951;P09493	2	3	10.2	284	32851	Tropomyosin beta chain OS=Homo sapiens OX=9606 GN=TPM2 PE=1 SV=1	0.0002	0.2647
sp|P09237|MMP7_HUMAN	P09237	2	3	9	267	29677	Matrilysin OS=Homo sapiens OX=9606 GN=MMP7 PE=1 SV=1	0.0002	0.2303
sp|P10412|H14_HUMAN;sp|P16403|H12_HUMAN;sp|P16402|H13_HUMAN	P10412;P16403;P16402	2	3	12.3	219	21865	Histone H1.4 OS=Homo sapiens OX=9606 GN=H1-4 PE=1 SV=2	0.0002	0.3274
sp|P14138|EDN3_HUMAN	P14138	1	3	6.7	238	25454	Endothelin-3 OS=Homo sapiens OX=9606 GN=EDN3 PE=1 SV=1	0.0002	0.1668
sp|P14174|MIF_HUMAN	P14174	1	3	7.8	115	12476	Macrophage migration inhibitory factor OS=Homo sapiens OX=9606 GN=MIF PE=1 SV=4	0.0004	0.1967
sp|P15259|PGAM2_HUMAN;sp|Q8N0Y7|PGAM4_HUMAN;sp|P18669|PGAM1_HUMAN	P15259;Q8N0Y7;P18669	1	3	5.5	253	28766	Phosphoglycerate mutase 2 OS=Homo sapiens OX=9606 GN=PGAM2 PE=1 SV=3	0.0002	0.135
sp|P19021|AMD_HUMAN	P19021	3	3	2.7	973	108332	Peptidyl-glycine alpha-amidating monooxygenase OS=Homo sapiens OX=9606 GN=PAM PE=1 SV=2	0	0.0641
sp|P19652|A1AG2_HUMAN	P19652	2	3	9.5	201	23603	Alpha-1-acid glycoprotein 2 OS=Homo sapiens OX=9606 GN=ORM2 PE=1 SV=2	0.0002	0.2445
sp|P22735|TGM1_HUMAN	P22735	2	3	3.2	817	89787	Protein-glutamine gamma-glutamyltransferase K OS=Homo sapiens OX=9606 GN=TGM1 PE=1 SV=4	0.0001	0.0765
sp|P27348|1433T_HUMAN	P27348	3	3	13.1	245	27764	14-3-3 protein theta OS=Homo sapiens OX=9606 GN=YWHAQ PE=1 SV=1	0.0002	0.3521
sp|P30041|PRDX6_HUMAN	P30041	3	3	20.5	224	25035	Peroxiredoxin-6 OS=Homo sapiens OX=9606 GN=PRDX6 PE=1 SV=3	0.0002	0.6032
sp|P43251|BTD_HUMAN	P43251	2	3	7	543	61133	Biotinidase OS=Homo sapiens OX=9606 GN=BTD PE=1 SV=2	0.0001	0.1749
sp|P49862|KLK7_HUMAN	P49862	2	3	13.4	253	27525	Kallikrein-7 OS=Homo sapiens OX=9606 GN=KLK7 PE=1 SV=1	0.0002	0.3614
sp|P50591|TNF10_HUMAN	P50591	1	3	4.3	281	32509	Tumor necrosis factor ligand superfamily member 10 OS=Homo sapiens OX=9606 GN=TNFSF10 PE=1 SV=1	0.0002	0.1041
sp|P60953|CDC42_HUMAN	P60953	2	3	11	191	21259	Cell division control protein 42 homolog OS=Homo sapiens OX=9606 GN=CDC42 PE=1 SV=2	0.0002	0.2882
sp|Q13296|SG2A2_HUMAN	Q13296	2	3	12.9	93	10499	Mammaglobin-A OS=Homo sapiens OX=9606 GN=SCGB2A2 PE=1 SV=1	0.0005	0.3459
sp|Q14050|CO9A3_HUMAN	Q14050	3	3	3.1	684	63616	Collagen alpha-3(IX) chain OS=Homo sapiens OX=9606 GN=COL9A3 PE=1 SV=2	0.0001	0.074
sp|Q15828|CYTM_HUMAN	Q15828	1	3	7.4	149	16511	Cystatin-M OS=Homo sapiens OX=9606 GN=CST6 PE=1 SV=1	0.0003	0.1858
sp|Q5T655|CFA58_HUMAN	Q5T655	2	3	3.6	872	103417	Cilia- and flagella-associated protein 58 OS=Homo sapiens OX=9606 GN=CFAP58 PE=1 SV=1	0.0001	0.0864
sp|Q6PCB0|VWA1_HUMAN	Q6PCB0	2	3	6.7	445	46804	von Willebrand factor A domain-containing protein 1 OS=Homo sapiens OX=9606 GN=VWA1 PE=1 SV=1	0.0001	0.1668
sp|Q6UXB3|LYPD2_HUMAN	Q6UXB3	1	3	11.2	125	13115	Ly6/PLAUR domain-containing protein 2 OS=Homo sapiens OX=9606 GN=LYPD2 PE=1 SV=1	0.0004	0.2942
sp|Q7Z7M9|GALT5_HUMAN	Q7Z7M9	2	3	1.5	940	106266	Polypeptide N-acetylgalactosaminyltransferase 5 OS=Homo sapiens OX=9606 GN=GALNT5 PE=1 SV=1	0	0.0351
sp|Q8N1A0|KT222_HUMAN	Q8N1A0	2	3	7.1	295	34158	Keratin-like protein KRT222 OS=Homo sapiens OX=9606 GN=KRT222 PE=1 SV=1	0.0001	0.1776
sp|Q8WUM4|PDC6I_HUMAN	Q8WUM4	2	3	2.6	868	96023	Programmed cell death 6-interacting protein OS=Homo sapiens OX=9606 GN=PDCD6IP PE=1 SV=1	0.0001	0.0617
sp|Q92820|GGH_HUMAN	Q92820	2	3	8.2	318	35964	Gamma-glutamyl hydrolase OS=Homo sapiens OX=9606 GN=GGH PE=1 SV=2	0.0001	0.2078
sp|Q99519|NEUR1_HUMAN	Q99519	3	3	5.3	415	45467	Sialidase-1 OS=Homo sapiens OX=9606 GN=NEU1 PE=1 SV=1	0.0001	0.1298
sp|Q9UHD0|IL19_HUMAN	Q9UHD0	2	3	20.3	177	20452	Interleukin-19 OS=Homo sapiens OX=9606 GN=IL19 PE=1 SV=2	0.0002	0.5959
sp|A0A075B6I4|LVX54_HUMAN	A0A075B6I4	1	2	9.4	117	12395	Immunoglobulin lambda variable 10-54 OS=Homo sapiens OX=9606 GN=IGLV10-54 PE=3 SV=1	0.0003	0.2417
sp|A0A0C4DH38|HV551_HUMAN	A0A0C4DH38	2	2	26.5	117	12675	Immunoglobulin heavy variable 5-51 OS=Homo sapiens OX=9606 GN=IGHV5-51 PE=3 SV=1	0.0003	0.8408
sp|A0A0C4DH43|HV70D_HUMAN	A0A0C4DH43	2	2	19.3	119	13312	Immunoglobulin heavy variable 2-70D OS=Homo sapiens OX=9606 GN=IGHV2-70D PE=3 SV=1	0.0002	0.5596
sp|O00592|PODXL_HUMAN	O00592	2	2	4.5	558	58635	Podocalyxin OS=Homo sapiens OX=9606 GN=PODXL PE=1 SV=2	0.0001	0.1092
sp|O00754|MA2B1_HUMAN	O00754	1	2	1.6	1011	113744	Lysosomal alpha-mannosidase OS=Homo sapiens OX=9606 GN=MAN2B1 PE=1 SV=3	0	0.0375
sp|O14522|PTPRT_HUMAN;sp|P28827|PTPRM_HUMAN	O14522;P28827	1	2	0.8	1441	162133	Receptor-type tyrosine-protein phosphatase T OS=Homo sapiens OX=9606 GN=PTPRT PE=1 SV=6	0	0.0186
sp|O75094|SLIT3_HUMAN	O75094	1	2	0.9	1523	167712	Slit homolog 3 protein OS=Homo sapiens OX=9606 GN=SLIT3 PE=2 SV=3	0	0.0209
sp|O75629|CREG1_HUMAN	O75629	2	2	14.5	220	24075	Protein CREG1 OS=Homo sapiens OX=9606 GN=CREG1 PE=1 SV=1	0.0001	0.3964
sp|O75882|ATRN_HUMAN	O75882	1	2	1	1429	158536	Attractin OS=Homo sapiens OX=9606 GN=ATRN PE=1 SV=2	0	0.0233
sp|P01703|LV140_HUMAN	P01703	1	2	17.8	118	12302	Immunoglobulin lambda variable 1-40 OS=Homo sapiens OX=9606 GN=IGLV1-40 PE=1 SV=2	0.0002	0.5066
sp|P01889|HLAB_HUMAN	P01889	2	2	5.8	362	40460	HLA class I histocompatibility antigen, B alpha chain OS=Homo sapiens OX=9606 GN=HLA-B PE=1 SV=3	0.0001	0.1429
sp|P02675|FIBB_HUMAN	P02675	1	2	3.7	491	55928	Fibrinogen beta chain OS=Homo sapiens OX=9606 GN=FGB PE=1 SV=2	0.0001	0.0889
sp|P02679|FIBG_HUMAN	P02679	1	2	2.6	453	51512	Fibrinogen gamma chain OS=Homo sapiens OX=9606 GN=FGG PE=1 SV=3	0.0001	0.0617
sp|P04004|VTNC_HUMAN	P04004	2	2	5.2	478	54306	Vitronectin OS=Homo sapiens OX=9606 GN=VTN PE=1 SV=1	0.0001	0.1272
sp|P04156|PRIO_HUMAN	P04156	1	2	4.7	253	27661	Major prion protein OS=Homo sapiens OX=9606 GN=PRNP PE=1 SV=1	0.0001	0.1143
sp|P04233|HG2A_HUMAN	P04233	1	2	5.4	296	33516	HLA class II histocompatibility antigen gamma chain OS=Homo sapiens OX=9606 GN=CD74 PE=1 SV=3	0.0001	0.1324
sp|P08174|DAF_HUMAN	P08174	2	2	4.5	381	41400	Complement decay-accelerating factor OS=Homo sapiens OX=9606 GN=CD55 PE=1 SV=4	0.0001	0.1092
sp|P0DP23|CALM1_HUMAN;sp|P0DP25|CALM3_HUMAN;sp|P0DP24|CALM2_HUMAN	P0DP23;P0DP25;P0DP24	2	2	10.7	149	16838	Calmodulin-1 OS=Homo sapiens OX=9606 GN=CALM1 PE=1 SV=1	0.0002	0.2794
sp|P11279|LAMP1_HUMAN	P11279	1	2	2.6	417	44882	Lysosome-associated membrane glycoprotein 1 OS=Homo sapiens OX=9606 GN=LAMP1 PE=1 SV=3	0.0001	0.0617
sp|P13284|GILT_HUMAN	P13284	2	2	7.2	250	27964	Gamma-interferon-inducible lysosomal thiol reductase OS=Homo sapiens OX=9606 GN=IFI30 PE=1 SV=3	0.0001	0.1803
sp|P15104|GLNA_HUMAN	P15104	2	2	8.8	373	42064	Glutamine synthetase OS=Homo sapiens OX=9606 GN=GLUL PE=1 SV=4	0.0001	0.2246
sp|P15328|FOLR1_HUMAN	P15328	2	2	11.7	257	29819	Folate receptor alpha OS=Homo sapiens OX=9606 GN=FOLR1 PE=1 SV=3	0.0001	0.3092
sp|P16035|TIMP2_HUMAN	P16035	2	2	9.5	220	24399	Metalloproteinase inhibitor 2 OS=Homo sapiens OX=9606 GN=TIMP2 PE=1 SV=2	0.0001	0.2445
sp|P20160|CAP7_HUMAN	P20160	2	2	8.4	251	26886	Azurocidin OS=Homo sapiens OX=9606 GN=AZU1 PE=1 SV=3	0.0001	0.2134
sp|P20933|ASPG_HUMAN	P20933	1	2	6.1	346	37208	N(4)-(beta-N-acetylglucosaminyl)-L-asparaginase OS=Homo sapiens OX=9606 GN=AGA PE=1 SV=2	0.0001	0.1508
sp|P21741|MK_HUMAN	P21741	2	2	25.2	143	15585	Midkine OS=Homo sapiens OX=9606 GN=MDK PE=1 SV=1	0.0002	0.7865
sp|P27797|CALR_HUMAN	P27797	2	2	7.9	417	48142	Calreticulin OS=Homo sapiens OX=9606 GN=CALR PE=1 SV=1	0.0001	0.1995
sp|P32320|CDD_HUMAN	P32320	1	2	11.6	146	16185	Cytidine deaminase OS=Homo sapiens OX=9606 GN=CDA PE=1 SV=2	0.0002	0.3062
sp|P37802|TAGL2_HUMAN	P37802	2	2	14.6	199	22391	Transgelin-2 OS=Homo sapiens OX=9606 GN=TAGLN2 PE=1 SV=3	0.0001	0.3996
sp|P37837|TALDO_HUMAN	P37837	2	2	6.8	337	37540	Transaldolase OS=Homo sapiens OX=9606 GN=TALDO1 PE=1 SV=2	0.0001	0.1695
sp|P40925|MDHC_HUMAN	P40925	1	2	5.1	334	36426	Malate dehydrogenase, cytoplasmic OS=Homo sapiens OX=9606 GN=MDH1 PE=1 SV=4	0.0001	0.1246
sp|P60903|S10AA_HUMAN	P60903	1	2	14.4	97	11203	Protein S100-A10 OS=Homo sapiens OX=9606 GN=S100A10 PE=1 SV=2	0.0003	0.3932
sp|P68363|TBA1B_HUMAN;sp|Q9BQE3|TBA1C_HUMAN;sp|Q71U36|TBA1A_HUMAN	P68363;Q9BQE3;Q71U36	2	2	5.1	451	50152	Tubulin alpha-1B chain OS=Homo sapiens OX=9606 GN=TUBA1B PE=1 SV=1	0.0001	0.1246
sp|Q07654|TFF3_HUMAN	Q07654	1	2	22.5	80	8641	Trefoil factor 3 OS=Homo sapiens OX=9606 GN=TFF3 PE=1 SV=3	0.0004	0.6788
sp|Q13228|SBP1_HUMAN	Q13228	2	2	7.6	472	52391	Methanethiol oxidase OS=Homo sapiens OX=9606 GN=SELENBP1 PE=1 SV=2	0.0001	0.1912
sp|Q5SGD2|PPM1L_HUMAN	Q5SGD2	2	2	6.1	360	41053	Protein phosphatase 1L OS=Homo sapiens OX=9606 GN=PPM1L PE=1 SV=1	0.0001	0.1508
sp|Q6NUJ1|SAPL1_HUMAN	Q6NUJ1	1	2	3.6	521	56627	Proactivator polypeptide-like 1 OS=Homo sapiens OX=9606 GN=PSAPL1 PE=2 SV=2	0.0001	0.0864
sp|Q6ZVX7|FBX50_HUMAN	Q6ZVX7	1	2	3.6	275	30847	F-box only protein 50 OS=Homo sapiens OX=9606 GN=NCCRP1 PE=1 SV=1	0.0001	0.0864
sp|Q7Z406|MYH14_HUMAN	Q7Z406	2	2	1.5	1995	227868	Myosin-14 OS=Homo sapiens OX=9606 GN=MYH14 PE=1 SV=2	0	0.0351
sp|Q86SQ4|AGRG6_HUMAN	Q86SQ4	1	2	1.3	1221	136694	Adhesion G-protein coupled receptor G6 OS=Homo sapiens OX=9606 GN=ADGRG6 PE=1 SV=3	0	0.0304
sp|Q86T26|TM11B_HUMAN	Q86T26	1	2	3.1	416	46337	Transmembrane protease serine 11B OS=Homo sapiens OX=9606 GN=TMPRSS11B PE=2 SV=3	0.0001	0.074
sp|Q8NFT8|DNER_HUMAN	Q8NFT8	1	2	2	737	78475	Delta and Notch-like epidermal growth factor-related receptor OS=Homo sapiens OX=9606 GN=DNER PE=1 SV=1	0	0.0471
sp|Q8WWY7|WFD12_HUMAN	Q8WWY7	1	2	9	111	12050	WAP four-disulfide core domain protein 12 OS=Homo sapiens OX=9606 GN=WFDC12 PE=1 SV=1	0.0003	0.2303
sp|Q9BTY2|FUCO2_HUMAN	Q9BTY2	1	2	3.4	467	54067	Plasma alpha-L-fucosidase OS=Homo sapiens OX=9606 GN=FUCA2 PE=1 SV=2	0.0001	0.0814
sp|Q9H0E2|TOLIP_HUMAN	Q9H0E2	1	2	4.7	274	30282	Toll-interacting protein OS=Homo sapiens OX=9606 GN=TOLLIP PE=1 SV=1	0.0001	0.1143
sp|Q9NZP8|C1RL_HUMAN	Q9NZP8	1	2	2.9	487	53498	Complement C1r subcomponent-like protein OS=Homo sapiens OX=9606 GN=C1RL PE=1 SV=2	0.0001	0.0691
sp|Q9UNW1|MINP1_HUMAN	Q9UNW1	1	2	2.3	487	55051	Multiple inositol polyphosphate phosphatase 1 OS=Homo sapiens OX=9606 GN=MINPP1 PE=1 SV=1	0.0001	0.0544
sp|A0A075B6H9|LV469_HUMAN	A0A075B6H9	1	1	21.8	119	12773	Immunoglobulin lambda variable 4-69 OS=Homo sapiens OX=9606 GN=IGLV4-69 PE=1 SV=1	0.0001	0.652
sp|A0A0C4DH33|HV124_HUMAN	A0A0C4DH33	1	1	12.8	117	12824	Immunoglobulin heavy variable 1-24 OS=Homo sapiens OX=9606 GN=IGHV1-24 PE=3 SV=1	0.0001	0.3428
sp|A6NIZ1|RP1BL_HUMAN;sp|P62834|RAP1A_HUMAN;sp|P61224|RAP1B_HUMAN	A6NIZ1;P62834;P61224	1	1	7.6	184	20925	Ras-related protein Rap-1b-like protein OS=Homo sapiens OX=9606 GN=RAP1BL PE=2 SV=1	0.0001	0.1912
sp|O15231|ZN185_HUMAN	O15231	1	1	1.6	689	73525	Zinc finger protein 185 OS=Homo sapiens OX=9606 GN=ZNF185 PE=1 SV=3	0	0.0375
sp|O75131|CPNE3_HUMAN	O75131	1	1	2.6	537	60131	Copine-3 OS=Homo sapiens OX=9606 GN=CPNE3 PE=1 SV=1	0	0.0617
sp|O75342|LX12B_HUMAN	O75342	1	1	2.7	701	80356	Arachidonate 12-lipoxygenase, 12R-type OS=Homo sapiens OX=9606 GN=ALOX12B PE=1 SV=1	0	0.0641
sp|O95274|LYPD3_HUMAN	O95274	1	1	5.5	346	35971	Ly6/PLAUR domain-containing protein 3 OS=Homo sapiens OX=9606 GN=LYPD3 PE=1 SV=2	0	0.135
sp|P00491|PNPH_HUMAN	P00491	1	1	4.8	289	32118	Purine nucleoside phosphorylase OS=Homo sapiens OX=9606 GN=PNP PE=1 SV=2	0.0001	0.1169
sp|P00746|CFAD_HUMAN	P00746	1	1	5.9	253	27033	Complement factor D OS=Homo sapiens OX=9606 GN=CFD PE=1 SV=5	0.0001	0.1455
sp|P02652|APOA2_HUMAN	P02652	1	1	11	100	11175	Apolipoprotein A-II OS=Homo sapiens OX=9606 GN=APOA2 PE=1 SV=1	0.0001	0.2882
sp|P04155|TFF1_HUMAN	P04155	1	1	10.7	84	9149	Trefoil factor 1 OS=Homo sapiens OX=9606 GN=TFF1 PE=1 SV=1	0.0002	0.2794
sp|P04279|SEMG1_HUMAN;sp|Q02383|SEMG2_HUMAN	P04279;Q02383	1	1	4.8	462	52131	Semenogelin-1 OS=Homo sapiens OX=9606 GN=SEMG1 PE=1 SV=2	0	0.1169
sp|P05362|ICAM1_HUMAN	P05362	1	1	2.6	532	57825	Intercellular adhesion molecule 1 OS=Homo sapiens OX=9606 GN=ICAM1 PE=1 SV=2	0	0.0617
sp|P06731|CEAM5_HUMAN	P06731	1	1	2.3	702	76796	Carcinoembryonic antigen-related cell adhesion molecule 5 OS=Homo sapiens OX=9606 GN=CEACAM5 PE=1 SV=4	0	0.0544
sp|P08246|ELNE_HUMAN	P08246	1	1	10.1	267	28518	Neutrophil elastase OS=Homo sapiens OX=9606 GN=ELANE PE=1 SV=1	0.0001	0.2618
sp|P08949|NMB_HUMAN	P08949	1	1	12.4	121	13252	Neuromedin-B OS=Homo sapiens OX=9606 GN=NMB PE=1 SV=4	0.0001	0.3305
sp|P09525|ANXA4_HUMAN	P09525	1	1	3.4	319	35883	Annexin A4 OS=Homo sapiens OX=9606 GN=ANXA4 PE=1 SV=4	0	0.0814
sp|P09668|CATH_HUMAN	P09668	1	1	4.5	335	37394	Pro-cathepsin H OS=Homo sapiens OX=9606 GN=CTSH PE=1 SV=4	0	0.1092
sp|P09758|TACD2_HUMAN	P09758	1	1	5	323	35709	Tumor-associated calcium signal transducer 2 OS=Homo sapiens OX=9606 GN=TACSTD2 PE=1 SV=3	0	0.122
sp|P12109|CO6A1_HUMAN	P12109	1	1	1.5	1028	108529	Collagen alpha-1(VI) chain OS=Homo sapiens OX=9606 GN=COL6A1 PE=1 SV=3	0	0.0351
sp|P13667|PDIA4_HUMAN	P13667	1	1	1.6	645	72933	Protein disulfide-isomerase A4 OS=Homo sapiens OX=9606 GN=PDIA4 PE=1 SV=2	0	0.0375
sp|P13726|TF_HUMAN	P13726	1	1	5.1	295	33068	Tissue factor OS=Homo sapiens OX=9606 GN=F3 PE=1 SV=1	0	0.1246
sp|P15502|ELN_HUMAN	P15502	1	1	2.5	786	68397	Elastin OS=Homo sapiens OX=9606 GN=ELN PE=1 SV=4	0	0.0593
sp|P15515|HIS1_HUMAN	P15515	1	1	36.8	57	6963	Histatin-1 OS=Homo sapiens OX=9606 GN=HTN1 PE=1 SV=2	0.0003	1.3335
sp|P16401|H15_HUMAN	P16401	1	1	6.6	226	22580	Histone H1.5 OS=Homo sapiens OX=9606 GN=H1-5 PE=1 SV=3	0.0001	0.1641
sp|P23526|SAHH_HUMAN	P23526	1	1	3.5	432	47716	Adenosylhomocysteinase OS=Homo sapiens OX=9606 GN=AHCY PE=1 SV=4	0	0.0839
sp|P24592|IBP6_HUMAN	P24592	1	1	6.2	240	25322	Insulin-like growth factor-binding protein 6 OS=Homo sapiens OX=9606 GN=IGFBP6 PE=1 SV=1	0.0001	0.1535
sp|P25786|PSA1_HUMAN	P25786	1	1	5.7	263	29556	Proteasome subunit alpha type-1 OS=Homo sapiens OX=9606 GN=PSMA1 PE=1 SV=1	0.0001	0.1402
sp|P27105|STOM_HUMAN	P27105	1	1	4.2	288	31731	Stomatin OS=Homo sapiens OX=9606 GN=STOM PE=1 SV=3	0.0001	0.1015
sp|P28066|PSA5_HUMAN	P28066	1	1	7.9	241	26411	Proteasome subunit alpha type-5 OS=Homo sapiens OX=9606 GN=PSMA5 PE=1 SV=3	0.0001	0.1995
sp|P30085|KCY_HUMAN	P30085	1	1	8.2	196	22222	UMP-CMP kinase OS=Homo sapiens OX=9606 GN=CMPK1 PE=1 SV=3	0.0001	0.2078
sp|P30086|PEBP1_HUMAN	P30086	1	1	7	187	21057	Phosphatidylethanolamine-binding protein 1 OS=Homo sapiens OX=9606 GN=PEBP1 PE=1 SV=3	0.0001	0.1749
sp|P36955|PEDF_HUMAN	P36955	1	1	3.6	418	46312	Pigment epithelium-derived factor OS=Homo sapiens OX=9606 GN=SERPINF1 PE=1 SV=4	0	0.0864
sp|P40394|ADH7_HUMAN	P40394	1	1	3.4	386	41481	All-trans-retinol dehydrogenase [NAD(+)] ADH7 OS=Homo sapiens OX=9606 GN=ADH7 PE=1 SV=2	0	0.0814
sp|P40926|MDHM_HUMAN	P40926	1	1	6.5	338	35503	Malate dehydrogenase, mitochondrial OS=Homo sapiens OX=9606 GN=MDH2 PE=1 SV=3	0	0.1614
sp|P46783|RS10_HUMAN	P46783	1	1	5.5	165	18898	Small ribosomal subunit protein eS10 OS=Homo sapiens OX=9606 GN=RPS10 PE=1 SV=1	0.0001	0.135
sp|P50897|PPT1_HUMAN	P50897	1	1	4.9	306	34193	Palmitoyl-protein thioesterase 1 OS=Homo sapiens OX=9606 GN=PPT1 PE=1 SV=1	0	0.1194
sp|P52209|6PGD_HUMAN	P52209	1	1	4.3	483	53140	6-phosphogluconate dehydrogenase, decarboxylating OS=Homo sapiens OX=9606 GN=PGD PE=1 SV=3	0	0.1041
sp|P52565|GDIR1_HUMAN	P52565	1	1	8.3	204	23207	Rho GDP-dissociation inhibitor 1 OS=Homo sapiens OX=9606 GN=ARHGDIA PE=1 SV=3	0.0001	0.2106
sp|P52566|GDIR2_HUMAN	P52566	1	1	8.5	201	22988	Rho GDP-dissociation inhibitor 2 OS=Homo sapiens OX=9606 GN=ARHGDIB PE=1 SV=3	0.0001	0.2162
sp|P56537|IF6_HUMAN	P56537	1	1	7.3	245	26599	Eukaryotic translation initiation factor 6 OS=Homo sapiens OX=9606 GN=EIF6 PE=1 SV=1	0.0001	0.183
sp|P61158|ARP3_HUMAN	P61158	1	1	7.2	418	47371	Actin-related protein 3 OS=Homo sapiens OX=9606 GN=ACTR3 PE=1 SV=3	0	0.1803
sp|P62424|RL7A_HUMAN	P62424	1	1	7.5	266	29996	Large ribosomal subunit protein eL8 OS=Homo sapiens OX=9606 GN=RPL7A PE=1 SV=2	0.0001	0.1885
sp|Q10471|GALT2_HUMAN	Q10471	1	1	1.9	571	64733	Polypeptide N-acetylgalactosaminyltransferase 2 OS=Homo sapiens OX=9606 GN=GALNT2 PE=1 SV=1	0	0.0447
sp|Q15904|VAS1_HUMAN	Q15904	1	1	2.8	470	52026	V-type proton ATPase subunit S1 OS=Homo sapiens OX=9606 GN=ATP6AP1 PE=1 SV=2	0	0.0666
sp|Q16769|QPCT_HUMAN	Q16769	1	1	5.5	361	40877	Glutaminyl-peptide cyclotransferase OS=Homo sapiens OX=9606 GN=QPCT PE=1 SV=1	0	0.135
sp|Q6P531|GGT6_HUMAN	Q6P531	1	1	4.3	493	50509	Glutathione hydrolase 6 OS=Homo sapiens OX=9606 GN=GGT6 PE=1 SV=2	0	0.1041
sp|Q6UXI9|NPNT_HUMAN	Q6UXI9	1	1	2.1	565	61907	Nephronectin OS=Homo sapiens OX=9606 GN=NPNT PE=2 SV=3	0	0.0495
sp|Q8IWU5|SULF2_HUMAN	Q8IWU5	1	1	1.5	870	100455	Extracellular sulfatase Sulf-2 OS=Homo sapiens OX=9606 GN=SULF2 PE=1 SV=1	0	0.0351
sp|Q8NEX9|DR9C7_HUMAN	Q8NEX9	1	1	4.8	313	35263	Short-chain dehydrogenase/reductase family 9C member 7 OS=Homo sapiens OX=9606 GN=SDR9C7 PE=1 SV=1	0	0.1169
sp|Q8TAX7|MUC7_HUMAN	Q8TAX7	1	1	5.3	377	39159	Mucin-7 OS=Homo sapiens OX=9606 GN=MUC7 PE=1 SV=2	0	0.1298
sp|Q969Q6|P2R3C_HUMAN	Q969Q6	1	1	3.3	453	53316	Serine/threonine-protein phosphatase 2A regulatory subunit B'' subunit gamma OS=Homo sapiens OX=9606 GN=PPP2R3C PE=1 SV=1	0	0.0789
sp|Q96FQ6|S10AG_HUMAN	Q96FQ6	1	1	15.5	103	11801	Protein S100-A16 OS=Homo sapiens OX=9606 GN=S100A16 PE=1 SV=1	0.0001	0.4289
sp|Q96QR1|SG3A1_HUMAN	Q96QR1	1	1	18.3	104	10100	Secretoglobin family 3A member 1 OS=Homo sapiens OX=9606 GN=SCGB3A1 PE=1 SV=2	0.0001	0.5241
sp|Q9BS26|ERP44_HUMAN	Q9BS26	1	1	5.7	406	46971	Endoplasmic reticulum resident protein 44 OS=Homo sapiens OX=9606 GN=ERP44 PE=1 SV=1	0	0.1402
sp|Q9BYD5|CNFN_HUMAN	Q9BYD5	1	1	19.6	112	12376	Cornifelin OS=Homo sapiens OX=9606 GN=CNFN PE=1 SV=2	0.0001	0.5704
sp|Q9NQX5|NPDC1_HUMAN	Q9NQX5	1	1	8	325	34516	Neural proliferation differentiation and control protein 1 OS=Homo sapiens OX=9606 GN=NPDC1 PE=1 SV=2	0	0.2023

## Sheet: 4) 5uL 8M urea #2 (555)
Protein Group Name	Protein Accession	Number Stripped Peptides	Number PSMs	Protein Coverage	Protein Length	Protein Molecular Weight	Protein Description	NSAF Score	EmPAI Score
sp|P02788|TRFL_HUMAN	P02788	224	2575	91.1	710	78182	Lactotransferrin OS=Homo sapiens OX=9606 GN=LTF PE=1 SV=6	0.0525	7.147
sp|P31025|LCN1_HUMAN	P31025	70	933	78.4	176	19250	Lipocalin-1 OS=Homo sapiens OX=9606 GN=LCN1 PE=1 SV=1	0.0768	5.0814
sp|P61626|LYSC_HUMAN	P61626	58	725	87.2	148	16537	Lysozyme C OS=Homo sapiens OX=9606 GN=LYZ PE=1 SV=1	0.0709	6.4473
sp|P01833|PIGR_HUMAN	P01833	100	673	63.5	764	83284	Polymeric immunoglobulin receptor OS=Homo sapiens OX=9606 GN=PIGR PE=1 SV=4	0.0128	3.3152
sp|Q9GZZ8|LACRT_HUMAN	Q9GZZ8	28	503	47.1	138	14246	Extracellular glycoprotein lacritin OS=Homo sapiens OX=9606 GN=LACRT PE=1 SV=1	0.0528	1.958
sp|P04264|K2C1_HUMAN	P04264	108	474	71.9	644	66039	Keratin, type II cytoskeletal 1 OS=Homo sapiens OX=9606 GN=KRT1 PE=1 SV=6	0.0107	4.236
sp|O75556|SG2A1_HUMAN	O75556	48	419	75.8	95	10884	Mammaglobin-B OS=Homo sapiens OX=9606 GN=SCGB2A1 PE=1 SV=1	0.0639	4.728
sp|P01876|IGHA1_HUMAN	P01876	49	369	68.6	398	42849	Immunoglobulin heavy constant alpha 1 OS=Homo sapiens OX=9606 GN=IGHA1 PE=1 SV=3	0.0134	3.8529
sp|P12273|PIP_HUMAN	P12273	29	363	77.4	146	16572	Prolactin-inducible protein OS=Homo sapiens OX=9606 GN=PIP PE=1 SV=1	0.036	4.9429
sp|P02768|ALBU_HUMAN	P02768	117	324	87.8	609	69367	Albumin OS=Homo sapiens OX=9606 GN=ALB PE=1 SV=2	0.0077	6.5509
sp|P01036|CYTS_HUMAN	P01036	34	294	76.6	141	16214	Cystatin-S OS=Homo sapiens OX=9606 GN=CST4 PE=1 SV=3	0.0302	4.8345
sp|P35527|K1C9_HUMAN	P35527	74	292	72.2	623	62064	Keratin, type I cytoskeletal 9 OS=Homo sapiens OX=9606 GN=KRT9 PE=1 SV=3	0.0068	4.2723
sp|P98160|PGBM_HUMAN	P98160	150	277	38.9	4391	468835	Basement membrane-specific heparan sulfate proteoglycan core protein OS=Homo sapiens OX=9606 GN=HSPG2 PE=1 SV=4	0.0009	1.4491
sp|P01834|IGKC_HUMAN	P01834	23	267	100	107	11765	Immunoglobulin kappa constant OS=Homo sapiens OX=9606 GN=IGKC PE=1 SV=2	0.0361	9
sp|P01024|CO3_HUMAN	P01024	104	252	51.7	1663	187147	Complement C3 OS=Homo sapiens OX=9606 GN=C3 PE=1 SV=2	0.0022	2.2885
sp|P25311|ZA2G_HUMAN	P25311	53	247	68.5	298	34259	Zinc-alpha-2-glycoprotein OS=Homo sapiens OX=9606 GN=AZGP1 PE=1 SV=2	0.012	3.8417
sp|P0DOX7|IGK_HUMAN	P0DOX7	23	239	66.4	214	23379	Immunoglobulin kappa light chain OS=Homo sapiens OX=9606 PE=1 SV=1	0.0162	3.6132
sp|P13645|K1C10_HUMAN	P13645	65	192	61.8	584	58827	Keratin, type I cytoskeletal 10 OS=Homo sapiens OX=9606 GN=KRT10 PE=1 SV=6	0.0048	3.1495
sp|P35908|K22E_HUMAN	P35908	81	188	80.6	639	65433	Keratin, type II cytoskeletal 2 epidermal OS=Homo sapiens OX=9606 GN=KRT2 PE=1 SV=2	0.0043	5.3973
sp|Q16378|PROL4_HUMAN	Q16378	15	185	39.6	134	15097	Proline-rich protein 4 OS=Homo sapiens OX=9606 GN=PRR4 PE=1 SV=3	0.02	1.4889
sp|Q9UGM3|DMBT1_HUMAN	Q9UGM3	45	161	38.7	2413	260734	Deleted in malignant brain tumors 1 protein OS=Homo sapiens OX=9606 GN=DMBT1 PE=1 SV=2	0.001	1.4378
sp|O95968|SG1D1_HUMAN	O95968	42	159	52.2	90	9898	Secretoglobin family 1D member 1 OS=Homo sapiens OX=9606 GN=SCGB1D1 PE=1 SV=1	0.0256	2.3266
sp|P0DOX2|IGA2_HUMAN	P0DOX2	23	157	43.3	455	48934	Immunoglobulin alpha-2 heavy chain OS=Homo sapiens OX=9606 PE=1 SV=2	0.005	1.7102
sp|P01037|CYTN_HUMAN	P01037	23	148	67.4	141	16388	Cystatin-SN OS=Homo sapiens OX=9606 GN=CST1 PE=1 SV=3	0.0152	3.7206
sp|P01877|IGHA2_HUMAN	P01877	20	139	38.4	391	42334	Immunoglobulin heavy constant alpha 2 OS=Homo sapiens OX=9606 GN=IGHA2 PE=1 SV=5	0.0051	1.421
sp|P13647|K2C5_HUMAN	P13647	67	139	57.6	590	62378	Keratin, type II cytoskeletal 5 OS=Homo sapiens OX=9606 GN=KRT5 PE=1 SV=3	0.0034	2.767
sp|P14555|PA2GA_HUMAN	P14555	30	129	66.7	144	16083	Phospholipase A2, membrane associated OS=Homo sapiens OX=9606 GN=PLA2G2A PE=1 SV=2	0.013	3.6452
sp|P02538|K2C6A_HUMAN	P02538	62	128	60.3	564	60045	Keratin, type II cytoskeletal 6A OS=Homo sapiens OX=9606 GN=KRT6A PE=1 SV=3	0.0033	3.0087
sp|P48668|K2C6C_HUMAN	P48668	61	125	56.6	564	60025	Keratin, type II cytoskeletal 6C OS=Homo sapiens OX=9606 GN=KRT6C PE=1 SV=3	0.0032	2.6813
sp|Q99935|PROL1_HUMAN	Q99935	15	125	37.1	248	27216	Opiorphin prepropeptide OS=Homo sapiens OX=9606 GN=OPRPN PE=1 SV=2	0.0073	1.3496
sp|P0DOY2|IGLC2_HUMAN	P0DOY2	19	118	96.2	106	11294	Immunoglobulin lambda constant 2 OS=Homo sapiens OX=9606 GN=IGLC2 PE=1 SV=1	0.0161	8.1622
sp|P0DOY3|IGLC3_HUMAN	P0DOY3	19	116	96.2	106	11266	Immunoglobulin lambda constant 3 OS=Homo sapiens OX=9606 GN=IGLC3 PE=1 SV=1	0.0158	8.1622
sp|P02533|K1C14_HUMAN	P02533	57	115	70.6	472	51561	Keratin, type I cytoskeletal 14 OS=Homo sapiens OX=9606 GN=KRT14 PE=1 SV=4	0.0035	4.0816
sp|P04259|K2C6B_HUMAN	P04259	55	113	53.9	564	60067	Keratin, type II cytoskeletal 6B OS=Homo sapiens OX=9606 GN=KRT6B PE=1 SV=5	0.0029	2.4594
sp|P00450|CERU_HUMAN	P00450	51	108	35.8	1065	122205	Ceruloplasmin OS=Homo sapiens OX=9606 GN=CP PE=1 SV=1	0.0015	1.2803
sp|P13646|K1C13_HUMAN	P13646	42	108	59.6	458	49588	Keratin, type I cytoskeletal 13 OS=Homo sapiens OX=9606 GN=KRT13 PE=1 SV=4	0.0034	2.9446
sp|P10909|CLUS_HUMAN	P10909	38	107	47.4	449	52495	Clusterin OS=Homo sapiens OX=9606 GN=CLU PE=1 SV=1	0.0035	1.9785
sp|P0DOX8|IGL1_HUMAN	P0DOX8	17	106	56.9	216	22830	Immunoglobulin lambda-1 light chain OS=Homo sapiens OX=9606 PE=1 SV=1	0.0071	2.7068
sp|P98088|MUC5A_HUMAN	P98088	62	103	20.1	5654	585574	Mucin-5AC OS=Homo sapiens OX=9606 GN=MUC5AC PE=1 SV=4	0.0003	0.5885
sp|P01871|IGHM_HUMAN	P01871	38	101	45.6	474	51924	Immunoglobulin heavy constant mu OS=Homo sapiens OX=9606 GN=IGHM PE=1 SV=5	0.0031	1.8576
sp|P15924|DESP_HUMAN	P15924	68	100	27.7	2871	331774	Desmoplakin OS=Homo sapiens OX=9606 GN=DSP PE=1 SV=3	0.0005	0.8923
sp|P08779|K1C16_HUMAN	P08779	43	92	60.5	473	51268	Keratin, type I cytoskeletal 16 OS=Homo sapiens OX=9606 GN=KRT16 PE=1 SV=4	0.0028	3.0272
sp|Q13421|MSLN_HUMAN	Q13421	37	92	52.7	630	68986	Mesothelin OS=Homo sapiens OX=9606 GN=MSLN PE=1 SV=2	0.0021	2.3651
sp|P80303|NUCB2_HUMAN	P80303	44	84	64	420	50223	Nucleobindin-2 OS=Homo sapiens OX=9606 GN=NUCB2 PE=1 SV=3	0.0029	3.3652
sp|P08727|K1C19_HUMAN	P08727	37	83	61.2	400	44106	Keratin, type I cytoskeletal 19 OS=Homo sapiens OX=9606 GN=KRT19 PE=1 SV=4	0.003	3.0926
sp|P19013|K2C4_HUMAN	P19013	42	82	60.2	520	56144	Keratin, type II cytoskeletal 4 OS=Homo sapiens OX=9606 GN=KRT4 PE=1 SV=5	0.0023	2.9994
sp|P01591|IGJ_HUMAN	P01591	17	80	66	159	18099	Immunoglobulin J chain OS=Homo sapiens OX=9606 GN=JCHAIN PE=1 SV=4	0.0073	3.5709
sp|P0DOX6|IGM_HUMAN	P0DOX6	28	79	34.4	576	63486	Immunoglobulin mu heavy chain OS=Homo sapiens OX=9606 PE=1 SV=2	0.002	1.208
sp|P22079|PERL_HUMAN	P22079	41	78	54.4	712	80288	Lactoperoxidase OS=Homo sapiens OX=9606 GN=LPO PE=1 SV=2	0.0016	2.4995
sp|P09228|CYTT_HUMAN	P09228	9	68	35.5	141	16445	Cystatin-SA OS=Homo sapiens OX=9606 GN=CST2 PE=1 SV=1	0.007	1.2646
sp|P60709|ACTB_HUMAN;sp|P63261|ACTG_HUMAN	P60709;P63261	26	68	60.8	375	41737	Actin, cytoplasmic 1 OS=Homo sapiens OX=9606 GN=ACTB PE=1 SV=1	0.0026	3.0551
sp|Q5VSP4|LC1L1_HUMAN	Q5VSP4	9	68	21.6	162	17918	Putative lipocalin 1-like protein 1 OS=Homo sapiens OX=9606 GN=LCN1P1 PE=5 SV=1	0.0061	0.6444
sp|Q04695|K1C17_HUMAN	Q04695	32	65	48.1	432	48106	Keratin, type I cytoskeletal 17 OS=Homo sapiens OX=9606 GN=KRT17 PE=1 SV=2	0.0022	2.0269
sp|Q08380|LG3BP_HUMAN	Q08380	27	63	37.3	585	65331	Galectin-3-binding protein OS=Homo sapiens OX=9606 GN=LGALS3BP PE=1 SV=1	0.0016	1.3605
sp|P12035|K2C3_HUMAN	P12035	27	61	17.4	628	64417	Keratin, type II cytoskeletal 3 OS=Homo sapiens OX=9606 GN=KRT3 PE=1 SV=3	0.0014	0.4928
sp|P80188|NGAL_HUMAN	P80188	23	58	75.3	198	22588	Neutrophil gelatinase-associated lipocalin OS=Homo sapiens OX=9606 GN=LCN2 PE=1 SV=2	0.0042	4.6624
sp|P06396|GELS_HUMAN	P06396	35	56	45	782	85697	Gelsolin OS=Homo sapiens OX=9606 GN=GSN PE=1 SV=1	0.001	1.8184
sp|P07858|CATB_HUMAN	P07858	22	55	45.7	339	37822	Cathepsin B OS=Homo sapiens OX=9606 GN=CTSB PE=1 SV=3	0.0023	1.8642
sp|P61769|B2MG_HUMAN	P61769	22	54	78.2	119	13715	Beta-2-microglobulin OS=Homo sapiens OX=9606 GN=B2M PE=1 SV=1	0.0066	5.0534
sp|A0M8Q6|IGLC7_HUMAN	A0M8Q6	8	52	49.1	106	11254	Immunoglobulin lambda constant 7 OS=Homo sapiens OX=9606 GN=IGLC7 PE=1 SV=3	0.0071	2.0974
sp|Q01546|K22O_HUMAN	Q01546	21	51	14.7	638	65841	Keratin, type II cytoskeletal 2 oral OS=Homo sapiens OX=9606 GN=KRT76 PE=1 SV=2	0.0012	0.4028
sp|P68032|ACTC_HUMAN;sp|P68133|ACTS_HUMAN	P68032;P68133	21	50	33.2	377	42019	Actin, alpha cardiac muscle 1 OS=Homo sapiens OX=9606 GN=ACTC1 PE=1 SV=1	0.0019	1.1478
sp|Q02413|DSG1_HUMAN	Q02413	22	49	24.9	1049	113748	Desmoglein-1 OS=Homo sapiens OX=9606 GN=DSG1 PE=1 SV=2	0.0007	0.7742
sp|O95678|K2C75_HUMAN	O95678	22	48	18.9	551	59560	Keratin, type II cytoskeletal 75 OS=Homo sapiens OX=9606 GN=KRT75 PE=1 SV=2	0.0013	0.5453
sp|Q5XKE5|K2C79_HUMAN	Q5XKE5	17	44	14.8	535	57836	Keratin, type II cytoskeletal 79 OS=Homo sapiens OX=9606 GN=KRT79 PE=1 SV=2	0.0012	0.406
sp|P02787|TRFE_HUMAN	P02787	27	42	38.1	698	77050	Serotransferrin OS=Homo sapiens OX=9606 GN=TF PE=1 SV=4	0.0009	1.4044
sp|P03973|SLPI_HUMAN	P03973	20	42	75.8	132	14326	Antileukoproteinase OS=Homo sapiens OX=9606 GN=SLPI PE=1 SV=2	0.0046	4.728
sp|P00751|CFAB_HUMAN	P00751	20	41	31.4	764	85533	Complement factor B OS=Homo sapiens OX=9606 GN=CFB PE=1 SV=2	0.0008	1.0606
sp|P01034|CYTC_HUMAN	P01034	15	41	63.7	146	15799	Cystatin-C OS=Homo sapiens OX=9606 GN=CST3 PE=1 SV=1	0.0041	3.3351
sp|P07355|ANXA2_HUMAN	P07355	24	41	64	339	38604	Annexin A2 OS=Homo sapiens OX=9606 GN=ANXA2 PE=1 SV=2	0.0018	3.3652
sp|P01011|AACT_HUMAN	P01011	17	40	28.4	423	47651	Alpha-1-antichymotrypsin OS=Homo sapiens OX=9606 GN=SERPINA3 PE=1 SV=2	0.0014	0.9231
sp|Q13217|DNJC3_HUMAN	Q13217	25	40	41.5	504	57580	DnaJ homolog subfamily C member 3 OS=Homo sapiens OX=9606 GN=DNAJC3 PE=1 SV=1	0.0011	1.6002
sp|P19012|K1C15_HUMAN	P19012	16	39	21.9	456	49212	Keratin, type I cytoskeletal 15 OS=Homo sapiens OX=9606 GN=KRT15 PE=1 SV=3	0.0012	0.6558
sp|Q14697|GANAB_HUMAN	Q14697	23	39	30.1	944	106874	Neutral alpha-glucosidase AB OS=Homo sapiens OX=9606 GN=GANAB PE=1 SV=3	0.0006	0.9999
sp|P04083|ANXA1_HUMAN	P04083	23	38	60.7	346	38714	Annexin A1 OS=Homo sapiens OX=9606 GN=ANXA1 PE=1 SV=2	0.0016	3.0458
sp|P07602|SAP_HUMAN	P07602	21	37	38.4	524	58113	Prosaposin OS=Homo sapiens OX=9606 GN=PSAP PE=1 SV=2	0.001	1.421
sp|Q3SY84|K2C71_HUMAN	Q3SY84	17	37	28.1	523	57292	Keratin, type II cytoskeletal 71 OS=Homo sapiens OX=9606 GN=KRT71 PE=1 SV=3	0.001	0.9099
sp|P0DTE7|AMY1B_HUMAN;sp|P0DUB6|AMY1A_HUMAN;sp|P0DTE8|AMY1C_HUMAN	P0DTE7;P0DUB6;P0DTE8	20	36	33.5	511	57768	Alpha-amylase 1B OS=Homo sapiens OX=9606 GN=AMY1B PE=1 SV=1	0.001	1.1627
sp|Q86Y46|K2C73_HUMAN	Q86Y46	13	36	20.2	540	58923	Keratin, type II cytoskeletal 73 OS=Homo sapiens OX=9606 GN=KRT73 PE=1 SV=1	0.001	0.5922
sp|Q02818|NUCB1_HUMAN	Q02818	23	35	35.1	461	53879	Nucleobindin-1 OS=Homo sapiens OX=9606 GN=NUCB1 PE=1 SV=4	0.0011	1.2439
sp|P14923|PLAK_HUMAN	P14923	19	34	33.4	745	81745	Junction plakoglobin OS=Homo sapiens OX=9606 GN=JUP PE=1 SV=3	0.0007	1.1577
sp|Q14515|SPRL1_HUMAN	Q14515	18	33	34	664	75208	SPARC-like protein 1 OS=Homo sapiens OX=9606 GN=SPARCL1 PE=1 SV=2	0.0007	1.1878
sp|Q8N474|SFRP1_HUMAN	Q8N474	15	33	25.8	314	35386	Secreted frizzled-related protein 1 OS=Homo sapiens OX=9606 GN=SFRP1 PE=1 SV=1	0.0015	0.8113
sp|P01009|A1AT_HUMAN	P01009	19	32	33.3	418	46737	Alpha-1-antitrypsin OS=Homo sapiens OX=9606 GN=SERPINA1 PE=1 SV=3	0.0011	1.1528
sp|Q8N1N4|K2C78_HUMAN	Q8N1N4	17	32	26.3	520	56866	Keratin, type II cytoskeletal 78 OS=Homo sapiens OX=9606 GN=KRT78 PE=1 SV=2	0.0009	0.8323
sp|Q96DA0|ZG16B_HUMAN	Q96DA0	13	32	59.1	208	22739	Zymogen granule protein 16 homolog B OS=Homo sapiens OX=9606 GN=ZG16B PE=1 SV=3	0.0022	2.8994
sp|P05787|K2C8_HUMAN	P05787	15	31	18	483	53704	Keratin, type II cytoskeletal 8 OS=Homo sapiens OX=9606 GN=KRT8 PE=1 SV=7	0.0009	0.5136
sp|P0DP02|HVC33_HUMAN	P0DP02	13	29	63.2	117	12989	Immunoglobulin heavy variable 3-30-3 OS=Homo sapiens OX=9606 GN=IGHV3-30-3 PE=1 SV=1	0.0036	3.2855
sp|Q5D862|FILA2_HUMAN	Q5D862	18	29	14	2391	248072	Filaggrin-2 OS=Homo sapiens OX=9606 GN=FLG2 PE=1 SV=1	0.0002	0.3804
sp|Q6MZM9|PRR27_HUMAN	Q6MZM9	6	29	31.5	219	22720	Proline-rich protein 27 OS=Homo sapiens OX=9606 GN=PRR27 PE=2 SV=1	0.0019	1.0654
sp|Q86YZ3|HORN_HUMAN	Q86YZ3	14	29	13	2850	282389	Hornerin OS=Homo sapiens OX=9606 GN=HRNR PE=1 SV=2	0.0001	0.349
sp|O43707|ACTN4_HUMAN	O43707	15	28	22.5	911	104854	Alpha-actinin-4 OS=Homo sapiens OX=9606 GN=ACTN4 PE=1 SV=2	0.0004	0.6788
sp|P01768|HV330_HUMAN;sp|P0DP03|HVC05_HUMAN	P01768;P0DP03	12	28	63.2	117	12947	Immunoglobulin heavy variable 3-30 OS=Homo sapiens OX=9606 GN=IGHV3-30 PE=1 SV=2	0.0035	3.2855
sp|P01772|HV333_HUMAN	P01772	12	28	50.4	117	13074	Immunoglobulin heavy variable 3-33 OS=Homo sapiens OX=9606 GN=IGHV3-33 PE=1 SV=2	0.0035	2.1915
sp|P11021|BIP_HUMAN	P11021	14	28	24.6	654	72333	Endoplasmic reticulum chaperone BiP OS=Homo sapiens OX=9606 GN=HSPA5 PE=1 SV=2	0.0006	0.762
sp|P20061|TCO1_HUMAN	P20061	11	28	27.5	433	48207	Transcobalamin-1 OS=Homo sapiens OX=9606 GN=TCN1 PE=1 SV=2	0.0009	0.8836
sp|Q08554|DSC1_HUMAN	Q08554	17	28	14.4	894	99987	Desmocollin-1 OS=Homo sapiens OX=9606 GN=DSC1 PE=1 SV=2	0.0005	0.3932
sp|Q7Z3Y8|K1C27_HUMAN	Q7Z3Y8	14	28	28.5	459	49822	Keratin, type I cytoskeletal 27 OS=Homo sapiens OX=9606 GN=KRT27 PE=1 SV=2	0.0009	0.9275
sp|P07339|CATD_HUMAN	P07339	13	27	30.8	412	44552	Cathepsin D OS=Homo sapiens OX=9606 GN=CTSD PE=1 SV=1	0.0009	1.0324
sp|P55058|PLTP_HUMAN	P55058	14	27	26.2	493	54739	Phospholipid transfer protein OS=Homo sapiens OX=9606 GN=PLTP PE=1 SV=1	0.0008	0.8281
sp|Q5T749|KPRP_HUMAN	Q5T749	12	26	20.2	579	64136	Keratinocyte proline-rich protein OS=Homo sapiens OX=9606 GN=KPRP PE=1 SV=1	0.0007	0.5922
sp|Q92896|GSLG1_HUMAN	Q92896	16	26	14.2	1179	134552	Golgi apparatus protein 1 OS=Homo sapiens OX=9606 GN=GLG1 PE=1 SV=2	0.0003	0.3868
sp|Q99456|K1C12_HUMAN	Q99456	10	26	11.1	494	53511	Keratin, type I cytoskeletal 12 OS=Homo sapiens OX=9606 GN=KRT12 PE=1 SV=1	0.0008	0.2912
sp|P04406|G3P_HUMAN	P04406	12	25	43.9	335	36053	Glyceraldehyde-3-phosphate dehydrogenase OS=Homo sapiens OX=9606 GN=GAPDH PE=1 SV=3	0.0011	1.7479
sp|P06733|ENOA_HUMAN	P06733	13	25	43.5	434	47169	Alpha-enolase OS=Homo sapiens OX=9606 GN=ENO1 PE=1 SV=2	0.0008	1.7227
sp|O00584|RNT2_HUMAN	O00584	13	24	42.6	256	29481	Ribonuclease T2 OS=Homo sapiens OX=9606 GN=RNASET2 PE=1 SV=2	0.0014	1.6669
sp|P08603|CFAH_HUMAN	P08603	14	24	14.9	1231	139096	Complement factor H OS=Homo sapiens OX=9606 GN=CFH PE=1 SV=4	0.0003	0.4093
sp|P30740|ILEU_HUMAN	P30740	14	24	28.2	379	42742	Leukocyte elastase inhibitor OS=Homo sapiens OX=9606 GN=SERPINB1 PE=1 SV=1	0.0009	0.9143
sp|Q02809|PLOD1_HUMAN	Q02809	16	24	29.4	727	83550	Procollagen-lysine,2-oxoglutarate 5-dioxygenase 1 OS=Homo sapiens OX=9606 GN=PLOD1 PE=1 SV=2	0.0005	0.9679
sp|A0A0B4J1X5|HV374_HUMAN	A0A0B4J1X5	12	23	67.5	117	12840	Immunoglobulin heavy variable 3-74 OS=Homo sapiens OX=9606 GN=IGHV3-74 PE=3 SV=1	0.0028	3.7315
sp|A0A0C4DH41|HV461_HUMAN;sp|P0DP08|HVD82_HUMAN;sp|P0DP06|HVD34_HUMAN;sp|P06331|HV434_HUMAN;sp|P01825|HV459_HUMAN;sp|P01824|HV439_HUMAN	A0A0C4DH41;P0DP08;P0DP06;P06331;P01825;P01824	2	23	26.3	118	13066	Immunoglobulin heavy variable 4-61 OS=Homo sapiens OX=9606 GN=IGHV4-61 PE=1 SV=1	0.0028	0.8323
sp|P01780|HV307_HUMAN	P01780	13	23	51.3	117	12943	Immunoglobulin heavy variable 3-7 OS=Homo sapiens OX=9606 GN=IGHV3-7 PE=1 SV=2	0.0028	2.2584
sp|P08571|CD14_HUMAN	P08571	12	23	35.2	375	40076	Monocyte differentiation antigen CD14 OS=Homo sapiens OX=9606 GN=CD14 PE=1 SV=2	0.0009	1.2491
sp|Q7Z794|K2C1B_HUMAN	Q7Z794	10	23	17.5	578	61901	Keratin, type II cytoskeletal 1b OS=Homo sapiens OX=9606 GN=KRT77 PE=1 SV=3	0.0006	0.4962
sp|Q99574|NEUS_HUMAN	Q99574	9	23	19.8	410	46427	Neuroserpin OS=Homo sapiens OX=9606 GN=SERPINI1 PE=1 SV=1	0.0008	0.5776
sp|Q9BRK5|CAB45_HUMAN	Q9BRK5	15	23	41.2	362	41807	45 kDa calcium-binding protein OS=Homo sapiens OX=9606 GN=SDF4 PE=1 SV=1	0.0009	1.5823
sp|A0A0B4J1V0|HV315_HUMAN	A0A0B4J1V0	9	22	49.6	119	12926	Immunoglobulin heavy variable 3-15 OS=Homo sapiens OX=9606 GN=IGHV3-15 PE=3 SV=1	0.0027	2.1333
sp|P01033|TIMP1_HUMAN	P01033	10	22	49.8	207	23171	Metalloproteinase inhibitor 1 OS=Homo sapiens OX=9606 GN=TIMP1 PE=1 SV=1	0.0015	2.1477
sp|P06702|S10A9_HUMAN	P06702	14	22	74.6	114	13242	Protein S100-A9 OS=Homo sapiens OX=9606 GN=S100A9 PE=1 SV=1	0.0028	4.5719
sp|P14618|KPYM_HUMAN	P14618	11	22	33.1	531	57937	Pyruvate kinase PKM OS=Homo sapiens OX=9606 GN=PKM PE=1 SV=4	0.0006	1.1429
sp|P34096|RNAS4_HUMAN	P34096	9	22	49.7	147	16840	Ribonuclease 4 OS=Homo sapiens OX=9606 GN=RNASE4 PE=1 SV=3	0.0022	2.1405
sp|Q7Z3Z0|K1C25_HUMAN	Q7Z3Z0	11	22	20	450	49318	Keratin, type I cytoskeletal 25 OS=Homo sapiens OX=9606 GN=KRT25 PE=1 SV=1	0.0007	0.5849
sp|Q96S96|PEBP4_HUMAN	Q96S96	9	22	39.2	227	25733	Phosphatidylethanolamine-binding protein 4 OS=Homo sapiens OX=9606 GN=PEBP4 PE=1 SV=3	0.0014	1.466
sp|O14773|TPP1_HUMAN	O14773	6	21	11.2	563	61248	Tripeptidyl-peptidase 1 OS=Homo sapiens OX=9606 GN=TPP1 PE=1 SV=2	0.0005	0.2942
sp|P00738|HPT_HUMAN	P00738	12	21	29.1	406	45205	Haptoglobin OS=Homo sapiens OX=9606 GN=HP PE=1 SV=1	0.0007	0.9543
sp|P01762|HV311_HUMAN	P01762	11	21	44.4	117	12909	Immunoglobulin heavy variable 3-11 OS=Homo sapiens OX=9606 GN=IGHV3-11 PE=1 SV=2	0.0026	1.7797
sp|P15311|EZRI_HUMAN	P15311	17	21	33.3	586	69413	Ezrin OS=Homo sapiens OX=9606 GN=EZR PE=1 SV=4	0.0005	1.1528
sp|P20930|FILA_HUMAN	P20930	15	21	10.8	4061	435180	Filaggrin OS=Homo sapiens OX=9606 GN=FLG PE=1 SV=3	0.0001	0.2823
sp|Q14CN4|K2C72_HUMAN	Q14CN4	9	21	10.4	511	55877	Keratin, type II cytoskeletal 72 OS=Homo sapiens OX=9606 GN=KRT72 PE=1 SV=2	0.0006	0.2706
sp|O60437|PEPL_HUMAN	O60437	14	20	10.8	1756	204745	Periplakin OS=Homo sapiens OX=9606 GN=PPL PE=1 SV=4	0.0002	0.2823
sp|P07237|PDIA1_HUMAN	P07237	14	20	27.2	508	57116	Protein disulfide-isomerase OS=Homo sapiens OX=9606 GN=P4HB PE=1 SV=3	0.0006	0.8707
sp|P28799|GRN_HUMAN	P28799	10	20	16.4	593	63545	Progranulin OS=Homo sapiens OX=9606 GN=GRN PE=1 SV=2	0.0005	0.4588
sp|P61916|NPC2_HUMAN	P61916	8	20	34.4	151	16570	NPC intracellular cholesterol transporter 2 OS=Homo sapiens OX=9606 GN=NPC2 PE=1 SV=1	0.0019	1.208
sp|Q15782|CH3L2_HUMAN	Q15782	11	20	20.3	390	43501	Chitinase-3-like protein 2 OS=Homo sapiens OX=9606 GN=CHI3L2 PE=1 SV=1	0.0007	0.5959
sp|Q6S8J3|POTEE_HUMAN	Q6S8J3	11	20	12.1	1075	121363	POTE ankyrin domain family member E OS=Homo sapiens OX=9606 GN=POTEE PE=2 SV=3	0.0003	0.3213
sp|A0A087WW87|KV240_HUMAN;sp|P01614|KVD40_HUMAN	A0A087WW87;P01614	5	19	30.6	121	13310	Immunoglobulin kappa variable 2-40 OS=Homo sapiens OX=9606 GN=IGKV2-40 PE=3 SV=2	0.0023	1.023
sp|A0A0A0MS15|HV349_HUMAN	A0A0A0MS15	8	19	45.4	119	13056	Immunoglobulin heavy variable 3-49 OS=Homo sapiens OX=9606 GN=IGHV3-49 PE=3 SV=1	0.0023	1.8445
sp|P01619|KV320_HUMAN	P01619	6	19	46.6	116	12557	Immunoglobulin kappa variable 3-20 OS=Homo sapiens OX=9606 GN=IGKV3-20 PE=1 SV=2	0.0024	1.9242
sp|P03950|ANGI_HUMAN	P03950	12	19	67.3	147	16550	Angiogenin OS=Homo sapiens OX=9606 GN=ANG PE=1 SV=1	0.0019	3.7098
sp|P05090|APOD_HUMAN	P05090	11	19	34.4	189	21276	Apolipoprotein D OS=Homo sapiens OX=9606 GN=APOD PE=1 SV=1	0.0015	1.208
sp|Q01469|FABP5_HUMAN	Q01469	11	19	69.6	135	15164	Fatty acid-binding protein 5 OS=Homo sapiens OX=9606 GN=FABP5 PE=1 SV=3	0.002	3.9659
sp|Q6UXB2|CXL17_HUMAN	Q6UXB2	10	19	39.5	119	13819	C-X-C motif chemokine 17 OS=Homo sapiens OX=9606 GN=CXCL17 PE=1 SV=1	0.0023	1.4831
sp|Q7Z3Y7|K1C28_HUMAN	Q7Z3Y7	9	19	14.4	464	50567	Keratin, type I cytoskeletal 28 OS=Homo sapiens OX=9606 GN=KRT28 PE=1 SV=2	0.0006	0.3932
sp|Q8NBJ4|GOLM1_HUMAN	Q8NBJ4	13	19	24.4	401	45333	Golgi membrane protein 1 OS=Homo sapiens OX=9606 GN=GOLM1 PE=1 SV=1	0.0007	0.7539
sp|Q92576|PHF3_HUMAN	Q92576	4	19	1.1	2039	229479	PHD finger protein 3 OS=Homo sapiens OX=9606 GN=PHF3 PE=1 SV=3	0.0001	0.0257
sp|Q92743|HTRA1_HUMAN	Q92743	10	19	19.4	480	51287	Serine protease HTRA1 OS=Homo sapiens OX=9606 GN=HTRA1 PE=1 SV=1	0.0006	0.5631
sp|Q92817|EVPL_HUMAN	Q92817	11	19	6.3	2033	231602	Envoplakin OS=Homo sapiens OX=9606 GN=EVPL PE=1 SV=3	0.0001	0.1561
sp|O43490|PROM1_HUMAN	O43490	10	18	15.4	865	97202	Prominin-1 OS=Homo sapiens OX=9606 GN=PROM1 PE=1 SV=1	0.0003	0.4256
sp|P01763|HV348_HUMAN	P01763	10	18	44.4	117	12813	Immunoglobulin heavy variable 3-48 OS=Homo sapiens OX=9606 GN=IGHV3-48 PE=1 SV=2	0.0022	1.7797
sp|P05089|ARGI1_HUMAN	P05089	5	18	23.6	322	34735	Arginase-1 OS=Homo sapiens OX=9606 GN=ARG1 PE=1 SV=2	0.0008	0.7219
sp|P08729|K2C7_HUMAN	P08729	9	18	14.3	469	51386	Keratin, type II cytoskeletal 7 OS=Homo sapiens OX=9606 GN=KRT7 PE=1 SV=5	0.0006	0.39
sp|P0DOX5|IGG1_HUMAN	P0DOX5	10	18	19.4	449	49329	Immunoglobulin gamma-1 heavy chain OS=Homo sapiens OX=9606 PE=1 SV=2	0.0006	0.5631
sp|P19957|ELAF_HUMAN	P19957	6	18	64.1	117	12270	Elafin OS=Homo sapiens OX=9606 GN=PI3 PE=1 SV=3	0.0022	3.3752
sp|P35579|MYH9_HUMAN	P35579	13	18	6.5	1960	226530	Myosin-9 OS=Homo sapiens OX=9606 GN=MYH9 PE=1 SV=4	0.0001	0.1614
sp|A0A075B6P5|KV228_HUMAN;sp|P01615|KVD28_HUMAN	A0A075B6P5;P01615	4	17	45.8	120	12957	Immunoglobulin kappa variable 2-28 OS=Homo sapiens OX=9606 GN=IGKV2-28 PE=3 SV=1	0.0021	1.8708
sp|A0A0C4DH72|KV106_HUMAN	A0A0C4DH72	6	17	36.8	117	12697	Immunoglobulin kappa variable 1-6 OS=Homo sapiens OX=9606 GN=IGKV1-6 PE=3 SV=1	0.0021	1.3335
sp|A0A0C4DH73|KV112_HUMAN;sp|P01611|KVD12_HUMAN	A0A0C4DH73;P01611	5	17	36.8	117	12645	Immunoglobulin kappa variable 1-12 OS=Homo sapiens OX=9606 GN=IGKV1-12 PE=3 SV=1	0.0021	1.3335
sp|P02774|VTDB_HUMAN	P02774	12	17	29.3	474	52918	Vitamin D-binding protein OS=Homo sapiens OX=9606 GN=GC PE=1 SV=2	0.0005	0.9634
sp|P81605|DCD_HUMAN	P81605	9	17	52.7	110	11284	Dermcidin OS=Homo sapiens OX=9606 GN=DCD PE=1 SV=2	0.0022	2.3651
sp|A0A0B4J1Y9|HV372_HUMAN	A0A0B4J1Y9	8	16	59.7	119	13203	Immunoglobulin heavy variable 3-72 OS=Homo sapiens OX=9606 GN=IGHV3-72 PE=3 SV=1	0.0019	2.9537
sp|A0A0C4DH42|HV366_HUMAN;sp|P01767|HV353_HUMAN	A0A0C4DH42;P01767	8	16	44.8	116	12698	Immunoglobulin heavy variable 3-66 OS=Homo sapiens OX=9606 GN=IGHV3-66 PE=3 SV=1	0.002	1.8054
sp|A0A0J9YX35|HV64D_HUMAN	A0A0J9YX35	6	16	44.4	117	12823	Immunoglobulin heavy variable 3-64D OS=Homo sapiens OX=9606 GN=IGHV3-64D PE=3 SV=1	0.002	1.7797
sp|P01764|HV323_HUMAN	P01764	7	16	44.4	117	12582	Immunoglobulin heavy variable 3-23 OS=Homo sapiens OX=9606 GN=IGHV3-23 PE=1 SV=2	0.002	1.7797
sp|P02814|SMR3B_HUMAN	P02814	3	16	65.8	79	8188	Submaxillary gland androgen-regulated protein 3B OS=Homo sapiens OX=9606 GN=SMR3B PE=1 SV=2	0.0029	3.5499
sp|P05109|S10A8_HUMAN	P05109	8	16	46.2	93	10834	Protein S100-A8 OS=Homo sapiens OX=9606 GN=S100A8 PE=1 SV=1	0.0025	1.8973
sp|P31944|CASPE_HUMAN	P31944	11	16	47.9	242	27680	Caspase-14 OS=Homo sapiens OX=9606 GN=CASP14 PE=1 SV=2	0.001	2.013
sp|Q8NFT2|STEA2_HUMAN	Q8NFT2	1	16	1.6	490	56056	Metalloreductase STEAP2 OS=Homo sapiens OX=9606 GN=STEAP2 PE=1 SV=3	0.0005	0.0375
sp|O00391|QSOX1_HUMAN	O00391	9	15	14.2	747	82578	Sulfhydryl oxidase 1 OS=Homo sapiens OX=9606 GN=QSOX1 PE=1 SV=3	0.0003	0.3868
sp|P01782|HV309_HUMAN	P01782	7	15	34.7	118	12945	Immunoglobulin heavy variable 3-9 OS=Homo sapiens OX=9606 GN=IGHV3-9 PE=1 SV=2	0.0018	1.2233
sp|P02750|A2GL_HUMAN	P02750	8	15	30.5	347	38178	Leucine-rich alpha-2-glycoprotein OS=Homo sapiens OX=9606 GN=LRG1 PE=1 SV=2	0.0006	1.0184
sp|P07686|HEXB_HUMAN	P07686	4	15	11.2	556	63137	Beta-hexosaminidase subunit beta OS=Homo sapiens OX=9606 GN=HEXB PE=1 SV=4	0.0004	0.2942
sp|P0CG38|POTEI_HUMAN	P0CG38	7	15	5.7	1075	121282	POTE ankyrin domain family member I OS=Homo sapiens OX=9606 GN=POTEI PE=3 SV=1	0.0002	0.1402
sp|P29508|SPB3_HUMAN	P29508	12	15	23.1	390	44565	Serpin B3 OS=Homo sapiens OX=9606 GN=SERPINB3 PE=1 SV=2	0.0006	0.7022
sp|P35900|K1C20_HUMAN	P35900	8	15	5	424	48487	Keratin, type I cytoskeletal 20 OS=Homo sapiens OX=9606 GN=KRT20 PE=1 SV=1	0.0005	0.122
sp|P68371|TBB4B_HUMAN;sp|Q9BVA1|TBB2B_HUMAN;sp|Q13885|TBB2A_HUMAN	P68371;Q9BVA1;Q13885	8	15	27	445	49831	Tubulin beta-4B chain OS=Homo sapiens OX=9606 GN=TUBB4B PE=1 SV=1	0.0005	0.8621
sp|Q86X29|LSR_HUMAN	Q86X29	9	15	17.7	649	71439	Lipolysis-stimulated lipoprotein receptor OS=Homo sapiens OX=9606 GN=LSR PE=1 SV=4	0.0003	0.5031
sp|Q9H173|SIL1_HUMAN	Q9H173	5	15	11.1	461	52085	Nucleotide exchange factor SIL1 OS=Homo sapiens OX=9606 GN=SIL1 PE=1 SV=1	0.0005	0.2912
sp|P01597|KV139_HUMAN;sp|P04432|KVD39_HUMAN	P01597;P04432	4	14	36.8	117	12737	Immunoglobulin kappa variable 1-39 OS=Homo sapiens OX=9606 GN=IGKV1-39 PE=1 SV=2	0.0017	1.3335
sp|P04792|HSPB1_HUMAN	P04792	8	14	48.8	205	22783	Heat shock protein beta-1 OS=Homo sapiens OX=9606 GN=HSPB1 PE=1 SV=2	0.001	2.0761
sp|P09211|GSTP1_HUMAN	P09211	8	14	51.4	210	23356	Glutathione S-transferase P OS=Homo sapiens OX=9606 GN=GSTP1 PE=1 SV=2	0.001	2.2659
sp|P31749|AKT1_HUMAN	P31749	2	14	5.4	480	55686	RAC-alpha serine/threonine-protein kinase OS=Homo sapiens OX=9606 GN=AKT1 PE=1 SV=2	0.0004	0.1324
sp|P60174|TPIS_HUMAN	P60174	9	14	51.8	249	26669	Triosephosphate isomerase OS=Homo sapiens OX=9606 GN=TPI1 PE=1 SV=4	0.0008	2.2961
sp|P63104|1433Z_HUMAN	P63104	8	14	34.3	245	27745	14-3-3 protein zeta/delta OS=Homo sapiens OX=9606 GN=YWHAZ PE=1 SV=1	0.0008	1.2029
sp|A0A0B4J1X8|HV343_HUMAN	A0A0B4J1X8	6	13	34.7	118	13077	Immunoglobulin heavy variable 3-43 OS=Homo sapiens OX=9606 GN=IGHV3-43 PE=3 SV=1	0.0016	1.2233
sp|O00299|CLIC1_HUMAN	O00299	7	13	34.4	241	26923	Chloride intracellular channel protein 1 OS=Homo sapiens OX=9606 GN=CLIC1 PE=1 SV=4	0.0008	1.208
sp|P02545|LMNA_HUMAN	P02545	11	13	20.5	664	74140	Prelamin-A/C OS=Homo sapiens OX=9606 GN=LMNA PE=1 SV=1	0.0003	0.6032
sp|P04075|ALDOA_HUMAN	P04075	10	13	33	364	39420	Fructose-bisphosphate aldolase A OS=Homo sapiens OX=9606 GN=ALDOA PE=1 SV=2	0.0005	1.138
sp|P0DP04|HV43D_HUMAN	P0DP04	6	13	34.7	118	13017	Immunoglobulin heavy variable 3-43D OS=Homo sapiens OX=9606 GN=IGHV3-43D PE=3 SV=1	0.0016	1.2233
sp|P49788|TIG1_HUMAN	P49788	8	13	17.3	294	33285	Retinoic acid receptor responder protein 1 OS=Homo sapiens OX=9606 GN=RARRES1 PE=1 SV=2	0.0006	0.4894
sp|P62805|H4_HUMAN	P62805	9	13	56.3	103	11367	Histone H4 OS=Homo sapiens OX=9606 GN=H4C1 PE=1 SV=2	0.0018	2.6559
sp|A0A0B4J1V6|HV373_HUMAN	A0A0B4J1V6	5	12	37	119	12858	Immunoglobulin heavy variable 3-73 OS=Homo sapiens OX=9606 GN=IGHV3-73 PE=3 SV=1	0.0015	1.3442
sp|A0A0C4DH67|KV108_HUMAN	A0A0C4DH67	6	12	50.4	115	12537	Immunoglobulin kappa variable 1-8 OS=Homo sapiens OX=9606 GN=IGKV1-8 PE=3 SV=1	0.0015	2.1915
sp|P12830|CADH1_HUMAN	P12830	4	12	5.6	882	97456	Cadherin-1 OS=Homo sapiens OX=9606 GN=CDH1 PE=1 SV=3	0.0002	0.1376
sp|P13987|CD59_HUMAN	P13987	8	12	28.1	128	14177	CD59 glycoprotein OS=Homo sapiens OX=9606 GN=CD59 PE=1 SV=1	0.0014	0.9099
sp|P22352|GPX3_HUMAN	P22352	6	12	36.7	226	25402	Glutathione peroxidase 3 OS=Homo sapiens OX=9606 GN=GPX3 PE=1 SV=2	0.0008	1.3281
sp|P62937|PPIA_HUMAN	P62937	7	12	40.6	165	18012	Peptidyl-prolyl cis-trans isomerase A OS=Homo sapiens OX=9606 GN=PPIA PE=1 SV=2	0.0011	1.5468
sp|A0A0A0MRZ8|KVD11_HUMAN;sp|P04433|KV311_HUMAN	A0A0A0MRZ8;P04433	3	11	32.2	115	12625	Immunoglobulin kappa variable 3D-11 OS=Homo sapiens OX=9606 GN=IGKV3D-11 PE=3 SV=6	0.0014	1.0989
sp|O60888|CUTA_HUMAN	O60888	6	11	41.3	179	19116	Protein CutA OS=Homo sapiens OX=9606 GN=CUTA PE=1 SV=2	0.0009	1.5882
sp|P00352|AL1A1_HUMAN	P00352	8	11	17.8	501	54862	Aldehyde dehydrogenase 1A1 OS=Homo sapiens OX=9606 GN=ALDH1A1 PE=1 SV=2	0.0003	0.5066
sp|P01861|IGHG4_HUMAN	P01861	5	11	11.4	396	43832	Immunoglobulin heavy constant gamma 4 OS=Homo sapiens OX=9606 GN=IGHG4 PE=1 SV=2	0.0004	0.3002
sp|P02763|A1AG1_HUMAN	P02763	7	11	17.9	201	23540	Alpha-1-acid glycoprotein 1 OS=Homo sapiens OX=9606 GN=ORM1 PE=1 SV=2	0.0008	0.5101
sp|P06312|KV401_HUMAN	P06312	4	11	29.8	121	13380	Immunoglobulin kappa variable 4-1 OS=Homo sapiens OX=9606 GN=IGKV4-1 PE=1 SV=1	0.0013	0.9861
sp|P31151|S10A7_HUMAN	P31151	8	11	40.6	101	11471	Protein S100-A7 OS=Homo sapiens OX=9606 GN=S100A7 PE=1 SV=4	0.0016	1.5468
sp|Q13438|OS9_HUMAN	Q13438	6	11	12.4	667	75562	Protein OS-9 OS=Homo sapiens OX=9606 GN=OS9 PE=1 SV=1	0.0002	0.3305
sp|Q13510|ASAH1_HUMAN	Q13510	6	11	15.2	395	44660	Acid ceramidase OS=Homo sapiens OX=9606 GN=ASAH1 PE=1 SV=5	0.0004	0.4191
sp|Q14118|DAG1_HUMAN	Q14118	8	11	8.7	895	97441	Dystroglycan 1 OS=Homo sapiens OX=9606 GN=DAG1 PE=1 SV=2	0.0002	0.2218
sp|Q6UWP8|SBSN_HUMAN	Q6UWP8	7	11	29.8	590	60541	Suprabasin OS=Homo sapiens OX=9606 GN=SBSN PE=1 SV=2	0.0003	0.9861
sp|A0A075B6R9|KVD24_HUMAN;sp|A0A0C4DH68|KV224_HUMAN	A0A075B6R9;A0A0C4DH68	3	10	16.7	120	13079	Probable non-functional immunoglobulin kappa variable 2D-24 OS=Homo sapiens OX=9606 GN=IGKV2D-24 PE=1 SV=1	0.0012	0.4689
sp|A0A0C4DH34|HV428_HUMAN	A0A0C4DH34	2	10	26.5	117	13124	Immunoglobulin heavy variable 4-28 OS=Homo sapiens OX=9606 GN=IGHV4-28 PE=3 SV=1	0.0012	0.8408
sp|P01599|KV117_HUMAN	P01599	6	10	36.8	117	12779	Immunoglobulin kappa variable 1-17 OS=Homo sapiens OX=9606 GN=IGKV1-17 PE=1 SV=2	0.0012	1.3335
sp|P04908|H2A1B_HUMAN;sp|Q93077|H2A1C_HUMAN;sp|Q7L7L0|H2A3_HUMAN	P04908;Q93077;Q7L7L0	4	10	35.4	130	14135	Histone H2A type 1-B/E OS=Homo sapiens OX=9606 GN=H2AC4 PE=1 SV=2	0.0011	1.2594
sp|P07996|TSP1_HUMAN	P07996	7	10	7.9	1170	129383	Thrombospondin-1 OS=Homo sapiens OX=9606 GN=THBS1 PE=1 SV=2	0.0001	0.1995
sp|P0C0S8|H2A1_HUMAN;sp|Q9BTM1|H2AJ_HUMAN;sp|Q99878|H2A1J_HUMAN;sp|Q96KK5|H2A1H_HUMAN;sp|Q6FI13|H2A2A_HUMAN;sp|Q16777|H2A2C_HUMAN;sp|P20671|H2A1D_HUMAN	P0C0S8;Q9BTM1;Q99878;Q96KK5;Q6FI13;Q16777;P20671	4	10	35.4	130	14091	Histone H2A type 1 OS=Homo sapiens OX=9606 GN=H2AC11 PE=1 SV=2	0.0011	1.2594
sp|P0DJI8|SAA1_HUMAN	P0DJI8	4	10	24.6	122	13532	Serum amyloid A-1 protein OS=Homo sapiens OX=9606 GN=SAA1 PE=1 SV=1	0.0012	0.762
sp|P0DMV8|HS71A_HUMAN;sp|P0DMV9|HS71B_HUMAN	P0DMV8;P0DMV9	8	10	15.6	641	70052	Heat shock 70 kDa protein 1A OS=Homo sapiens OX=9606 GN=HSPA1A PE=1 SV=1	0.0002	0.4322
sp|P10599|THIO_HUMAN	P10599	6	10	39	105	11737	Thioredoxin OS=Homo sapiens OX=9606 GN=TXN PE=1 SV=3	0.0014	1.4547
sp|P25774|CATS_HUMAN	P25774	5	10	13.3	331	37496	Cathepsin S OS=Homo sapiens OX=9606 GN=CTSS PE=1 SV=3	0.0004	0.3583
sp|P68104|EF1A1_HUMAN;sp|Q5VTE0|EF1A3_HUMAN	P68104;Q5VTE0	8	10	21.9	462	50141	Elongation factor 1-alpha 1 OS=Homo sapiens OX=9606 GN=EEF1A1 PE=1 SV=1	0.0003	0.6558
sp|Q99538|LGMN_HUMAN	Q99538	6	10	16.6	433	49411	Legumain OS=Homo sapiens OX=9606 GN=LGMN PE=1 SV=1	0.0003	0.4655
sp|A0A075B6S5|KV127_HUMAN	A0A075B6S5	4	9	34.2	117	12711	Immunoglobulin kappa variable 1-27 OS=Homo sapiens OX=9606 GN=IGKV1-27 PE=3 SV=1	0.0011	1.1979
sp|A0A0C4DH31|HV118_HUMAN	A0A0C4DH31	4	9	26.5	117	12820	Immunoglobulin heavy variable 1-18 OS=Homo sapiens OX=9606 GN=IGHV1-18 PE=3 SV=1	0.0011	0.8408
sp|A0A0C4DH36|HV338_HUMAN	A0A0C4DH36	3	9	19	116	12759	Probable non-functional immunoglobulin heavy variable 3-38 OS=Homo sapiens OX=9606 GN=IGHV3-38 PE=1 SV=1	0.0011	0.5488
sp|O95841|ANGL1_HUMAN	O95841	4	9	9.8	491	56720	Angiopoietin-related protein 1 OS=Homo sapiens OX=9606 GN=ANGPTL1 PE=2 SV=1	0.0003	0.2531
sp|P01624|KV315_HUMAN	P01624	5	9	32.2	115	12496	Immunoglobulin kappa variable 3-15 OS=Homo sapiens OX=9606 GN=IGKV3-15 PE=1 SV=2	0.0011	1.0989
sp|P01766|HV313_HUMAN	P01766	4	9	35.3	116	12506	Immunoglobulin heavy variable 3-13 OS=Homo sapiens OX=9606 GN=IGHV3-13 PE=1 SV=2	0.0011	1.2542
sp|P0CG39|POTEJ_HUMAN	P0CG39	7	9	6.4	1038	117390	POTE ankyrin domain family member J OS=Homo sapiens OX=9606 GN=POTEJ PE=3 SV=1	0.0001	0.1588
sp|P12259|FA5_HUMAN	P12259	6	9	4.1	2224	251701	Coagulation factor V OS=Homo sapiens OX=9606 GN=F5 PE=1 SV=4	0.0001	0.099
sp|P15291|B4GT1_HUMAN	P15291	4	9	11.3	398	43920	Beta-1,4-galactosyltransferase 1 OS=Homo sapiens OX=9606 GN=B4GALT1 PE=1 SV=5	0.0003	0.2972
sp|P26447|S10A4_HUMAN	P26447	4	9	31.7	101	11728	Protein S100-A4 OS=Homo sapiens OX=9606 GN=S100A4 PE=1 SV=1	0.0013	1.0749
sp|Q6KB66|K2C80_HUMAN	Q6KB66	4	9	6.9	452	50525	Keratin, type II cytoskeletal 80 OS=Homo sapiens OX=9606 GN=KRT80 PE=1 SV=2	0.0003	0.1722
sp|Q96P63|SPB12_HUMAN	Q96P63	5	9	12.8	405	46276	Serpin B12 OS=Homo sapiens OX=9606 GN=SERPINB12 PE=1 SV=1	0.0003	0.3428
sp|Q9Y4L1|HYOU1_HUMAN	Q9Y4L1	7	9	9.3	999	111335	Hypoxia up-regulated protein 1 OS=Homo sapiens OX=9606 GN=HYOU1 PE=1 SV=1	0.0001	0.2388
sp|A0A075B6K0|LV316_HUMAN	A0A075B6K0	3	8	17.4	115	12466	Immunoglobulin lambda variable 3-16 OS=Homo sapiens OX=9606 GN=IGLV3-16 PE=3 SV=2	0.001	0.4928
sp|A0A075B6K4|LV310_HUMAN	A0A075B6K4	3	8	35.7	115	12441	Immunoglobulin lambda variable 3-10 OS=Homo sapiens OX=9606 GN=IGLV3-10 PE=3 SV=2	0.001	1.2751
sp|A0A0B4J1U7|HV601_HUMAN	A0A0B4J1U7	3	8	23.1	121	13481	Immunoglobulin heavy variable 6-1 OS=Homo sapiens OX=9606 GN=IGHV6-1 PE=3 SV=1	0.001	0.7022
sp|O14745|NHRF1_HUMAN	O14745	5	8	16.5	358	38868	Na(+)/H(+) exchange regulatory cofactor NHE-RF1 OS=Homo sapiens OX=9606 GN=NHERF1 PE=1 SV=4	0.0003	0.4622
sp|P01602|KV105_HUMAN	P01602	4	8	32.5	117	12782	Immunoglobulin kappa variable 1-5 OS=Homo sapiens OX=9606 GN=IGKV1-5 PE=1 SV=2	0.001	1.1135
sp|P01700|LV147_HUMAN	P01700	4	8	29.1	117	12284	Immunoglobulin lambda variable 1-47 OS=Homo sapiens OX=9606 GN=IGLV1-47 PE=1 SV=2	0.001	0.9543
sp|P01717|LV325_HUMAN	P01717	3	8	18.8	112	12011	Immunoglobulin lambda variable 3-25 OS=Homo sapiens OX=9606 GN=IGLV3-25 PE=1 SV=2	0.001	0.5417
sp|P01860|IGHG3_HUMAN	P01860	5	8	10.1	446	49093	Immunoglobulin heavy constant gamma 3 OS=Homo sapiens OX=9606 GN=IGHG3 PE=1 SV=3	0.0003	0.2618
sp|P02749|APOH_HUMAN	P02749	6	8	17.4	345	38298	Beta-2-glycoprotein 1 OS=Homo sapiens OX=9606 GN=APOH PE=1 SV=3	0.0003	0.4928
sp|P06310|KV230_HUMAN	P06310	3	8	20	120	13185	Immunoglobulin kappa variable 2-30 OS=Homo sapiens OX=9606 GN=IGKV2-30 PE=3 SV=2	0.001	0.5849
sp|P06753|TPM3_HUMAN	P06753	6	8	24.6	285	32950	Tropomyosin alpha-3 chain OS=Homo sapiens OX=9606 GN=TPM3 PE=1 SV=2	0.0004	0.762
sp|P08582|TRFM_HUMAN	P08582	4	8	8.4	738	80215	Melanotransferrin OS=Homo sapiens OX=9606 GN=MELTF PE=1 SV=2	0.0002	0.2134
sp|P0DTE1|HV383_HUMAN	P0DTE1	4	8	19.1	115	12671	Probable non-functional immunoglobulin heavy variable 3-38-3 OS=Homo sapiens OX=9606 GN=IGHV3-38-3 PE=1 SV=1	0.001	0.5524
sp|P11142|HSP7C_HUMAN	P11142	6	8	11.9	646	70898	Heat shock cognate 71 kDa protein OS=Homo sapiens OX=9606 GN=HSPA8 PE=1 SV=1	0.0002	0.3152
sp|P12109|CO6A1_HUMAN	P12109	4	8	2.9	1028	108529	Collagen alpha-1(VI) chain OS=Homo sapiens OX=9606 GN=COL6A1 PE=1 SV=3	0.0001	0.0691
sp|P19021|AMD_HUMAN	P19021	6	8	5.2	973	108332	Peptidyl-glycine alpha-amidating monooxygenase OS=Homo sapiens OX=9606 GN=PAM PE=1 SV=2	0.0001	0.1272
sp|P23490|LORI_HUMAN	P23490	2	8	4.2	312	25761	Loricrin OS=Homo sapiens OX=9606 GN=LORICRIN PE=1 SV=2	0.0004	0.1015
sp|P23528|COF1_HUMAN	P23528	7	8	47.6	166	18502	Cofilin-1 OS=Homo sapiens OX=9606 GN=CFL1 PE=1 SV=3	0.0007	1.9923
sp|P31949|S10AB_HUMAN	P31949	6	8	56.2	105	11740	Protein S100-A11 OS=Homo sapiens OX=9606 GN=S100A11 PE=1 SV=2	0.0011	2.6475
sp|Q02487|DSC2_HUMAN	Q02487	4	8	2.9	901	99962	Desmocollin-2 OS=Homo sapiens OX=9606 GN=DSC2 PE=1 SV=1	0.0001	0.0691
sp|Q13867|BLMH_HUMAN	Q13867	6	8	14.9	455	52562	Bleomycin hydrolase OS=Homo sapiens OX=9606 GN=BLMH PE=1 SV=1	0.0003	0.4093
sp|Q8WVV4|POF1B_HUMAN	Q8WVV4	6	8	13.4	589	68065	Protein POF1B OS=Homo sapiens OX=9606 GN=POF1B PE=1 SV=3	0.0002	0.3614
sp|Q96EU7|C1GLC_HUMAN	Q96EU7	3	8	10.1	318	36382	C1GALT1-specific chaperone 1 OS=Homo sapiens OX=9606 GN=C1GALT1C1 PE=1 SV=1	0.0004	0.2618
sp|Q9UBG3|CRNN_HUMAN	Q9UBG3	6	8	21	495	53533	Cornulin OS=Homo sapiens OX=9606 GN=CRNN PE=1 SV=1	0.0002	0.6218
sp|O43852|CALU_HUMAN	O43852	5	7	17.1	315	37107	Calumenin OS=Homo sapiens OX=9606 GN=CALU PE=1 SV=2	0.0003	0.4825
sp|O95171|SCEL_HUMAN	O95171	3	7	6.1	688	77552	Sciellin OS=Homo sapiens OX=9606 GN=SCEL PE=1 SV=2	0.0001	0.1508
sp|O95994|AGR2_HUMAN	O95994	5	7	29.1	175	19979	Anterior gradient protein 2 homolog OS=Homo sapiens OX=9606 GN=AGR2 PE=1 SV=1	0.0006	0.9543
sp|P01817|HV205_HUMAN	P01817	2	7	12.6	119	13231	Immunoglobulin heavy variable 2-5 OS=Homo sapiens OX=9606 GN=IGHV2-5 PE=1 SV=2	0.0009	0.3366
sp|P01859|IGHG2_HUMAN	P01859	4	7	11.4	395	43806	Immunoglobulin heavy constant gamma 2 OS=Homo sapiens OX=9606 GN=IGHG2 PE=1 SV=3	0.0003	0.3002
sp|P02647|APOA1_HUMAN	P02647	5	7	17.6	267	30778	Apolipoprotein A-I OS=Homo sapiens OX=9606 GN=APOA1 PE=1 SV=1	0.0004	0.4997
sp|P04040|CATA_HUMAN	P04040	4	7	12.9	527	59756	Catalase OS=Homo sapiens OX=9606 GN=CAT PE=1 SV=3	0.0002	0.3459
sp|P04430|KV116_HUMAN	P04430	4	7	34.2	117	12618	Immunoglobulin kappa variable 1-16 OS=Homo sapiens OX=9606 GN=IGKV1-16 PE=1 SV=2	0.0009	1.1979
sp|P08758|ANXA5_HUMAN	P08758	7	7	31.6	320	35937	Annexin A5 OS=Homo sapiens OX=9606 GN=ANXA5 PE=1 SV=2	0.0003	1.0701
sp|P15941|MUC1_HUMAN	P15941	2	7	2	1255	122102	Mucin-1 OS=Homo sapiens OX=9606 GN=MUC1 PE=1 SV=3	0.0001	0.0471
sp|P17931|LEG3_HUMAN	P17931	6	7	20	250	26152	Galectin-3 OS=Homo sapiens OX=9606 GN=LGALS3 PE=1 SV=5	0.0004	0.5849
sp|P21980|TGM2_HUMAN	P21980	5	7	10.2	687	77329	Protein-glutamine gamma-glutamyltransferase 2 OS=Homo sapiens OX=9606 GN=TGM2 PE=1 SV=2	0.0001	0.2647
sp|P26038|MOES_HUMAN	P26038	5	7	7.8	577	67820	Moesin OS=Homo sapiens OX=9606 GN=MSN PE=1 SV=3	0.0002	0.1967
sp|P35321|SPR1A_HUMAN	P35321	4	7	60.7	89	9877	Cornifin-A OS=Homo sapiens OX=9606 GN=SPRR1A PE=1 SV=2	0.0011	3.0458
sp|P62258|1433E_HUMAN	P62258	3	7	15.3	255	29174	14-3-3 protein epsilon OS=Homo sapiens OX=9606 GN=YWHAE PE=1 SV=1	0.0004	0.4223
sp|P62987|RL40_HUMAN	P62987	5	7	28.1	128	14728	Ubiquitin-ribosomal protein eL40 fusion protein OS=Homo sapiens OX=9606 GN=UBA52 PE=1 SV=2	0.0008	0.9099
sp|Q00610|CLH1_HUMAN	Q00610	5	7	4.1	1675	191613	Clathrin heavy chain 1 OS=Homo sapiens OX=9606 GN=CLTC PE=1 SV=5	0.0001	0.099
sp|Q06830|PRDX1_HUMAN	Q06830	5	7	29.6	199	22110	Peroxiredoxin-1 OS=Homo sapiens OX=9606 GN=PRDX1 PE=1 SV=1	0.0005	0.977
sp|Q8NCL4|GALT6_HUMAN	Q8NCL4	5	7	12.5	622	71159	Polypeptide N-acetylgalactosaminyltransferase 6 OS=Homo sapiens OX=9606 GN=GALNT6 PE=1 SV=2	0.0002	0.3335
sp|Q8NES3|LFNG_HUMAN	Q8NES3	4	7	16.1	379	41773	Beta-1,3-N-acetylglucosaminyltransferase lunatic fringe OS=Homo sapiens OX=9606 GN=LFNG PE=1 SV=2	0.0003	0.4488
sp|Q9NRJ3|CCL28_HUMAN	Q9NRJ3	4	7	23.6	127	14280	C-C motif chemokine 28 OS=Homo sapiens OX=9606 GN=CCL28 PE=1 SV=1	0.0008	0.7219
sp|O15078|CE290_HUMAN	O15078	4	6	1.6	2479	290384	Centrosomal protein of 290 kDa OS=Homo sapiens OX=9606 GN=CEP290 PE=1 SV=2	0	0.0375
sp|O43653|PSCA_HUMAN	O43653	2	6	24.6	114	11959	Prostate stem cell antigen OS=Homo sapiens OX=9606 GN=PSCA PE=1 SV=2	0.0008	0.762
sp|O75629|CREG1_HUMAN	O75629	6	6	20	220	24075	Protein CREG1 OS=Homo sapiens OX=9606 GN=CREG1 PE=1 SV=1	0.0004	0.5849
sp|O75976|CBPD_HUMAN	O75976	3	6	2.7	1380	152931	Carboxypeptidase D OS=Homo sapiens OX=9606 GN=CPD PE=1 SV=2	0.0001	0.0641
sp|P01718|LV327_HUMAN	P01718	3	6	18.6	113	12165	Immunoglobulin lambda variable 3-27 OS=Homo sapiens OX=9606 GN=IGLV3-27 PE=1 SV=2	0.0008	0.5346
sp|P01743|HV146_HUMAN	P01743	4	6	24.8	117	12933	Immunoglobulin heavy variable 1-46 OS=Homo sapiens OX=9606 GN=IGHV1-46 PE=1 SV=2	0.0007	0.7701
sp|P08670|VIME_HUMAN	P08670	4	6	8.2	466	53652	Vimentin OS=Homo sapiens OX=9606 GN=VIM PE=1 SV=4	0.0002	0.2078
sp|P10412|H14_HUMAN;sp|P16403|H12_HUMAN;sp|P16402|H13_HUMAN	P10412;P16403;P16402	4	6	12.8	219	21865	Histone H1.4 OS=Homo sapiens OX=9606 GN=H1-4 PE=1 SV=2	0.0004	0.3428
sp|P13929|ENOB_HUMAN	P13929	3	6	9.4	434	46987	Beta-enolase OS=Homo sapiens OX=9606 GN=ENO3 PE=1 SV=5	0.0002	0.2417
sp|P14314|GLU2B_HUMAN	P14314	5	6	10.2	528	59425	Glucosidase 2 subunit beta OS=Homo sapiens OX=9606 GN=PRKCSH PE=1 SV=2	0.0002	0.2647
sp|P14625|ENPL_HUMAN	P14625	3	6	6.8	803	92469	Endoplasmin OS=Homo sapiens OX=9606 GN=HSP90B1 PE=1 SV=1	0.0001	0.1695
sp|P15907|SIAT1_HUMAN	P15907	5	6	13.8	406	46605	Beta-galactoside alpha-2,6-sialyltransferase 1 OS=Homo sapiens OX=9606 GN=ST6GAL1 PE=1 SV=1	0.0002	0.374
sp|P22531|SPR2E_HUMAN;sp|Q9BYE4|SPR2G_HUMAN;sp|P35326|SPR2A_HUMAN;sp|P35325|SPR2B_HUMAN;sp|P22532|SPR2D_HUMAN	P22531;Q9BYE4;P35326;P35325;P22532	1	6	18.1	72	7855	Small proline-rich protein 2E OS=Homo sapiens OX=9606 GN=SPRR2E PE=2 SV=2	0.0012	0.5171
sp|P30101|PDIA3_HUMAN	P30101	5	6	8.7	505	56782	Protein disulfide-isomerase A3 OS=Homo sapiens OX=9606 GN=PDIA3 PE=1 SV=4	0.0002	0.2218
sp|P30838|AL3A1_HUMAN	P30838	5	6	11.5	453	50395	Aldehyde dehydrogenase, dimeric NADP-preferring OS=Homo sapiens OX=9606 GN=ALDH3A1 PE=1 SV=3	0.0002	0.3032
sp|P35241|RADI_HUMAN	P35241	5	6	7.2	583	68564	Radixin OS=Homo sapiens OX=9606 GN=RDX PE=1 SV=1	0.0001	0.1803
sp|P35442|TSP2_HUMAN	P35442	3	6	3.3	1172	129991	Thrombospondin-2 OS=Homo sapiens OX=9606 GN=THBS2 PE=1 SV=2	0.0001	0.0789
sp|P54108|CRIS3_HUMAN	P54108	2	6	11.8	245	27630	Cysteine-rich secretory protein 3 OS=Homo sapiens OX=9606 GN=CRISP3 PE=1 SV=1	0.0004	0.3122
sp|P54652|HSP72_HUMAN	P54652	4	6	7.5	639	70021	Heat shock-related 70 kDa protein 2 OS=Homo sapiens OX=9606 GN=HSPA2 PE=1 SV=1	0.0001	0.1885
sp|P59665|DEF1_HUMAN;sp|P59666|DEF3_HUMAN	P59665;P59666	4	6	20.2	94	10201	Neutrophil defensin 1 OS=Homo sapiens OX=9606 GN=DEFA1 PE=1 SV=1	0.0009	0.5922
sp|Q08188|TGM3_HUMAN	Q08188	5	6	7.4	693	76632	Protein-glutamine gamma-glutamyltransferase E OS=Homo sapiens OX=9606 GN=TGM3 PE=1 SV=4	0.0001	0.1858
sp|Q08431|MFGM_HUMAN	Q08431	4	6	11.1	387	43105	Lactadherin OS=Homo sapiens OX=9606 GN=MFGE8 PE=1 SV=3	0.0002	0.2912
sp|Q13162|PRDX4_HUMAN	Q13162	4	6	25.5	271	30540	Peroxiredoxin-4 OS=Homo sapiens OX=9606 GN=PRDX4 PE=1 SV=1	0.0003	0.7989
sp|Q14508|WFDC2_HUMAN	Q14508	1	6	11.3	124	12993	WAP four-disulfide core domain protein 2 OS=Homo sapiens OX=9606 GN=WFDC2 PE=1 SV=2	0.0007	0.2972
sp|Q8NBJ7|SUMF2_HUMAN	Q8NBJ7	5	6	22.3	301	33843	Inactive C-alpha-formylglycine-generating enzyme 2 OS=Homo sapiens OX=9606 GN=SUMF2 PE=1 SV=2	0.0003	0.6711
sp|Q9BWS9|CHID1_HUMAN	Q9BWS9	4	6	14.5	393	44941	Chitinase domain-containing protein 1 OS=Homo sapiens OX=9606 GN=CHID1 PE=1 SV=1	0.0002	0.3964
sp|Q9C075|K1C23_HUMAN	Q9C075	6	6	14	422	48131	Keratin, type I cytoskeletal 23 OS=Homo sapiens OX=9606 GN=KRT23 PE=1 SV=2	0.0002	0.3804
sp|Q9NZ08|ERAP1_HUMAN	Q9NZ08	4	6	5.1	941	107235	Endoplasmic reticulum aminopeptidase 1 OS=Homo sapiens OX=9606 GN=ERAP1 PE=1 SV=3	0.0001	0.1246
sp|A0A075B6S2|KVD29_HUMAN;sp|A2NJV5|KV229_HUMAN;sp|A0A0A0MRZ7|KVD26_HUMAN	A0A075B6S2;A2NJV5;A0A0A0MRZ7	2	5	16.7	120	13143	Immunoglobulin kappa variable 2D-29 OS=Homo sapiens OX=9606 GN=IGKV2D-29 PE=3 SV=1	0.0006	0.4689
sp|A0A0B4J1V2|HV226_HUMAN	A0A0B4J1V2	3	5	29.4	119	13182	Immunoglobulin heavy variable 2-26 OS=Homo sapiens OX=9606 GN=IGHV2-26 PE=3 SV=1	0.0006	0.9679
sp|B0FP48|UPK3L_HUMAN;sp|E5RIL1|UPKL2_HUMAN	B0FP48;E5RIL1	4	5	16.3	263	28385	Uroplakin-3b-like protein 1 OS=Homo sapiens OX=9606 GN=UPK3BL1 PE=2 SV=1	0.0003	0.4555
sp|O43505|B4GA1_HUMAN	O43505	2	5	6.5	415	47119	Beta-1,4-glucuronyltransferase 1 OS=Homo sapiens OX=9606 GN=B4GAT1 PE=1 SV=1	0.0002	0.1614
sp|O75223|GGCT_HUMAN	O75223	4	5	39.9	188	21008	Gamma-glutamylcyclotransferase OS=Homo sapiens OX=9606 GN=GGCT PE=1 SV=1	0.0004	1.5061
sp|O75787|RENR_HUMAN	O75787	3	5	16.9	350	39008	Renin receptor OS=Homo sapiens OX=9606 GN=ATP6AP2 PE=1 SV=2	0.0002	0.4757
sp|O75888|TNF13_HUMAN	O75888	5	5	15.2	250	27433	Tumor necrosis factor ligand superfamily member 13 OS=Homo sapiens OX=9606 GN=TNFSF13 PE=1 SV=1	0.0003	0.4191
sp|P02765|FETUA_HUMAN	P02765	3	5	11.2	367	39341	Alpha-2-HS-glycoprotein OS=Homo sapiens OX=9606 GN=AHSG PE=1 SV=2	0.0002	0.2942
sp|P05186|PPBT_HUMAN	P05186	3	5	9.2	524	57305	Alkaline phosphatase, tissue-nonspecific isozyme OS=Homo sapiens OX=9606 GN=ALPL PE=1 SV=4	0.0001	0.2359
sp|P06899|H2B1J_HUMAN;sp|Q16778|H2B2E_HUMAN;sp|P33778|H2B1B_HUMAN;sp|P23527|H2B1O_HUMAN	P06899;Q16778;P33778;P23527	5	5	25.4	126	13904	Histone H2B type 1-J OS=Homo sapiens OX=9606 GN=H2BC11 PE=1 SV=3	0.0006	0.7947
sp|P07384|CAN1_HUMAN	P07384	2	5	4.5	714	81890	Calpain-1 catalytic subunit OS=Homo sapiens OX=9606 GN=CAPN1 PE=1 SV=1	0.0001	0.1092
sp|P07951|TPM2_HUMAN	P07951	4	5	14.4	284	32851	Tropomyosin beta chain OS=Homo sapiens OX=9606 GN=TPM2 PE=1 SV=1	0.0003	0.3932
sp|P09237|MMP7_HUMAN	P09237	3	5	12.4	267	29677	Matrilysin OS=Homo sapiens OX=9606 GN=MMP7 PE=1 SV=1	0.0003	0.3305
sp|P0DP23|CALM1_HUMAN;sp|P0DP25|CALM3_HUMAN;sp|P0DP24|CALM2_HUMAN	P0DP23;P0DP25;P0DP24	3	5	20.8	149	16838	Calmodulin-1 OS=Homo sapiens OX=9606 GN=CALM1 PE=1 SV=1	0.0005	0.6144
sp|P13797|PLST_HUMAN	P13797	2	5	2.5	630	70811	Plastin-3 OS=Homo sapiens OX=9606 GN=PLS3 PE=1 SV=4	0.0001	0.0593
sp|P15309|PPAP_HUMAN	P15309	4	5	7.5	386	44566	Prostatic acid phosphatase OS=Homo sapiens OX=9606 GN=ACP3 PE=1 SV=3	0.0002	0.1885
sp|P15328|FOLR1_HUMAN	P15328	5	5	19.8	257	29819	Folate receptor alpha OS=Homo sapiens OX=9606 GN=FOLR1 PE=1 SV=3	0.0003	0.5776
sp|P18669|PGAM1_HUMAN	P18669	3	5	20.1	254	28804	Phosphoglycerate mutase 1 OS=Homo sapiens OX=9606 GN=PGAM1 PE=1 SV=2	0.0003	0.5885
sp|P22528|SPR1B_HUMAN	P22528	3	5	43.8	89	9888	Cornifin-B OS=Homo sapiens OX=9606 GN=SPRR1B PE=1 SV=2	0.0008	1.7416
sp|P22735|TGM1_HUMAN	P22735	3	5	8.6	817	89787	Protein-glutamine gamma-glutamyltransferase K OS=Homo sapiens OX=9606 GN=TGM1 PE=1 SV=4	0.0001	0.219
sp|P31946|1433B_HUMAN	P31946	4	5	19.1	246	28082	14-3-3 protein beta/alpha OS=Homo sapiens OX=9606 GN=YWHAB PE=1 SV=3	0.0003	0.5524
sp|P31947|1433S_HUMAN	P31947	5	5	26.2	248	27774	14-3-3 protein sigma OS=Homo sapiens OX=9606 GN=SFN PE=1 SV=1	0.0003	0.8281
sp|P32119|PRDX2_HUMAN	P32119	4	5	21.2	198	21892	Peroxiredoxin-2 OS=Homo sapiens OX=9606 GN=PRDX2 PE=1 SV=5	0.0004	0.6293
sp|P50395|GDIB_HUMAN	P50395	3	5	9	445	50663	Rab GDP dissociation inhibitor beta OS=Homo sapiens OX=9606 GN=GDI2 PE=1 SV=2	0.0002	0.2303
sp|P60660|MYL6_HUMAN	P60660	2	5	19.2	151	16930	Myosin light polypeptide 6 OS=Homo sapiens OX=9606 GN=MYL6 PE=1 SV=2	0.0005	0.556
sp|P68363|TBA1B_HUMAN;sp|Q9BQE3|TBA1C_HUMAN;sp|Q71U36|TBA1A_HUMAN;sp|P68366|TBA4A_HUMAN	P68363;Q9BQE3;Q71U36;P68366	3	5	10.4	451	50152	Tubulin alpha-1B chain OS=Homo sapiens OX=9606 GN=TUBA1B PE=1 SV=1	0.0002	0.2706
sp|P68431|H31_HUMAN;sp|Q71DI3|H32_HUMAN;sp|P84243|H33_HUMAN	P68431;Q71DI3;P84243	4	5	22.1	136	15404	Histone H3.1 OS=Homo sapiens OX=9606 GN=H3C1 PE=1 SV=2	0.0005	0.6634
sp|Q01459|DIAC_HUMAN	Q01459	4	5	11.4	385	43760	Di-N-acetylchitobiase OS=Homo sapiens OX=9606 GN=CTBS PE=1 SV=1	0.0002	0.3002
sp|Q06828|FMOD_HUMAN	Q06828	3	5	6.4	376	43179	Fibromodulin OS=Homo sapiens OX=9606 GN=FMOD PE=1 SV=2	0.0002	0.1588
sp|Q13835|PKP1_HUMAN	Q13835	3	5	4.7	747	82861	Plakophilin-1 OS=Homo sapiens OX=9606 GN=PKP1 PE=1 SV=2	0.0001	0.1143
sp|Q16651|PRSS8_HUMAN	Q16651	4	5	9.6	343	36431	Prostasin OS=Homo sapiens OX=9606 GN=PRSS8 PE=1 SV=1	0.0002	0.2474
sp|Q5T750|KPLCE_HUMAN	Q5T750	3	5	12.8	250	26238	Protein KPLCE OS=Homo sapiens OX=9606 GN=KPLCE PE=1 SV=1	0.0003	0.3428
sp|Q7Z406|MYH14_HUMAN	Q7Z406	5	5	3.9	1995	227868	Myosin-14 OS=Homo sapiens OX=9606 GN=MYH14 PE=1 SV=2	0	0.094
sp|Q86SF2|GALT7_HUMAN	Q86SF2	3	5	4.9	657	75389	N-acetylgalactosaminyltransferase 7 OS=Homo sapiens OX=9606 GN=GALNT7 PE=1 SV=1	0.0001	0.1194
sp|Q8WVQ1|CANT1_HUMAN	Q8WVQ1	4	5	11.7	401	44840	Soluble calcium-activated nucleotidase 1 OS=Homo sapiens OX=9606 GN=CANT1 PE=1 SV=1	0.0002	0.3092
sp|Q8WXG9|AGRV1_HUMAN	Q8WXG9	2	5	0.4	6306	693082	Adhesion G-protein coupled receptor V1 OS=Homo sapiens OX=9606 GN=ADGRV1 PE=1 SV=2	0	0.0093
sp|Q96BQ1|FAM3D_HUMAN	Q96BQ1	4	5	19.6	224	24963	Protein FAM3D OS=Homo sapiens OX=9606 GN=FAM3D PE=1 SV=1	0.0003	0.5704
sp|Q9NRA1|PDGFC_HUMAN	Q9NRA1	4	5	8.4	345	39029	Platelet-derived growth factor C OS=Homo sapiens OX=9606 GN=PDGFC PE=1 SV=2	0.0002	0.2134
sp|Q9NZT1|CALL5_HUMAN	Q9NZT1	4	5	33.6	146	15892	Calmodulin-like protein 5 OS=Homo sapiens OX=9606 GN=CALML5 PE=1 SV=2	0.0005	1.1677
sp|Q9UBR2|CATZ_HUMAN	Q9UBR2	3	5	16.5	303	33868	Cathepsin Z OS=Homo sapiens OX=9606 GN=CTSZ PE=1 SV=1	0.0002	0.4622
sp|A0A075B6I0|LV861_HUMAN	A0A075B6I0	1	4	13.1	122	12814	Immunoglobulin lambda variable 8-61 OS=Homo sapiens OX=9606 GN=IGLV8-61 PE=3 SV=7	0.0005	0.3521
sp|A0A0B4J2D9|KVD13_HUMAN;sp|P0DP09|KV113_HUMAN	A0A0B4J2D9;P0DP09	2	4	18.8	117	12569	Immunoglobulin kappa variable 1D-13 OS=Homo sapiens OX=9606 GN=IGKV1D-13 PE=3 SV=1	0.0005	0.5417
sp|A0A0C4DH35|HV335_HUMAN	A0A0C4DH35	3	4	20.5	117	12810	Probable non-functional immunoglobulin heavy variable 3-35 OS=Homo sapiens OX=9606 GN=IGHV3-35 PE=1 SV=1	0.0005	0.6032
sp|A0A0C4DH38|HV551_HUMAN	A0A0C4DH38	2	4	26.5	117	12675	Immunoglobulin heavy variable 5-51 OS=Homo sapiens OX=9606 GN=IGHV5-51 PE=3 SV=1	0.0005	0.8408
sp|O95436|NPT2B_HUMAN	O95436	3	4	4.5	690	75759	Sodium-dependent phosphate transport protein 2B OS=Homo sapiens OX=9606 GN=SLC34A2 PE=1 SV=3	0.0001	0.1092
sp|P00338|LDHA_HUMAN	P00338	3	4	11.4	332	36689	L-lactate dehydrogenase A chain OS=Homo sapiens OX=9606 GN=LDHA PE=1 SV=2	0.0002	0.3002
sp|P00558|PGK1_HUMAN	P00558	3	4	7.7	417	44615	Phosphoglycerate kinase 1 OS=Homo sapiens OX=9606 GN=PGK1 PE=1 SV=3	0.0001	0.194
sp|P01706|LV211_HUMAN	P01706	2	4	17.6	119	12644	Immunoglobulin lambda variable 2-11 OS=Homo sapiens OX=9606 GN=IGLV2-11 PE=1 SV=2	0.0005	0.4997
sp|P01889|HLAB_HUMAN	P01889	1	4	5.5	362	40460	HLA class I histocompatibility antigen, B alpha chain OS=Homo sapiens OX=9606 GN=HLA-B PE=1 SV=3	0.0002	0.135
sp|P06703|S10A6_HUMAN	P06703	3	4	25.6	90	10180	Protein S100-A6 OS=Homo sapiens OX=9606 GN=S100A6 PE=1 SV=1	0.0006	0.803
sp|P0C0L4|CO4A_HUMAN;sp|P0C0L5|CO4B_HUMAN	P0C0L4;P0C0L5	1	4	1.5	1744	192784	Complement C4-A OS=Homo sapiens OX=9606 GN=C4A PE=1 SV=2	0	0.0351
sp|P16070|CD44_HUMAN	P16070	3	4	2.8	742	81538	CD44 antigen OS=Homo sapiens OX=9606 GN=CD44 PE=1 SV=3	0.0001	0.0666
sp|P21926|CD9_HUMAN	P21926	2	4	15.4	228	25416	CD9 antigen OS=Homo sapiens OX=9606 GN=CD9 PE=1 SV=4	0.0003	0.4256
sp|P23284|PPIB_HUMAN	P23284	4	4	22.2	216	23743	Peptidyl-prolyl cis-trans isomerase B OS=Homo sapiens OX=9606 GN=PPIB PE=1 SV=2	0.0003	0.6672
sp|P25815|S100P_HUMAN	P25815	3	4	17.9	95	10400	Protein S100-P OS=Homo sapiens OX=9606 GN=S100P PE=1 SV=2	0.0006	0.5101
sp|P26572|MGAT1_HUMAN	P26572	3	4	13.7	445	50878	Alpha-1,3-mannosyl-glycoprotein 2-beta-N-acetylglucosaminyltransferase OS=Homo sapiens OX=9606 GN=MGAT1 PE=1 SV=2	0.0001	0.3709
sp|P28325|CYTD_HUMAN	P28325	2	4	20.4	142	16080	Cystatin-D OS=Homo sapiens OX=9606 GN=CST5 PE=1 SV=1	0.0004	0.5996
sp|P48723|HSP13_HUMAN	P48723	3	4	7	471	51928	Heat shock 70 kDa protein 13 OS=Homo sapiens OX=9606 GN=HSPA13 PE=1 SV=1	0.0001	0.1749
sp|P50591|TNF10_HUMAN	P50591	2	4	8.5	281	32509	Tumor necrosis factor ligand superfamily member 10 OS=Homo sapiens OX=9606 GN=TNFSF10 PE=1 SV=1	0.0002	0.2162
sp|Q11201|SIA4A_HUMAN	Q11201	4	4	13.2	340	39075	CMP-N-acetylneuraminate-beta-galactosamide-alpha-2,3-sialyltransferase 1 OS=Homo sapiens OX=9606 GN=ST3GAL1 PE=1 SV=1	0.0002	0.3552
sp|Q12805|FBLN3_HUMAN	Q12805	2	4	8.7	493	54641	EGF-containing fibulin-like extracellular matrix protein 1 OS=Homo sapiens OX=9606 GN=EFEMP1 PE=1 SV=2	0.0001	0.2218
sp|Q15847|ADIRF_HUMAN	Q15847	3	4	71.1	76	7855	Adipogenesis regulatory factor OS=Homo sapiens OX=9606 GN=ADIRF PE=1 SV=1	0.0008	4.1404
sp|Q86SQ4|AGRG6_HUMAN	Q86SQ4	3	4	3.1	1221	136694	Adhesion G-protein coupled receptor G6 OS=Homo sapiens OX=9606 GN=ADGRG6 PE=1 SV=3	0	0.074
sp|Q86T26|TM11B_HUMAN	Q86T26	1	4	3.1	416	46337	Transmembrane protease serine 11B OS=Homo sapiens OX=9606 GN=TMPRSS11B PE=2 SV=3	0.0001	0.074
sp|Q8WUM4|PDC6I_HUMAN	Q8WUM4	4	4	5	868	96023	Programmed cell death 6-interacting protein OS=Homo sapiens OX=9606 GN=PDCD6IP PE=1 SV=1	0.0001	0.122
sp|Q99954|SMR3A_HUMAN	Q99954	1	4	9.7	134	14048	Submaxillary gland androgen-regulated protein 3A OS=Homo sapiens OX=9606 GN=SMR3A PE=1 SV=2	0.0004	0.2503
sp|Q9Y2Q3|GSTK1_HUMAN	Q9Y2Q3	2	4	11.5	226	25497	Glutathione S-transferase kappa 1 OS=Homo sapiens OX=9606 GN=GSTK1 PE=1 SV=3	0.0003	0.3032
sp|Q9Y646|CBPQ_HUMAN	Q9Y646	2	4	3.6	472	51888	Carboxypeptidase Q OS=Homo sapiens OX=9606 GN=CPQ PE=1 SV=1	0.0001	0.0864
sp|A0A075B6K5|LV39_HUMAN	A0A075B6K5	3	3	40	115	12332	Immunoglobulin lambda variable 3-9 OS=Homo sapiens OX=9606 GN=IGLV3-9 PE=3 SV=1	0.0004	1.5119
sp|A0A0A0MT36|KVD21_HUMAN;sp|A0A0C4DH24|KV621_HUMAN	A0A0A0MT36;A0A0C4DH24	2	3	23.7	114	12340	Immunoglobulin kappa variable 6D-21 OS=Homo sapiens OX=9606 GN=IGKV6D-21 PE=3 SV=1	0.0004	0.7258
sp|O00115|DNS2A_HUMAN	O00115	1	3	3.3	360	39581	Deoxyribonuclease-2-alpha OS=Homo sapiens OX=9606 GN=DNASE2 PE=1 SV=2	0.0001	0.0789
sp|O00560|SDCB1_HUMAN	O00560	1	3	7.7	298	32444	Syntenin-1 OS=Homo sapiens OX=9606 GN=SDCBP PE=1 SV=1	0.0001	0.194
sp|O00592|PODXL_HUMAN	O00592	2	3	5.7	558	58635	Podocalyxin OS=Homo sapiens OX=9606 GN=PODXL PE=1 SV=2	0.0001	0.1402
sp|O60911|CATL2_HUMAN	O60911	1	3	5.1	334	37329	Cathepsin L2 OS=Homo sapiens OX=9606 GN=CTSV PE=1 SV=2	0.0001	0.1246
sp|P01601|KVD16_HUMAN	P01601	3	3	34.2	117	12730	Immunoglobulin kappa variable 1D-16 OS=Homo sapiens OX=9606 GN=IGKV1D-16 PE=3 SV=2	0.0004	1.1979
sp|P02652|APOA2_HUMAN	P02652	1	3	11	100	11175	Apolipoprotein A-II OS=Homo sapiens OX=9606 GN=APOA2 PE=1 SV=1	0.0004	0.2882
sp|P02675|FIBB_HUMAN	P02675	2	3	7.7	491	55928	Fibrinogen beta chain OS=Homo sapiens OX=9606 GN=FGB PE=1 SV=2	0.0001	0.194
sp|P02753|RET4_HUMAN	P02753	1	3	5	201	23010	Retinol-binding protein 4 OS=Homo sapiens OX=9606 GN=RBP4 PE=1 SV=3	0.0002	0.122
sp|P04233|HG2A_HUMAN	P04233	3	3	8.8	296	33516	HLA class II histocompatibility antigen gamma chain OS=Homo sapiens OX=9606 GN=CD74 PE=1 SV=3	0.0001	0.2246
sp|P05156|CFAI_HUMAN	P05156	2	3	4.3	583	65750	Complement factor I OS=Homo sapiens OX=9606 GN=CFI PE=1 SV=2	0.0001	0.1041
sp|P06576|ATPB_HUMAN	P06576	2	3	6.6	529	56560	ATP synthase subunit beta, mitochondrial OS=Homo sapiens OX=9606 GN=ATP5F1B PE=1 SV=3	0.0001	0.1641
sp|P06744|G6PI_HUMAN	P06744	3	3	5.9	558	63147	Glucose-6-phosphate isomerase OS=Homo sapiens OX=9606 GN=GPI PE=1 SV=4	0.0001	0.1455
sp|P08311|CATG_HUMAN	P08311	2	3	10.6	255	28837	Cathepsin G OS=Homo sapiens OX=9606 GN=CTSG PE=1 SV=2	0.0002	0.2764
sp|P09525|ANXA4_HUMAN	P09525	3	3	7.2	319	35883	Annexin A4 OS=Homo sapiens OX=9606 GN=ANXA4 PE=1 SV=4	0.0001	0.1803
sp|P12429|ANXA3_HUMAN	P12429	2	3	8.7	323	36375	Annexin A3 OS=Homo sapiens OX=9606 GN=ANXA3 PE=1 SV=3	0.0001	0.2218
sp|P13639|EF2_HUMAN	P13639	2	3	2.8	858	95338	Elongation factor 2 OS=Homo sapiens OX=9606 GN=EEF2 PE=1 SV=4	0.0001	0.0666
sp|P19971|TYPH_HUMAN	P19971	2	3	5	482	49955	Thymidine phosphorylase OS=Homo sapiens OX=9606 GN=TYMP PE=1 SV=2	0.0001	0.122
sp|P24158|PRTN3_HUMAN	P24158	1	3	4.7	256	27807	Myeloblastin OS=Homo sapiens OX=9606 GN=PRTN3 PE=1 SV=3	0.0002	0.1143
sp|P27348|1433T_HUMAN	P27348	3	3	12.7	245	27764	14-3-3 protein theta OS=Homo sapiens OX=9606 GN=YWHAQ PE=1 SV=1	0.0002	0.3397
sp|P29401|TKT_HUMAN	P29401	2	3	6.4	623	67878	Transketolase OS=Homo sapiens OX=9606 GN=TKT PE=1 SV=3	0.0001	0.1588
sp|P32320|CDD_HUMAN	P32320	1	3	6.8	146	16185	Cytidine deaminase OS=Homo sapiens OX=9606 GN=CDA PE=1 SV=2	0.0003	0.1695
sp|P35749|MYH11_HUMAN	P35749	2	3	1.3	1972	227337	Myosin-11 OS=Homo sapiens OX=9606 GN=MYH11 PE=1 SV=3	0	0.0304
sp|P40925|MDHC_HUMAN	P40925	3	3	14.4	334	36426	Malate dehydrogenase, cytoplasmic OS=Homo sapiens OX=9606 GN=MDH1 PE=1 SV=4	0.0001	0.3932
sp|P43234|CATO_HUMAN	P43234	2	3	10	321	35958	Cathepsin O OS=Homo sapiens OX=9606 GN=CTSO PE=1 SV=1	0.0001	0.2589
sp|P46940|IQGA1_HUMAN	P46940	2	3	1.9	1657	189251	Ras GTPase-activating-like protein IQGAP1 OS=Homo sapiens OX=9606 GN=IQGAP1 PE=1 SV=1	0	0.0447
sp|P52209|6PGD_HUMAN	P52209	3	3	9.9	483	53140	6-phosphogluconate dehydrogenase, decarboxylating OS=Homo sapiens OX=9606 GN=PGD PE=1 SV=3	0.0001	0.256
sp|P58499|FAM3B_HUMAN	P58499	3	3	12.8	235	25982	Protein FAM3B OS=Homo sapiens OX=9606 GN=FAM3B PE=1 SV=2	0.0002	0.3428
sp|Q06124|PTN11_HUMAN	Q06124	2	3	4.2	593	68011	Tyrosine-protein phosphatase non-receptor type 11 OS=Homo sapiens OX=9606 GN=PTPN11 PE=1 SV=3	0.0001	0.1015
sp|Q13228|SBP1_HUMAN	Q13228	1	3	2.1	472	52391	Methanethiol oxidase OS=Homo sapiens OX=9606 GN=SELENBP1 PE=1 SV=2	0.0001	0.0495
sp|Q13296|SG2A2_HUMAN	Q13296	2	3	12.9	93	10499	Mammaglobin-A OS=Homo sapiens OX=9606 GN=SCGB2A2 PE=1 SV=1	0.0005	0.3459
sp|Q14050|CO9A3_HUMAN	Q14050	2	3	3.1	684	63616	Collagen alpha-3(IX) chain OS=Homo sapiens OX=9606 GN=COL9A3 PE=1 SV=2	0.0001	0.074
sp|Q15517|CDSN_HUMAN	Q15517	2	3	4.3	529	51522	Corneodesmosin OS=Homo sapiens OX=9606 GN=CDSN PE=1 SV=3	0.0001	0.1041
sp|Q16610|ECM1_HUMAN	Q16610	3	3	7.6	540	60674	Extracellular matrix protein 1 OS=Homo sapiens OX=9606 GN=ECM1 PE=1 SV=2	0.0001	0.1912
sp|Q16769|QPCT_HUMAN	Q16769	3	3	14.7	361	40877	Glutaminyl-peptide cyclotransferase OS=Homo sapiens OX=9606 GN=QPCT PE=1 SV=1	0.0001	0.4028
sp|Q3MIT2|PUS10_HUMAN	Q3MIT2	1	3	2.6	529	60244	tRNA pseudouridine synthase Pus10 OS=Homo sapiens OX=9606 GN=PUS10 PE=1 SV=1	0.0001	0.0617
sp|Q6E0U4|DMKN_HUMAN	Q6E0U4	2	3	5.9	476	47082	Dermokine OS=Homo sapiens OX=9606 GN=DMKN PE=1 SV=3	0.0001	0.1455
sp|Q8IZA0|K319L_HUMAN	Q8IZA0	1	3	1.1	1049	115658	Dyslexia-associated protein KIAA0319-like protein OS=Homo sapiens OX=9606 GN=KIAA0319L PE=1 SV=2	0	0.0257
sp|Q8NEX9|DR9C7_HUMAN	Q8NEX9	2	3	8.6	313	35263	Short-chain dehydrogenase/reductase family 9C member 7 OS=Homo sapiens OX=9606 GN=SDR9C7 PE=1 SV=1	0.0001	0.219
sp|Q8NFT8|DNER_HUMAN	Q8NFT8	1	3	2	737	78475	Delta and Notch-like epidermal growth factor-related receptor OS=Homo sapiens OX=9606 GN=DNER PE=1 SV=1	0.0001	0.0471
sp|Q96FQ6|S10AG_HUMAN	Q96FQ6	1	3	15.5	103	11801	Protein S100-A16 OS=Homo sapiens OX=9606 GN=S100A16 PE=1 SV=1	0.0004	0.4289
sp|Q99519|NEUR1_HUMAN	Q99519	3	3	9.2	415	45467	Sialidase-1 OS=Homo sapiens OX=9606 GN=NEU1 PE=1 SV=1	0.0001	0.2359
sp|Q9H1E1|RNAS7_HUMAN	Q9H1E1	3	3	25	156	17419	Ribonuclease 7 OS=Homo sapiens OX=9606 GN=RNASE7 PE=1 SV=2	0.0003	0.7783
sp|Q9HAT2|SIAE_HUMAN	Q9HAT2	2	3	6.1	523	58315	Sialate O-acetylesterase OS=Homo sapiens OX=9606 GN=SIAE PE=1 SV=1	0.0001	0.1508
sp|Q9P1Z9|CC180_HUMAN	Q9P1Z9	2	3	1	1701	197343	Coiled-coil domain-containing protein 180 OS=Homo sapiens OX=9606 GN=CCDC180 PE=2 SV=3	0	0.0233
sp|Q9UHD0|IL19_HUMAN	Q9UHD0	2	3	9.6	177	20452	Interleukin-19 OS=Homo sapiens OX=9606 GN=IL19 PE=1 SV=2	0.0002	0.2474
sp|A0A0C4DH33|HV124_HUMAN	A0A0C4DH33	1	2	12.8	117	12824	Immunoglobulin heavy variable 1-24 OS=Homo sapiens OX=9606 GN=IGHV1-24 PE=3 SV=1	0.0002	0.3428
sp|A0A0C4DH43|HV70D_HUMAN	A0A0C4DH43	2	2	19.3	119	13312	Immunoglobulin heavy variable 2-70D OS=Homo sapiens OX=9606 GN=IGHV2-70D PE=3 SV=1	0.0002	0.5596
sp|A0A0J9YVY3|HV741_HUMAN	A0A0J9YVY3	2	2	25.6	117	12849	Immunoglobulin heavy variable 7-4-1 OS=Homo sapiens OX=9606 GN=IGHV7-4-1 PE=3 SV=1	0.0002	0.803
sp|A0A0J9YXX1|HV5X1_HUMAN	A0A0J9YXX1	1	2	10.3	117	12773	Immunoglobulin heavy variable 5-10-1 OS=Homo sapiens OX=9606 GN=IGHV5-10-1 PE=3 SV=1	0.0002	0.2677
sp|O15020|SPTN2_HUMAN	O15020	2	2	1.4	2390	271323	Spectrin beta chain, non-erythrocytic 2 OS=Homo sapiens OX=9606 GN=SPTBN2 PE=1 SV=3	0	0.0328
sp|O15041|SEM3E_HUMAN	O15041	2	2	3	775	89228	Semaphorin-3E OS=Homo sapiens OX=9606 GN=SEMA3E PE=1 SV=1	0	0.0715
sp|O60635|TSN1_HUMAN	O60635	1	2	7.5	241	26301	Tetraspanin-1 OS=Homo sapiens OX=9606 GN=TSPAN1 PE=1 SV=2	0.0001	0.1885
sp|O75342|LX12B_HUMAN	O75342	1	2	2.7	701	80356	Arachidonate 12-lipoxygenase, 12R-type OS=Homo sapiens OX=9606 GN=ALOX12B PE=1 SV=1	0	0.0641
sp|O75841|UPK1B_HUMAN	O75841	1	2	6.9	260	29643	Uroplakin-1b OS=Homo sapiens OX=9606 GN=UPK1B PE=1 SV=5	0.0001	0.1722
sp|O75882|ATRN_HUMAN	O75882	2	2	1.7	1429	158536	Attractin OS=Homo sapiens OX=9606 GN=ATRN PE=1 SV=2	0	0.0399
sp|O95395|GCNT3_HUMAN	O95395	2	2	6.4	438	50864	Beta-1,3-galactosyl-O-glycosyl-glycoprotein beta-1,6-N-acetylglucosaminyltransferase 3 OS=Homo sapiens OX=9606 GN=GCNT3 PE=2 SV=1	0.0001	0.1588
sp|P00390|GSHR_HUMAN	P00390	1	2	2.9	522	56257	Glutathione reductase, mitochondrial OS=Homo sapiens OX=9606 GN=GSR PE=1 SV=2	0.0001	0.0691
sp|P00747|PLMN_HUMAN	P00747	1	2	2.5	810	90569	Plasminogen OS=Homo sapiens OX=9606 GN=PLG PE=1 SV=2	0	0.0593
sp|P02778|CXL10_HUMAN	P02778	1	2	14.3	98	10881	C-X-C motif chemokine 10 OS=Homo sapiens OX=9606 GN=CXCL10 PE=1 SV=2	0.0003	0.39
sp|P02790|HEMO_HUMAN	P02790	2	2	1.7	462	51676	Hemopexin OS=Homo sapiens OX=9606 GN=HPX PE=1 SV=2	0.0001	0.0399
sp|P04004|VTNC_HUMAN	P04004	2	2	3.3	478	54306	Vitronectin OS=Homo sapiens OX=9606 GN=VTN PE=1 SV=1	0.0001	0.0789
sp|P04080|CYTB_HUMAN	P04080	1	2	12.2	98	11140	Cystatin-B OS=Homo sapiens OX=9606 GN=CSTB PE=1 SV=2	0.0003	0.3243
sp|P05164|PERM_HUMAN	P05164	2	2	3.5	745	83869	Myeloperoxidase OS=Homo sapiens OX=9606 GN=MPO PE=1 SV=1	0	0.0839
sp|P05362|ICAM1_HUMAN	P05362	1	2	2.6	532	57825	Intercellular adhesion molecule 1 OS=Homo sapiens OX=9606 GN=ICAM1 PE=1 SV=2	0.0001	0.0617
sp|P07476|INVO_HUMAN	P07476	2	2	4.4	585	68479	Involucrin OS=Homo sapiens OX=9606 GN=IVL PE=1 SV=2	0	0.1066
sp|P07711|CATL1_HUMAN	P07711	2	2	8.1	333	37564	Procathepsin L OS=Homo sapiens OX=9606 GN=CTSL PE=1 SV=2	0.0001	0.205
sp|P07738|PMGE_HUMAN	P07738	1	2	5	259	30005	Bisphosphoglycerate mutase OS=Homo sapiens OX=9606 GN=BPGM PE=1 SV=2	0.0001	0.122
sp|P08134|RHOC_HUMAN	P08134	2	2	10.9	193	22006	Rho-related GTP-binding protein RhoC OS=Homo sapiens OX=9606 GN=RHOC PE=1 SV=1	0.0002	0.2853
sp|P15104|GLNA_HUMAN	P15104	2	2	5.6	373	42064	Glutamine synthetase OS=Homo sapiens OX=9606 GN=GLUL PE=1 SV=4	0.0001	0.1376
sp|P15144|AMPN_HUMAN	P15144	1	2	1.3	967	109539	Aminopeptidase N OS=Homo sapiens OX=9606 GN=ANPEP PE=1 SV=4	0	0.0304
sp|P16035|TIMP2_HUMAN	P16035	2	2	9.5	220	24399	Metalloproteinase inhibitor 2 OS=Homo sapiens OX=9606 GN=TIMP2 PE=1 SV=2	0.0001	0.2445
sp|P16401|H15_HUMAN	P16401	2	2	11.9	226	22580	Histone H1.5 OS=Homo sapiens OX=9606 GN=H1-5 PE=1 SV=3	0.0001	0.3152
sp|P17987|TCPA_HUMAN	P17987	1	2	4.1	556	60344	T-complex protein 1 subunit alpha OS=Homo sapiens OX=9606 GN=TCP1 PE=1 SV=1	0.0001	0.099
sp|P19652|A1AG2_HUMAN	P19652	2	2	9.5	201	23603	Alpha-1-acid glycoprotein 2 OS=Homo sapiens OX=9606 GN=ORM2 PE=1 SV=2	0.0001	0.2445
sp|P21741|MK_HUMAN	P21741	2	2	14.7	143	15585	Midkine OS=Homo sapiens OX=9606 GN=MDK PE=1 SV=1	0.0002	0.4028
sp|P22392|NDKB_HUMAN	P22392	2	2	11.8	152	17298	Nucleoside diphosphate kinase B OS=Homo sapiens OX=9606 GN=NME2 PE=1 SV=1	0.0002	0.3122
sp|P27105|STOM_HUMAN	P27105	2	2	9.7	288	31731	Stomatin OS=Homo sapiens OX=9606 GN=STOM PE=1 SV=3	0.0001	0.2503
sp|P27482|CALL3_HUMAN	P27482	1	2	10.7	149	16891	Calmodulin-like protein 3 OS=Homo sapiens OX=9606 GN=CALML3 PE=1 SV=2	0.0002	0.2794
sp|P27797|CALR_HUMAN	P27797	2	2	7.9	417	48142	Calreticulin OS=Homo sapiens OX=9606 GN=CALR PE=1 SV=1	0.0001	0.1995
sp|P28066|PSA5_HUMAN	P28066	1	2	7.9	241	26411	Proteasome subunit alpha type-5 OS=Homo sapiens OX=9606 GN=PSMA5 PE=1 SV=3	0.0001	0.1995
sp|P30041|PRDX6_HUMAN	P30041	2	2	15.2	224	25035	Peroxiredoxin-6 OS=Homo sapiens OX=9606 GN=PRDX6 PE=1 SV=3	0.0001	0.4191
sp|P30044|PRDX5_HUMAN	P30044	2	2	11.7	214	22086	Peroxiredoxin-5, mitochondrial OS=Homo sapiens OX=9606 GN=PRDX5 PE=1 SV=4	0.0001	0.3092
sp|P36955|PEDF_HUMAN	P36955	1	2	3.6	418	46312	Pigment epithelium-derived factor OS=Homo sapiens OX=9606 GN=SERPINF1 PE=1 SV=4	0.0001	0.0864
sp|P37837|TALDO_HUMAN	P37837	1	2	3.6	337	37540	Transaldolase OS=Homo sapiens OX=9606 GN=TALDO1 PE=1 SV=2	0.0001	0.0864
sp|P49862|KLK7_HUMAN	P49862	1	2	5.5	253	27525	Kallikrein-7 OS=Homo sapiens OX=9606 GN=KLK7 PE=1 SV=1	0.0001	0.135
sp|P50238|CRIP1_HUMAN	P50238	2	2	23.4	77	8533	Cysteine-rich protein 1 OS=Homo sapiens OX=9606 GN=CRIP1 PE=1 SV=3	0.0004	0.714
sp|P52566|GDIR2_HUMAN	P52566	1	2	8.5	201	22988	Rho GDP-dissociation inhibitor 2 OS=Homo sapiens OX=9606 GN=ARHGDIB PE=1 SV=3	0.0001	0.2162
sp|P53634|CATC_HUMAN	P53634	2	2	4.5	463	51854	Dipeptidyl peptidase 1 OS=Homo sapiens OX=9606 GN=CTSC PE=1 SV=2	0.0001	0.1092
sp|P61586|RHOA_HUMAN	P61586	2	2	14	193	21768	Transforming protein RhoA OS=Homo sapiens OX=9606 GN=RHOA PE=1 SV=1	0.0002	0.3804
sp|P61978|HNRPK_HUMAN	P61978	2	2	6.9	463	50976	Heterogeneous nuclear ribonucleoprotein K OS=Homo sapiens OX=9606 GN=HNRNPK PE=1 SV=1	0.0001	0.1722
sp|P80511|S10AC_HUMAN	P80511	2	2	13	92	10575	Protein S100-A12 OS=Homo sapiens OX=9606 GN=S100A12 PE=1 SV=2	0.0003	0.349
sp|Q12841|FSTL1_HUMAN	Q12841	2	2	10.1	308	34985	Follistatin-related protein 1 OS=Homo sapiens OX=9606 GN=FSTL1 PE=1 SV=1	0.0001	0.2618
sp|Q14435|GALT3_HUMAN	Q14435	2	2	2.5	633	72610	Polypeptide N-acetylgalactosaminyltransferase 3 OS=Homo sapiens OX=9606 GN=GALNT3 PE=1 SV=2	0	0.0593
sp|Q14532|K1H2_HUMAN	Q14532	2	2	5.4	448	50343	Keratin, type I cuticular Ha2 OS=Homo sapiens OX=9606 GN=KRT32 PE=1 SV=3	0.0001	0.1324
sp|Q15084|PDIA6_HUMAN	Q15084	1	2	4.1	440	48121	Protein disulfide-isomerase A6 OS=Homo sapiens OX=9606 GN=PDIA6 PE=1 SV=1	0.0001	0.099
sp|Q2M2I5|K1C24_HUMAN	Q2M2I5	2	2	4	525	55087	Keratin, type I cytoskeletal 24 OS=Homo sapiens OX=9606 GN=KRT24 PE=1 SV=1	0.0001	0.0965
sp|Q6NUJ1|SAPL1_HUMAN	Q6NUJ1	1	2	3.6	521	56627	Proactivator polypeptide-like 1 OS=Homo sapiens OX=9606 GN=PSAPL1 PE=2 SV=2	0.0001	0.0864
sp|Q6UXB3|LYPD2_HUMAN	Q6UXB3	1	2	11.2	125	13115	Ly6/PLAUR domain-containing protein 2 OS=Homo sapiens OX=9606 GN=LYPD2 PE=1 SV=1	0.0002	0.2942
sp|Q8N1A0|KT222_HUMAN	Q8N1A0	2	2	7.1	295	34158	Keratin-like protein KRT222 OS=Homo sapiens OX=9606 GN=KRT222 PE=1 SV=1	0.0001	0.1776
sp|Q92820|GGH_HUMAN	Q92820	1	2	4.1	318	35964	Gamma-glutamyl hydrolase OS=Homo sapiens OX=9606 GN=GGH PE=1 SV=2	0.0001	0.099
sp|Q99497|PARK7_HUMAN	Q99497	1	2	8.5	189	19891	Parkinson disease protein 7 OS=Homo sapiens OX=9606 GN=PARK7 PE=1 SV=2	0.0002	0.2162
sp|Q9BQ16|TICN3_HUMAN	Q9BQ16	1	2	2.8	436	49429	Testican-3 OS=Homo sapiens OX=9606 GN=SPOCK3 PE=1 SV=2	0.0001	0.0666
sp|Q9BYD5|CNFN_HUMAN	Q9BYD5	1	2	19.6	112	12376	Cornifelin OS=Homo sapiens OX=9606 GN=CNFN PE=1 SV=2	0.0003	0.5704
sp|Q9GZM7|TINAL_HUMAN	Q9GZM7	2	2	4.1	467	52387	Tubulointerstitial nephritis antigen-like OS=Homo sapiens OX=9606 GN=TINAGL1 PE=1 SV=1	0.0001	0.099
sp|Q9HCE5|MET14_HUMAN	Q9HCE5	1	2	3.5	456	52150	N6-adenosine-methyltransferase non-catalytic subunit OS=Homo sapiens OX=9606 GN=METTL14 PE=1 SV=2	0.0001	0.0839
sp|Q9HCY8|S10AE_HUMAN	Q9HCY8	2	2	14.4	104	11662	Protein S100-A14 OS=Homo sapiens OX=9606 GN=S100A14 PE=1 SV=1	0.0003	0.3932
sp|Q9NZP8|C1RL_HUMAN	Q9NZP8	2	2	3.5	487	53498	Complement C1r subcomponent-like protein OS=Homo sapiens OX=9606 GN=C1RL PE=1 SV=2	0.0001	0.0839
sp|Q9UBT3|DKK4_HUMAN	Q9UBT3	2	2	12.1	224	24876	Dickkopf-related protein 4 OS=Homo sapiens OX=9606 GN=DKK4 PE=1 SV=1	0.0001	0.3213
sp|Q9UN70|PCDGK_HUMAN	Q9UN70	1	2	2.7	934	101077	Protocadherin gamma-C3 OS=Homo sapiens OX=9606 GN=PCDHGC3 PE=1 SV=1	0	0.0641
sp|Q9UNK4|PA2GD_HUMAN	Q9UNK4	1	2	8.3	145	16546	Group IID secretory phospholipase A2 OS=Homo sapiens OX=9606 GN=PLA2G2D PE=1 SV=2	0.0002	0.2106
sp|Q9Y337|KLK5_HUMAN	Q9Y337	2	2	11.9	293	32020	Kallikrein-5 OS=Homo sapiens OX=9606 GN=KLK5 PE=1 SV=3	0.0001	0.3152
sp|A0A075B6J9|LV218_HUMAN	A0A075B6J9	1	1	11	118	12412	Immunoglobulin lambda variable 2-18 OS=Homo sapiens OX=9606 GN=IGLV2-18 PE=3 SV=2	0.0001	0.2882
sp|A0A0A0MS14|HV145_HUMAN	A0A0A0MS14	1	1	9.4	117	13508	Immunoglobulin heavy variable 1-45 OS=Homo sapiens OX=9606 GN=IGHV1-45 PE=3 SV=1	0.0001	0.2417
sp|A0A0B4J1Y8|LV949_HUMAN	A0A0B4J1Y8	1	1	13.8	123	13024	Immunoglobulin lambda variable 9-49 OS=Homo sapiens OX=9606 GN=IGLV9-49 PE=1 SV=1	0.0001	0.374
sp|O00151|PDLI1_HUMAN	O00151	1	1	4	329	36072	PDZ and LIM domain protein 1 OS=Homo sapiens OX=9606 GN=PDLIM1 PE=1 SV=4	0	0.0965
sp|O00754|MA2B1_HUMAN	O00754	1	1	1.6	1011	113744	Lysosomal alpha-mannosidase OS=Homo sapiens OX=9606 GN=MAN2B1 PE=1 SV=3	0	0.0375
sp|O60603|TLR2_HUMAN	O60603	1	1	1.4	784	89838	Toll-like receptor 2 OS=Homo sapiens OX=9606 GN=TLR2 PE=1 SV=1	0	0.0328
sp|O75503|CLN5_HUMAN	O75503	1	1	6.4	358	41497	Ceroid-lipofuscinosis neuronal protein 5 OS=Homo sapiens OX=9606 GN=CLN5 PE=1 SV=2	0	0.1588
sp|O95274|LYPD3_HUMAN	O95274	1	1	5.5	346	35971	Ly6/PLAUR domain-containing protein 3 OS=Homo sapiens OX=9606 GN=LYPD3 PE=1 SV=2	0	0.135
sp|O95793|STAU1_HUMAN	O95793	1	1	2.8	577	63182	Double-stranded RNA-binding protein Staufen homolog 1 OS=Homo sapiens OX=9606 GN=STAU1 PE=1 SV=2	0	0.0666
sp|P00736|C1R_HUMAN	P00736	1	1	2.3	705	80119	Complement C1r subcomponent OS=Homo sapiens OX=9606 GN=C1R PE=1 SV=2	0	0.0544
sp|P04066|FUCO_HUMAN	P04066	1	1	3.6	466	53689	Tissue alpha-L-fucosidase OS=Homo sapiens OX=9606 GN=FUCA1 PE=1 SV=4	0	0.0864
sp|P04155|TFF1_HUMAN	P04155	1	1	19	84	9149	Trefoil factor 1 OS=Homo sapiens OX=9606 GN=TFF1 PE=1 SV=1	0.0002	0.5488
sp|P04279|SEMG1_HUMAN;sp|Q02383|SEMG2_HUMAN	P04279;Q02383	1	1	4.8	462	52131	Semenogelin-1 OS=Homo sapiens OX=9606 GN=SEMG1 PE=1 SV=2	0	0.1169
sp|P06731|CEAM5_HUMAN	P06731	1	1	2.3	702	76796	Carcinoembryonic antigen-related cell adhesion molecule 5 OS=Homo sapiens OX=9606 GN=CEACAM5 PE=1 SV=4	0	0.0544
sp|P06748|NPM_HUMAN	P06748	1	1	7.1	294	32575	Nucleophosmin OS=Homo sapiens OX=9606 GN=NPM1 PE=1 SV=2	0	0.1776
sp|P07737|PROF1_HUMAN	P07737	1	1	12.9	140	15054	Profilin-1 OS=Homo sapiens OX=9606 GN=PFN1 PE=1 SV=2	0.0001	0.3459
sp|P08294|SODE_HUMAN	P08294	1	1	6.7	240	25851	Extracellular superoxide dismutase [Cu-Zn] OS=Homo sapiens OX=9606 GN=SOD3 PE=1 SV=2	0.0001	0.1668
sp|P08493|MGP_HUMAN	P08493	1	1	12.6	103	12353	Matrix Gla protein OS=Homo sapiens OX=9606 GN=MGP PE=1 SV=2	0.0001	0.3366
sp|P08949|NMB_HUMAN	P08949	1	1	12.4	121	13252	Neuromedin-B OS=Homo sapiens OX=9606 GN=NMB PE=1 SV=4	0.0001	0.3305
sp|P09758|TACD2_HUMAN	P09758	1	1	5	323	35709	Tumor-associated calcium signal transducer 2 OS=Homo sapiens OX=9606 GN=TACSTD2 PE=1 SV=3	0	0.122
sp|P09958|FURIN_HUMAN	P09958	1	1	1.6	794	86678	Furin OS=Homo sapiens OX=9606 GN=FURIN PE=1 SV=2	0	0.0375
sp|P13284|GILT_HUMAN	P13284	1	1	4.4	250	27964	Gamma-interferon-inducible lysosomal thiol reductase OS=Homo sapiens OX=9606 GN=IFI30 PE=1 SV=3	0.0001	0.1066
sp|P13726|TF_HUMAN	P13726	1	1	5.1	295	33068	Tissue factor OS=Homo sapiens OX=9606 GN=F3 PE=1 SV=1	0	0.1246
sp|P14138|EDN3_HUMAN	P14138	1	1	6.7	238	25454	Endothelin-3 OS=Homo sapiens OX=9606 GN=EDN3 PE=1 SV=1	0.0001	0.1668
sp|P15814|IGLL1_HUMAN	P15814	1	1	7	213	22963	Immunoglobulin lambda-like polypeptide 1 OS=Homo sapiens OX=9606 GN=IGLL1 PE=1 SV=1	0.0001	0.1749
sp|P20618|PSB1_HUMAN	P20618	1	1	5.8	241	26489	Proteasome subunit beta type-1 OS=Homo sapiens OX=9606 GN=PSMB1 PE=1 SV=2	0.0001	0.1429
sp|P24592|IBP6_HUMAN	P24592	1	1	6.2	240	25322	Insulin-like growth factor-binding protein 6 OS=Homo sapiens OX=9606 GN=IGFBP6 PE=1 SV=1	0.0001	0.1535
sp|P25705|ATPA_HUMAN	P25705	1	1	3.3	553	59751	ATP synthase subunit alpha, mitochondrial OS=Homo sapiens OX=9606 GN=ATP5F1A PE=1 SV=1	0	0.0789
sp|P25787|PSA2_HUMAN	P25787	1	1	6	234	25899	Proteasome subunit alpha type-2 OS=Homo sapiens OX=9606 GN=PSMA2 PE=1 SV=2	0.0001	0.1482
sp|P25789|PSA4_HUMAN	P25789	1	1	9.2	261	29484	Proteasome subunit alpha type-4 OS=Homo sapiens OX=9606 GN=PSMA4 PE=1 SV=1	0.0001	0.2359
sp|P26641|EF1G_HUMAN	P26641	1	1	2.3	437	50119	Elongation factor 1-gamma OS=Homo sapiens OX=9606 GN=EEF1G PE=1 SV=3	0	0.0544
sp|P28074|PSB5_HUMAN	P28074	1	1	5.3	263	28480	Proteasome subunit beta type-5 OS=Homo sapiens OX=9606 GN=PSMB5 PE=1 SV=3	0.0001	0.1298
sp|P29373|RABP2_HUMAN	P29373	1	1	11.6	138	15693	Cellular retinoic acid-binding protein 2 OS=Homo sapiens OX=9606 GN=CRABP2 PE=1 SV=2	0.0001	0.3062
sp|P36873|PP1G_HUMAN;sp|P62140|PP1B_HUMAN;sp|P62136|PP1A_HUMAN	P36873;P62140;P62136	1	1	4.6	323	36984	Serine/threonine-protein phosphatase PP1-gamma catalytic subunit OS=Homo sapiens OX=9606 GN=PPP1CC PE=1 SV=1	0	0.1117
sp|P36980|FHR2_HUMAN;sp|Q03591|FHR1_HUMAN	P36980;Q03591	1	1	4.8	270	30651	Complement factor H-related protein 2 OS=Homo sapiens OX=9606 GN=CFHR2 PE=1 SV=1	0.0001	0.1169
sp|P37802|TAGL2_HUMAN	P37802	1	1	5.5	199	22391	Transgelin-2 OS=Homo sapiens OX=9606 GN=TAGLN2 PE=1 SV=3	0.0001	0.135
sp|P41218|MNDA_HUMAN	P41218	1	1	4.9	407	45836	Myeloid cell nuclear differentiation antigen OS=Homo sapiens OX=9606 GN=MNDA PE=1 SV=1	0	0.1194
sp|P42357|HUTH_HUMAN	P42357	1	1	2.7	657	72698	Histidine ammonia-lyase OS=Homo sapiens OX=9606 GN=HAL PE=1 SV=1	0	0.0641
sp|P47756|CAPZB_HUMAN	P47756	1	1	3.7	272	30629	F-actin-capping protein subunit beta OS=Homo sapiens OX=9606 GN=CAPZB PE=1 SV=5	0.0001	0.0889
sp|P47929|LEG7_HUMAN	P47929	1	1	16.2	136	15075	Galectin-7 OS=Homo sapiens OX=9606 GN=LGALS7 PE=1 SV=2	0.0001	0.4521
sp|P49257|LMAN1_HUMAN	P49257	1	1	2.4	510	57549	Protein ERGIC-53 OS=Homo sapiens OX=9606 GN=LMAN1 PE=1 SV=2	0	0.0568
sp|P49721|PSB2_HUMAN	P49721	1	1	7.5	201	22836	Proteasome subunit beta type-2 OS=Homo sapiens OX=9606 GN=PSMB2 PE=1 SV=1	0.0001	0.1885
sp|P52907|CAZA1_HUMAN	P52907	1	1	5.2	286	32923	F-actin-capping protein subunit alpha-1 OS=Homo sapiens OX=9606 GN=CAPZA1 PE=1 SV=3	0.0001	0.1272
sp|P55072|TERA_HUMAN	P55072	1	1	1.7	806	89322	Transitional endoplasmic reticulum ATPase OS=Homo sapiens OX=9606 GN=VCP PE=1 SV=4	0	0.0399
sp|P57721|PCBP3_HUMAN;sp|Q15366|PCBP2_HUMAN;sp|Q15365|PCBP1_HUMAN	P57721;Q15366;Q15365	1	1	3	371	39465	Poly(rC)-binding protein 3 OS=Homo sapiens OX=9606 GN=PCBP3 PE=1 SV=2	0	0.0715
sp|P60953|CDC42_HUMAN	P60953	1	1	5.8	191	21259	Cell division control protein 42 homolog OS=Homo sapiens OX=9606 GN=CDC42 PE=1 SV=2	0.0001	0.1429
sp|P62280|RS11_HUMAN	P62280	1	1	7	158	18431	Small ribosomal subunit protein uS17 OS=Homo sapiens OX=9606 GN=RPS11 PE=1 SV=3	0.0001	0.1749
sp|P62424|RL7A_HUMAN	P62424	1	1	7.5	266	29996	Large ribosomal subunit protein eL8 OS=Homo sapiens OX=9606 GN=RPL7A PE=1 SV=2	0.0001	0.1885
sp|P63000|RAC1_HUMAN	P63000	1	1	7.8	192	21450	Ras-related C3 botulinum toxin substrate 1 OS=Homo sapiens OX=9606 GN=RAC1 PE=1 SV=1	0.0001	0.1967
sp|Q14393|GAS6_HUMAN	Q14393	1	1	1.9	678	74925	Growth arrest-specific protein 6 OS=Homo sapiens OX=9606 GN=GAS6 PE=1 SV=3	0	0.0447
sp|Q15828|CYTM_HUMAN	Q15828	1	1	9.4	149	16511	Cystatin-M OS=Homo sapiens OX=9606 GN=CST6 PE=1 SV=1	0.0001	0.2417
sp|Q15904|VAS1_HUMAN	Q15904	1	1	2.8	470	52026	V-type proton ATPase subunit S1 OS=Homo sapiens OX=9606 GN=ATP6AP1 PE=1 SV=2	0	0.0666
sp|Q6P531|GGT6_HUMAN	Q6P531	1	1	4.3	493	50509	Glutathione hydrolase 6 OS=Homo sapiens OX=9606 GN=GGT6 PE=1 SV=2	0	0.1041
sp|Q6UXI9|NPNT_HUMAN	Q6UXI9	1	1	2.1	565	61907	Nephronectin OS=Homo sapiens OX=9606 GN=NPNT PE=2 SV=3	0	0.0495
sp|Q6X4U4|SOSD1_HUMAN	Q6X4U4	1	1	5.3	206	23307	Sclerostin domain-containing protein 1 OS=Homo sapiens OX=9606 GN=SOSTDC1 PE=1 SV=2	0.0001	0.1298
sp|Q6ZVX7|FBX50_HUMAN	Q6ZVX7	1	1	6.9	275	30847	F-box only protein 50 OS=Homo sapiens OX=9606 GN=NCCRP1 PE=1 SV=1	0.0001	0.1722
sp|Q8NFL0|B3GN7_HUMAN	Q8NFL0	1	1	3.5	401	45987	UDP-GlcNAc:betaGal beta-1,3-N-acetylglucosaminyltransferase 7 OS=Homo sapiens OX=9606 GN=B3GNT7 PE=1 SV=1	0	0.0839
sp|Q8NHP8|PLBL2_HUMAN	Q8NHP8	1	1	2.5	589	65472	Putative phospholipase B-like 2 OS=Homo sapiens OX=9606 GN=PLBD2 PE=1 SV=2	0	0.0593
sp|Q8TAA9|VANG1_HUMAN	Q8TAA9	1	1	3.6	524	59975	Vang-like protein 1 OS=Homo sapiens OX=9606 GN=VANGL1 PE=1 SV=1	0	0.0864
sp|Q8WWI1|LMO7_HUMAN	Q8WWI1	1	1	1.1	1683	192694	LIM domain only protein 7 OS=Homo sapiens OX=9606 GN=LMO7 PE=1 SV=3	0	0.0257
sp|Q92520|FAM3C_HUMAN	Q92520	1	1	5.3	227	24680	Protein FAM3C OS=Homo sapiens OX=9606 GN=FAM3C PE=1 SV=1	0.0001	0.1298
sp|Q9BTY2|FUCO2_HUMAN	Q9BTY2	1	1	3.4	467	54067	Plasma alpha-L-fucosidase OS=Homo sapiens OX=9606 GN=FUCA2 PE=1 SV=2	0	0.0814
sp|Q9BW04|SARG_HUMAN	Q9BW04	1	1	3	601	63964	Specifically androgen-regulated gene protein OS=Homo sapiens OX=9606 GN=SARG PE=1 SV=2	0	0.0715
sp|Q9UBX1|CATF_HUMAN	Q9UBX1	1	1	2.1	484	53366	Cathepsin F OS=Homo sapiens OX=9606 GN=CTSF PE=1 SV=1	0	0.0495
sp|Q9UJJ9|GNPTG_HUMAN	Q9UJJ9	1	1	4.6	305	33974	N-acetylglucosamine-1-phosphotransferase subunit gamma OS=Homo sapiens OX=9606 GN=GNPTG PE=1 SV=1	0	0.1117
sp|Q9UJU6|DBNL_HUMAN	Q9UJU6	1	1	3.5	430	48207	Drebrin-like protein OS=Homo sapiens OX=9606 GN=DBNL PE=1 SV=1	0	0.0839
sp|Q9UKK9|NUDT5_HUMAN	Q9UKK9	1	1	5	219	24328	ADP-sugar pyrophosphatase OS=Homo sapiens OX=9606 GN=NUDT5 PE=1 SV=1	0.0001	0.122
sp|Q9UL46|PSME2_HUMAN	Q9UL46	1	1	6.7	239	27402	Proteasome activator complex subunit 2 OS=Homo sapiens OX=9606 GN=PSME2 PE=1 SV=4	0.0001	0.1668
sp|Q9UNW1|MINP1_HUMAN	Q9UNW1	1	1	2.3	487	55051	Multiple inositol polyphosphate phosphatase 1 OS=Homo sapiens OX=9606 GN=MINPP1 PE=1 SV=1	0	0.0544

## Sheet: 5) 5uL 8M urea #3 (545)
Protein Group Name	Protein Accession	Number Stripped Peptides	Number PSMs	Protein Coverage	Protein Length	Protein Molecular Weight	Protein Description	NSAF Score	EmPAI Score
sp|P02788|TRFL_HUMAN	P02788	237	2359	91.4	710	78182	Lactotransferrin OS=Homo sapiens OX=9606 GN=LTF PE=1 SV=6	0.0448	7.2035
sp|P31025|LCN1_HUMAN	P31025	73	915	78.4	176	19250	Lipocalin-1 OS=Homo sapiens OX=9606 GN=LCN1 PE=1 SV=1	0.0701	5.0814
sp|P61626|LYSC_HUMAN	P61626	66	829	87.2	148	16537	Lysozyme C OS=Homo sapiens OX=9606 GN=LYZ PE=1 SV=1	0.0756	6.4473
sp|P01833|PIGR_HUMAN	P01833	105	672	68.5	764	83284	Polymeric immunoglobulin receptor OS=Homo sapiens OX=9606 GN=PIGR PE=1 SV=4	0.0119	3.8417
sp|P04264|K2C1_HUMAN	P04264	106	508	67.2	644	66039	Keratin, type II cytoskeletal 1 OS=Homo sapiens OX=9606 GN=KRT1 PE=1 SV=6	0.0106	3.6989
sp|Q9GZZ8|LACRT_HUMAN	Q9GZZ8	29	486	47.1	138	14246	Extracellular glycoprotein lacritin OS=Homo sapiens OX=9606 GN=LACRT PE=1 SV=1	0.0475	1.958
sp|O75556|SG2A1_HUMAN	O75556	46	462	75.8	95	10884	Mammaglobin-B OS=Homo sapiens OX=9606 GN=SCGB2A1 PE=1 SV=1	0.0656	4.728
sp|P01876|IGHA1_HUMAN	P01876	47	455	70.4	398	42849	Immunoglobulin heavy constant alpha 1 OS=Homo sapiens OX=9606 GN=IGHA1 PE=1 SV=3	0.0154	4.0582
sp|P12273|PIP_HUMAN	P12273	36	389	77.4	146	16572	Prolactin-inducible protein OS=Homo sapiens OX=9606 GN=PIP PE=1 SV=1	0.0359	4.9429
sp|P02768|ALBU_HUMAN	P02768	125	340	90.3	609	69367	Albumin OS=Homo sapiens OX=9606 GN=ALB PE=1 SV=2	0.0075	6.9983
sp|P98160|PGBM_HUMAN	P98160	161	336	39	4391	468835	Basement membrane-specific heparan sulfate proteoglycan core protein OS=Homo sapiens OX=9606 GN=HSPG2 PE=1 SV=4	0.001	1.4547
sp|P01036|CYTS_HUMAN	P01036	35	332	76.6	141	16214	Cystatin-S OS=Homo sapiens OX=9606 GN=CST4 PE=1 SV=3	0.0318	4.8345
sp|P35527|K1C9_HUMAN	P35527	81	317	69.2	623	62064	Keratin, type I cytoskeletal 9 OS=Homo sapiens OX=9606 GN=KRT9 PE=1 SV=3	0.0069	3.9204
sp|P25311|ZA2G_HUMAN	P25311	54	268	65.1	298	34259	Zinc-alpha-2-glycoprotein OS=Homo sapiens OX=9606 GN=AZGP1 PE=1 SV=2	0.0121	3.4771
sp|P01024|CO3_HUMAN	P01024	121	263	58.1	1663	187147	Complement C3 OS=Homo sapiens OX=9606 GN=C3 PE=1 SV=2	0.0021	2.8107
sp|P01834|IGKC_HUMAN	P01834	23	240	100	107	11765	Immunoglobulin kappa constant OS=Homo sapiens OX=9606 GN=IGKC PE=1 SV=2	0.0303	9
sp|P0DOX2|IGA2_HUMAN	P0DOX2	23	221	51	455	48934	Immunoglobulin alpha-2 heavy chain OS=Homo sapiens OX=9606 PE=1 SV=2	0.0066	2.2359
sp|P13645|K1C10_HUMAN	P13645	71	208	66.4	584	58827	Keratin, type I cytoskeletal 10 OS=Homo sapiens OX=9606 GN=KRT10 PE=1 SV=6	0.0048	3.6132
sp|P0DOX7|IGK_HUMAN	P0DOX7	26	207	74.8	214	23379	Immunoglobulin kappa light chain OS=Homo sapiens OX=9606 PE=1 SV=1	0.013	4.5976
sp|Q16378|PROL4_HUMAN	Q16378	16	207	39.6	134	15097	Proline-rich protein 4 OS=Homo sapiens OX=9606 GN=PRR4 PE=1 SV=3	0.0208	1.4889
sp|P01877|IGHA2_HUMAN	P01877	21	202	49.1	391	42334	Immunoglobulin heavy constant alpha 2 OS=Homo sapiens OX=9606 GN=IGHA2 PE=1 SV=5	0.007	2.0974
sp|Q9UGM3|DMBT1_HUMAN	Q9UGM3	50	193	40.1	2413	260734	Deleted in malignant brain tumors 1 protein OS=Homo sapiens OX=9606 GN=DMBT1 PE=1 SV=2	0.0011	1.5177
sp|P35908|K22E_HUMAN	P35908	86	191	78.9	639	65433	Keratin, type II cytoskeletal 2 epidermal OS=Homo sapiens OX=9606 GN=KRT2 PE=1 SV=2	0.004	5.1518
sp|P0DOY2|IGLC2_HUMAN	P0DOY2	22	162	96.2	106	11294	Immunoglobulin lambda constant 2 OS=Homo sapiens OX=9606 GN=IGLC2 PE=1 SV=1	0.0206	8.1622
sp|P13647|K2C5_HUMAN	P13647	82	161	62	590	62378	Keratin, type II cytoskeletal 5 OS=Homo sapiens OX=9606 GN=KRT5 PE=1 SV=3	0.0037	3.1687
sp|P01037|CYTN_HUMAN	P01037	24	157	67.4	141	16388	Cystatin-SN OS=Homo sapiens OX=9606 GN=CST1 PE=1 SV=3	0.015	3.7206
sp|P02538|K2C6A_HUMAN	P02538	76	156	62.4	564	60045	Keratin, type II cytoskeletal 6A OS=Homo sapiens OX=9606 GN=KRT6A PE=1 SV=3	0.0037	3.2073
sp|P48668|K2C6C_HUMAN	P48668	73	148	56.9	564	60025	Keratin, type II cytoskeletal 6C OS=Homo sapiens OX=9606 GN=KRT6C PE=1 SV=3	0.0035	2.7068
sp|O95968|SG1D1_HUMAN	O95968	39	147	52.2	90	9898	Secretoglobin family 1D member 1 OS=Homo sapiens OX=9606 GN=SCGB1D1 PE=1 SV=1	0.022	2.3266
sp|P0DOX8|IGL1_HUMAN	P0DOX8	20	144	56.9	216	22830	Immunoglobulin lambda-1 light chain OS=Homo sapiens OX=9606 PE=1 SV=1	0.009	2.7068
sp|Q99935|PROL1_HUMAN	Q99935	16	141	37.1	248	27216	Opiorphin prepropeptide OS=Homo sapiens OX=9606 GN=OPRPN PE=1 SV=2	0.0077	1.3496
sp|P04259|K2C6B_HUMAN	P04259	65	133	54.3	564	60067	Keratin, type II cytoskeletal 6B OS=Homo sapiens OX=9606 GN=KRT6B PE=1 SV=5	0.0032	2.4914
sp|P02533|K1C14_HUMAN	P02533	64	132	71.2	472	51561	Keratin, type I cytoskeletal 14 OS=Homo sapiens OX=9606 GN=KRT14 PE=1 SV=4	0.0038	4.1523
sp|P98088|MUC5A_HUMAN	P98088	66	130	20.6	5654	585574	Mucin-5AC OS=Homo sapiens OX=9606 GN=MUC5AC PE=1 SV=4	0.0003	0.6069
sp|Q13421|MSLN_HUMAN	Q13421	43	125	54.8	630	68986	Mesothelin OS=Homo sapiens OX=9606 GN=MSLN PE=1 SV=2	0.0027	2.5318
sp|P01871|IGHM_HUMAN	P01871	38	123	42.8	474	51924	Immunoglobulin heavy constant mu OS=Homo sapiens OX=9606 GN=IGHM PE=1 SV=5	0.0035	1.6792
sp|P00450|CERU_HUMAN	P00450	58	120	49.3	1065	122205	Ceruloplasmin OS=Homo sapiens OX=9606 GN=CP PE=1 SV=1	0.0015	2.1117
sp|P10909|CLUS_HUMAN	P10909	42	112	42.3	449	52495	Clusterin OS=Homo sapiens OX=9606 GN=CLU PE=1 SV=1	0.0034	1.6485
sp|P15924|DESP_HUMAN	P15924	73	109	28.1	2871	331774	Desmoplakin OS=Homo sapiens OX=9606 GN=DSP PE=1 SV=3	0.0005	0.9099
sp|P13646|K1C13_HUMAN	P13646	48	105	66.2	458	49588	Keratin, type I cytoskeletal 13 OS=Homo sapiens OX=9606 GN=KRT13 PE=1 SV=4	0.0031	3.592
sp|P14555|PA2GA_HUMAN	P14555	32	105	66.7	144	16083	Phospholipase A2, membrane associated OS=Homo sapiens OX=9606 GN=PLA2G2A PE=1 SV=2	0.0098	3.6452
sp|P08779|K1C16_HUMAN	P08779	48	104	67.2	473	51268	Keratin, type I cytoskeletal 16 OS=Homo sapiens OX=9606 GN=KRT16 PE=1 SV=4	0.003	3.6989
sp|P0DOX6|IGM_HUMAN	P0DOX6	31	100	33.9	576	63486	Immunoglobulin mu heavy chain OS=Homo sapiens OX=9606 PE=1 SV=2	0.0023	1.1827
sp|P19013|K2C4_HUMAN	P19013	45	100	63.3	520	56144	Keratin, type II cytoskeletal 4 OS=Homo sapiens OX=9606 GN=KRT4 PE=1 SV=5	0.0026	3.2954
sp|P01591|IGJ_HUMAN	P01591	22	98	74.8	159	18099	Immunoglobulin J chain OS=Homo sapiens OX=9606 GN=JCHAIN PE=1 SV=4	0.0083	4.5976
sp|P22079|PERL_HUMAN	P22079	47	97	57	712	80288	Lactoperoxidase OS=Homo sapiens OX=9606 GN=LPO PE=1 SV=2	0.0018	2.7154
sp|Q5VSP4|LC1L1_HUMAN	Q5VSP4	12	90	21.6	162	17918	Putative lipocalin 1-like protein 1 OS=Homo sapiens OX=9606 GN=LCN1P1 PE=5 SV=1	0.0075	0.6444
sp|A0M8Q6|IGLC7_HUMAN	A0M8Q6	8	80	49.1	106	11254	Immunoglobulin lambda constant 7 OS=Homo sapiens OX=9606 GN=IGLC7 PE=1 SV=3	0.0102	2.0974
sp|Q08380|LG3BP_HUMAN	Q08380	30	74	38.1	585	65331	Galectin-3-binding protein OS=Homo sapiens OX=9606 GN=LGALS3BP PE=1 SV=1	0.0017	1.4044
sp|P08727|K1C19_HUMAN	P08727	35	72	55.5	400	44106	Keratin, type I cytoskeletal 19 OS=Homo sapiens OX=9606 GN=KRT19 PE=1 SV=4	0.0024	2.5892
sp|P80303|NUCB2_HUMAN	P80303	45	71	58.6	420	50223	Nucleobindin-2 OS=Homo sapiens OX=9606 GN=NUCB2 PE=1 SV=3	0.0023	2.8548
sp|P12035|K2C3_HUMAN	P12035	31	70	17.5	628	64417	Keratin, type II cytoskeletal 3 OS=Homo sapiens OX=9606 GN=KRT3 PE=1 SV=3	0.0015	0.4962
sp|P61769|B2MG_HUMAN	P61769	21	70	78.2	119	13715	Beta-2-microglobulin OS=Homo sapiens OX=9606 GN=B2M PE=1 SV=1	0.0079	5.0534
sp|P60709|ACTB_HUMAN;sp|P63261|ACTG_HUMAN	P60709;P63261	28	68	60.8	375	41737	Actin, cytoplasmic 1 OS=Homo sapiens OX=9606 GN=ACTB PE=1 SV=1	0.0024	3.0551
sp|Q04695|K1C17_HUMAN	Q04695	32	66	53.5	432	48106	Keratin, type I cytoskeletal 17 OS=Homo sapiens OX=9606 GN=KRT17 PE=1 SV=2	0.0021	2.4277
sp|P09228|CYTT_HUMAN	P09228	10	64	35.5	141	16445	Cystatin-SA OS=Homo sapiens OX=9606 GN=CST2 PE=1 SV=1	0.0061	1.2646
sp|P06396|GELS_HUMAN	P06396	30	62	37.1	782	85697	Gelsolin OS=Homo sapiens OX=9606 GN=GSN PE=1 SV=1	0.0011	1.3496
sp|O95678|K2C75_HUMAN	O95678	28	61	18.9	551	59560	Keratin, type II cytoskeletal 75 OS=Homo sapiens OX=9606 GN=KRT75 PE=1 SV=2	0.0015	0.5453
sp|P03973|SLPI_HUMAN	P03973	22	61	75.8	132	14326	Antileukoproteinase OS=Homo sapiens OX=9606 GN=SLPI PE=1 SV=2	0.0062	4.728
sp|P80188|NGAL_HUMAN	P80188	24	61	75.3	198	22588	Neutrophil gelatinase-associated lipocalin OS=Homo sapiens OX=9606 GN=LCN2 PE=1 SV=2	0.0042	4.6624
sp|Q01546|K22O_HUMAN	Q01546	27	60	16.1	638	65841	Keratin, type II cytoskeletal 2 oral OS=Homo sapiens OX=9606 GN=KRT76 PE=1 SV=2	0.0013	0.4488
sp|P02787|TRFE_HUMAN	P02787	36	57	43.3	698	77050	Serotransferrin OS=Homo sapiens OX=9606 GN=TF PE=1 SV=4	0.0011	1.7102
sp|P07858|CATB_HUMAN	P07858	27	57	54	339	37822	Cathepsin B OS=Homo sapiens OX=9606 GN=CTSB PE=1 SV=3	0.0023	2.4674
sp|Q5XKE5|K2C79_HUMAN	Q5XKE5	22	55	14.8	535	57836	Keratin, type II cytoskeletal 79 OS=Homo sapiens OX=9606 GN=KRT79 PE=1 SV=2	0.0014	0.406
sp|Q14697|GANAB_HUMAN	Q14697	25	49	31.1	944	106874	Neutral alpha-glucosidase AB OS=Homo sapiens OX=9606 GN=GANAB PE=1 SV=3	0.0007	1.0464
sp|P01034|CYTC_HUMAN	P01034	16	48	63.7	146	15799	Cystatin-C OS=Homo sapiens OX=9606 GN=CST3 PE=1 SV=1	0.0044	3.3351
sp|P04083|ANXA1_HUMAN	P04083	26	47	64.7	346	38714	Annexin A1 OS=Homo sapiens OX=9606 GN=ANXA1 PE=1 SV=2	0.0018	3.4361
sp|Q3SY84|K2C71_HUMAN	Q3SY84	21	47	30.8	523	57292	Keratin, type II cytoskeletal 71 OS=Homo sapiens OX=9606 GN=KRT71 PE=1 SV=3	0.0012	1.0324
sp|P0DTE7|AMY1B_HUMAN;sp|P0DUB6|AMY1A_HUMAN;sp|P0DTE8|AMY1C_HUMAN	P0DTE7;P0DUB6;P0DTE8	23	46	42.7	511	57768	Alpha-amylase 1B OS=Homo sapiens OX=9606 GN=AMY1B PE=1 SV=1	0.0012	1.673
sp|P20061|TCO1_HUMAN	P20061	17	46	34.9	433	48207	Transcobalamin-1 OS=Homo sapiens OX=9606 GN=TCN1 PE=1 SV=2	0.0014	1.2336
sp|P07355|ANXA2_HUMAN	P07355	22	45	57.5	339	38604	Annexin A2 OS=Homo sapiens OX=9606 GN=ANXA2 PE=1 SV=2	0.0018	2.7584
sp|P19012|K1C15_HUMAN	P19012	21	44	21.9	456	49212	Keratin, type I cytoskeletal 15 OS=Homo sapiens OX=9606 GN=KRT15 PE=1 SV=3	0.0013	0.6558
sp|P00751|CFAB_HUMAN	P00751	25	42	31.7	764	85533	Complement factor B OS=Homo sapiens OX=9606 GN=CFB PE=1 SV=2	0.0007	1.0749
sp|P07602|SAP_HUMAN	P07602	25	42	32.4	524	58113	Prosaposin OS=Homo sapiens OX=9606 GN=PSAP PE=1 SV=2	0.0011	1.1086
sp|P68032|ACTC_HUMAN;sp|P68133|ACTS_HUMAN	P68032;P68133	19	42	33.2	377	42019	Actin, alpha cardiac muscle 1 OS=Homo sapiens OX=9606 GN=ACTC1 PE=1 SV=1	0.0015	1.1478
sp|Q5T749|KPRP_HUMAN	Q5T749	14	42	27.6	579	64136	Keratinocyte proline-rich protein OS=Homo sapiens OX=9606 GN=KPRP PE=1 SV=1	0.001	0.888
sp|P01011|AACT_HUMAN	P01011	20	40	30.5	423	47651	Alpha-1-antichymotrypsin OS=Homo sapiens OX=9606 GN=SERPINA3 PE=1 SV=2	0.0013	1.0184
sp|Q14515|SPRL1_HUMAN	Q14515	19	40	28.9	664	75208	SPARC-like protein 1 OS=Homo sapiens OX=9606 GN=SPARCL1 PE=1 SV=2	0.0008	0.9454
sp|Q8N474|SFRP1_HUMAN	Q8N474	17	40	35.4	314	35386	Secreted frizzled-related protein 1 OS=Homo sapiens OX=9606 GN=SFRP1 PE=1 SV=1	0.0017	1.2594
sp|P07339|CATD_HUMAN	P07339	17	39	43	412	44552	Cathepsin D OS=Homo sapiens OX=9606 GN=CTSD PE=1 SV=1	0.0013	1.6915
sp|Q02818|NUCB1_HUMAN	Q02818	24	39	41.2	461	53879	Nucleobindin-1 OS=Homo sapiens OX=9606 GN=NUCB1 PE=1 SV=4	0.0011	1.5823
sp|Q13217|DNJC3_HUMAN	Q13217	23	38	37.5	504	57580	DnaJ homolog subfamily C member 3 OS=Homo sapiens OX=9606 GN=DNAJC3 PE=1 SV=1	0.001	1.3714
sp|Q86Y46|K2C73_HUMAN	Q86Y46	16	38	20.2	540	58923	Keratin, type II cytoskeletal 73 OS=Homo sapiens OX=9606 GN=KRT73 PE=1 SV=1	0.0009	0.5922
sp|P08603|CFAH_HUMAN	P08603	23	37	23.3	1231	139096	Complement factor H OS=Homo sapiens OX=9606 GN=CFH PE=1 SV=4	0.0004	0.71
sp|Q96DA0|ZG16B_HUMAN	Q96DA0	14	37	59.1	208	22739	Zymogen granule protein 16 homolog B OS=Homo sapiens OX=9606 GN=ZG16B PE=1 SV=3	0.0024	2.8994
sp|P01009|A1AT_HUMAN	P01009	24	36	42.6	418	46737	Alpha-1-antitrypsin OS=Homo sapiens OX=9606 GN=SERPINA1 PE=1 SV=3	0.0012	1.6669
sp|P05787|K2C8_HUMAN	P05787	17	36	18.4	483	53704	Keratin, type II cytoskeletal 8 OS=Homo sapiens OX=9606 GN=KRT8 PE=1 SV=7	0.001	0.5276
sp|P55058|PLTP_HUMAN	P55058	16	36	33.3	493	54739	Phospholipid transfer protein OS=Homo sapiens OX=9606 GN=PLTP PE=1 SV=1	0.001	1.1528
sp|Q7Z794|K2C1B_HUMAN	Q7Z794	18	35	24.7	578	61901	Keratin, type II cytoskeletal 1b OS=Homo sapiens OX=9606 GN=KRT77 PE=1 SV=3	0.0008	0.766
sp|Q8N1N4|K2C78_HUMAN	Q8N1N4	20	35	27.7	520	56866	Keratin, type II cytoskeletal 78 OS=Homo sapiens OX=9606 GN=KRT78 PE=1 SV=2	0.0009	0.8923
sp|Q02413|DSG1_HUMAN	Q02413	21	34	23.6	1049	113748	Desmoglein-1 OS=Homo sapiens OX=9606 GN=DSG1 PE=1 SV=2	0.0004	0.7219
sp|P0DP02|HVC33_HUMAN	P0DP02	15	33	63.2	117	12989	Immunoglobulin heavy variable 3-30-3 OS=Homo sapiens OX=9606 GN=IGHV3-30-3 PE=1 SV=1	0.0038	3.2855
sp|P14923|PLAK_HUMAN	P14923	19	33	29.5	745	81745	Junction plakoglobin OS=Homo sapiens OX=9606 GN=JUP PE=1 SV=3	0.0006	0.9724
sp|Q6MZM9|PRR27_HUMAN	Q6MZM9	6	33	23.7	219	22720	Proline-rich protein 27 OS=Homo sapiens OX=9606 GN=PRR27 PE=2 SV=1	0.002	0.7258
sp|Q7RTS7|K2C74_HUMAN	Q7RTS7	14	33	15.5	529	57865	Keratin, type II cytoskeletal 74 OS=Homo sapiens OX=9606 GN=KRT74 PE=1 SV=2	0.0008	0.4289
sp|Q14CN4|K2C72_HUMAN	Q14CN4	14	32	15.5	511	55877	Keratin, type II cytoskeletal 72 OS=Homo sapiens OX=9606 GN=KRT72 PE=1 SV=2	0.0008	0.4289
sp|P01780|HV307_HUMAN	P01780	17	31	51.3	117	12943	Immunoglobulin heavy variable 3-7 OS=Homo sapiens OX=9606 GN=IGHV3-7 PE=1 SV=2	0.0036	2.2584
sp|P01772|HV333_HUMAN	P01772	13	30	50.4	117	13074	Immunoglobulin heavy variable 3-33 OS=Homo sapiens OX=9606 GN=IGHV3-33 PE=1 SV=2	0.0035	2.1915
sp|Q7Z3Y8|K1C27_HUMAN	Q7Z3Y8	14	29	28.5	459	49822	Keratin, type I cytoskeletal 27 OS=Homo sapiens OX=9606 GN=KRT27 PE=1 SV=2	0.0009	0.9275
sp|P01768|HV330_HUMAN;sp|P0DP03|HVC05_HUMAN	P01768;P0DP03	13	28	63.2	117	12947	Immunoglobulin heavy variable 3-30 OS=Homo sapiens OX=9606 GN=IGHV3-30 PE=1 SV=2	0.0032	3.2855
sp|Q02809|PLOD1_HUMAN	Q02809	17	28	30.7	727	83550	Procollagen-lysine,2-oxoglutarate 5-dioxygenase 1 OS=Homo sapiens OX=9606 GN=PLOD1 PE=1 SV=2	0.0005	1.0277
sp|Q7Z3Z0|K1C25_HUMAN	Q7Z3Z0	12	27	24.9	450	49318	Keratin, type I cytoskeletal 25 OS=Homo sapiens OX=9606 GN=KRT25 PE=1 SV=1	0.0008	0.7742
sp|A0A0B4J1X5|HV374_HUMAN	A0A0B4J1X5	14	26	67.5	117	12840	Immunoglobulin heavy variable 3-74 OS=Homo sapiens OX=9606 GN=IGHV3-74 PE=3 SV=1	0.003	3.7315
sp|O00584|RNT2_HUMAN	O00584	13	25	41	256	29481	Ribonuclease T2 OS=Homo sapiens OX=9606 GN=RNASET2 PE=1 SV=2	0.0013	1.5704
sp|P28799|GRN_HUMAN	P28799	13	25	21.6	593	63545	Progranulin OS=Homo sapiens OX=9606 GN=GRN PE=1 SV=2	0.0006	0.6444
sp|Q08554|DSC1_HUMAN	Q08554	16	25	14.4	894	99987	Desmocollin-1 OS=Homo sapiens OX=9606 GN=DSC1 PE=1 SV=2	0.0004	0.3932
sp|Q5D862|FILA2_HUMAN	Q5D862	18	25	15	2391	248072	Filaggrin-2 OS=Homo sapiens OX=9606 GN=FLG2 PE=1 SV=1	0.0001	0.4125
sp|A0A075B6R2|HV404_HUMAN	A0A075B6R2	2	24	31.6	117	12848	Immunoglobulin heavy variable 4-4 OS=Homo sapiens OX=9606 GN=IGHV4-4 PE=3 SV=2	0.0028	1.0701
sp|A0A0C4DH41|HV461_HUMAN;sp|P0DP08|HVD82_HUMAN;sp|P0DP06|HVD34_HUMAN;sp|P06331|HV434_HUMAN;sp|P01825|HV459_HUMAN;sp|P01824|HV439_HUMAN	A0A0C4DH41;P0DP08;P0DP06;P06331;P01825;P01824	3	24	26.3	118	13066	Immunoglobulin heavy variable 4-61 OS=Homo sapiens OX=9606 GN=IGHV4-61 PE=1 SV=1	0.0027	0.8323
sp|P08729|K2C7_HUMAN	P08729	11	24	13.4	469	51386	Keratin, type II cytoskeletal 7 OS=Homo sapiens OX=9606 GN=KRT7 PE=1 SV=5	0.0007	0.3614
sp|P0DOX5|IGG1_HUMAN	P0DOX5	10	24	23.6	449	49329	Immunoglobulin gamma-1 heavy chain OS=Homo sapiens OX=9606 PE=1 SV=2	0.0007	0.7219
sp|Q6UXB2|CXL17_HUMAN	Q6UXB2	11	24	39.5	119	13819	C-X-C motif chemokine 17 OS=Homo sapiens OX=9606 GN=CXCL17 PE=1 SV=1	0.0027	1.4831
sp|Q7Z3Y7|K1C28_HUMAN	Q7Z3Y7	9	24	14.4	464	50567	Keratin, type I cytoskeletal 28 OS=Homo sapiens OX=9606 GN=KRT28 PE=1 SV=2	0.0007	0.3932
sp|Q9BRK5|CAB45_HUMAN	Q9BRK5	14	24	40.1	362	41807	45 kDa calcium-binding protein OS=Homo sapiens OX=9606 GN=SDF4 PE=1 SV=1	0.0009	1.5177
sp|A0A0J9YX35|HV64D_HUMAN	A0A0J9YX35	8	23	44.4	117	12823	Immunoglobulin heavy variable 3-64D OS=Homo sapiens OX=9606 GN=IGHV3-64D PE=3 SV=1	0.0027	1.7797
sp|P01619|KV320_HUMAN	P01619	8	23	46.6	116	12557	Immunoglobulin kappa variable 3-20 OS=Homo sapiens OX=9606 GN=IGKV3-20 PE=1 SV=2	0.0027	1.9242
sp|P01782|HV309_HUMAN	P01782	8	23	44.1	118	12945	Immunoglobulin heavy variable 3-9 OS=Homo sapiens OX=9606 GN=IGHV3-9 PE=1 SV=2	0.0026	1.7606
sp|P04406|G3P_HUMAN	P04406	11	23	45.1	335	36053	Glyceraldehyde-3-phosphate dehydrogenase OS=Homo sapiens OX=9606 GN=GAPDH PE=1 SV=3	0.0009	1.8249
sp|P06702|S10A9_HUMAN	P06702	12	23	58.8	114	13242	Protein S100-A9 OS=Homo sapiens OX=9606 GN=S100A9 PE=1 SV=1	0.0027	2.8726
sp|P08571|CD14_HUMAN	P08571	13	23	35.2	375	40076	Monocyte differentiation antigen CD14 OS=Homo sapiens OX=9606 GN=CD14 PE=1 SV=2	0.0008	1.2491
sp|P15311|EZRI_HUMAN	P15311	15	23	26.3	586	69413	Ezrin OS=Homo sapiens OX=9606 GN=EZR PE=1 SV=4	0.0005	0.8323
sp|O00391|QSOX1_HUMAN	O00391	12	22	17.7	747	82578	Sulfhydryl oxidase 1 OS=Homo sapiens OX=9606 GN=QSOX1 PE=1 SV=3	0.0004	0.5031
sp|P01762|HV311_HUMAN	P01762	11	22	44.4	117	12909	Immunoglobulin heavy variable 3-11 OS=Homo sapiens OX=9606 GN=IGHV3-11 PE=1 SV=2	0.0025	1.7797
sp|P06733|ENOA_HUMAN	P06733	16	22	39.6	434	47169	Alpha-enolase OS=Homo sapiens OX=9606 GN=ENO1 PE=1 SV=2	0.0007	1.4889
sp|P0DP04|HV43D_HUMAN	P0DP04	7	22	44.1	118	13017	Immunoglobulin heavy variable 3-43D OS=Homo sapiens OX=9606 GN=IGHV3-43D PE=3 SV=1	0.0025	1.7606
sp|Q15782|CH3L2_HUMAN	Q15782	9	22	20.3	390	43501	Chitinase-3-like protein 2 OS=Homo sapiens OX=9606 GN=CHI3L2 PE=1 SV=1	0.0008	0.5959
sp|Q8NBJ4|GOLM1_HUMAN	Q8NBJ4	16	22	21.9	401	45333	Golgi membrane protein 1 OS=Homo sapiens OX=9606 GN=GOLM1 PE=1 SV=1	0.0007	0.6558
sp|Q92743|HTRA1_HUMAN	Q92743	11	22	24.4	480	51287	Serine protease HTRA1 OS=Homo sapiens OX=9606 GN=HTRA1 PE=1 SV=1	0.0006	0.7539
sp|A0A0B4J1Y9|HV372_HUMAN	A0A0B4J1Y9	10	21	57.1	119	13203	Immunoglobulin heavy variable 3-72 OS=Homo sapiens OX=9606 GN=IGHV3-72 PE=3 SV=1	0.0024	2.7239
sp|P00738|HPT_HUMAN	P00738	12	21	29.6	406	45205	Haptoglobin OS=Homo sapiens OX=9606 GN=HP PE=1 SV=1	0.0007	0.977
sp|P01764|HV323_HUMAN	P01764	9	21	44.4	117	12582	Immunoglobulin heavy variable 3-23 OS=Homo sapiens OX=9606 GN=IGHV3-23 PE=1 SV=2	0.0024	1.7797
sp|P03950|ANGI_HUMAN	P03950	13	21	60.5	147	16550	Angiogenin OS=Homo sapiens OX=9606 GN=ANG PE=1 SV=1	0.0019	3.0272
sp|P05089|ARGI1_HUMAN	P05089	8	21	32.3	322	34735	Arginase-1 OS=Homo sapiens OX=9606 GN=ARG1 PE=1 SV=2	0.0009	1.1038
sp|P06312|KV401_HUMAN	P06312	7	21	35.5	121	13380	Immunoglobulin kappa variable 4-1 OS=Homo sapiens OX=9606 GN=IGKV4-1 PE=1 SV=1	0.0023	1.2646
sp|P30740|ILEU_HUMAN	P30740	15	21	34	379	42742	Leukocyte elastase inhibitor OS=Homo sapiens OX=9606 GN=SERPINB1 PE=1 SV=1	0.0007	1.1878
sp|Q6S8J3|POTEE_HUMAN	Q6S8J3	10	21	9.3	1075	121363	POTE ankyrin domain family member E OS=Homo sapiens OX=9606 GN=POTEE PE=2 SV=3	0.0003	0.2388
sp|Q92896|GSLG1_HUMAN	Q92896	12	21	12.1	1179	134552	Golgi apparatus protein 1 OS=Homo sapiens OX=9606 GN=GLG1 PE=1 SV=2	0.0002	0.3213
sp|A0A087WW87|KV240_HUMAN;sp|P01614|KVD40_HUMAN	A0A087WW87;P01614	5	20	30.6	121	13310	Immunoglobulin kappa variable 2-40 OS=Homo sapiens OX=9606 GN=IGKV2-40 PE=3 SV=2	0.0022	1.023
sp|A0A0B4J1V1|HV321_HUMAN	A0A0B4J1V1	11	20	44.4	117	12840	Immunoglobulin heavy variable 3-21 OS=Homo sapiens OX=9606 GN=IGHV3-21 PE=1 SV=1	0.0023	1.7797
sp|O43490|PROM1_HUMAN	O43490	10	20	15.1	865	97202	Prominin-1 OS=Homo sapiens OX=9606 GN=PROM1 PE=1 SV=1	0.0003	0.4158
sp|P01763|HV348_HUMAN	P01763	11	20	44.4	117	12813	Immunoglobulin heavy variable 3-48 OS=Homo sapiens OX=9606 GN=IGHV3-48 PE=1 SV=2	0.0023	1.7797
sp|P02774|VTDB_HUMAN	P02774	9	20	21.3	474	52918	Vitamin D-binding protein OS=Homo sapiens OX=9606 GN=GC PE=1 SV=2	0.0006	0.6331
sp|P07237|PDIA1_HUMAN	P07237	12	20	25.2	508	57116	Protein disulfide-isomerase OS=Homo sapiens OX=9606 GN=P4HB PE=1 SV=3	0.0005	0.7865
sp|P11021|BIP_HUMAN	P11021	13	20	22	654	72333	Endoplasmic reticulum chaperone BiP OS=Homo sapiens OX=9606 GN=HSPA5 PE=1 SV=2	0.0004	0.6596
sp|P01033|TIMP1_HUMAN	P01033	12	19	57	207	23171	Metalloproteinase inhibitor 1 OS=Homo sapiens OX=9606 GN=TIMP1 PE=1 SV=1	0.0012	2.7154
sp|P01624|KV315_HUMAN	P01624	5	19	32.2	115	12496	Immunoglobulin kappa variable 3-15 OS=Homo sapiens OX=9606 GN=IGKV3-15 PE=1 SV=2	0.0022	1.0989
sp|P0DMV8|HS71A_HUMAN;sp|P0DMV9|HS71B_HUMAN	P0DMV8;P0DMV9	10	19	19.8	641	70052	Heat shock 70 kDa protein 1A OS=Homo sapiens OX=9606 GN=HSPA1A PE=1 SV=1	0.0004	0.5776
sp|P31944|CASPE_HUMAN	P31944	12	19	43.8	242	27680	Caspase-14 OS=Homo sapiens OX=9606 GN=CASP14 PE=1 SV=2	0.0011	1.7416
sp|P34096|RNAS4_HUMAN	P34096	11	19	54.4	147	16840	Ribonuclease 4 OS=Homo sapiens OX=9606 GN=RNASE4 PE=1 SV=3	0.0017	2.4995
sp|Q96S96|PEBP4_HUMAN	Q96S96	10	19	36.6	227	25733	Phosphatidylethanolamine-binding protein 4 OS=Homo sapiens OX=9606 GN=PEBP4 PE=1 SV=3	0.0011	1.3227
sp|Q99456|K1C12_HUMAN	Q99456	8	19	8.9	494	53511	Keratin, type I cytoskeletal 12 OS=Homo sapiens OX=9606 GN=KRT12 PE=1 SV=1	0.0005	0.2274
sp|A0A087WSY6|KVD15_HUMAN	A0A087WSY6	5	18	32.2	115	12534	Immunoglobulin kappa variable 3D-15 OS=Homo sapiens OX=9606 GN=IGKV3D-15 PE=3 SV=6	0.0021	1.0989
sp|A0A0B4J1V0|HV315_HUMAN	A0A0B4J1V0	10	18	57.1	119	12926	Immunoglobulin heavy variable 3-15 OS=Homo sapiens OX=9606 GN=IGHV3-15 PE=3 SV=1	0.002	2.7239
sp|A0A0C4DH32|HV320_HUMAN	A0A0C4DH32	7	18	44.4	117	12673	Immunoglobulin heavy variable 3-20 OS=Homo sapiens OX=9606 GN=IGHV3-20 PE=3 SV=2	0.0021	1.7797
sp|A0A0C4DH72|KV106_HUMAN	A0A0C4DH72	6	18	36.8	117	12697	Immunoglobulin kappa variable 1-6 OS=Homo sapiens OX=9606 GN=IGKV1-6 PE=3 SV=1	0.0021	1.3335
sp|P01597|KV139_HUMAN;sp|P04432|KVD39_HUMAN	P01597;P04432	5	18	36.8	117	12737	Immunoglobulin kappa variable 1-39 OS=Homo sapiens OX=9606 GN=IGKV1-39 PE=1 SV=2	0.0021	1.3335
sp|P05090|APOD_HUMAN	P05090	9	18	28.6	189	21276	Apolipoprotein D OS=Homo sapiens OX=9606 GN=APOD PE=1 SV=1	0.0013	0.932
sp|P09211|GSTP1_HUMAN	P09211	8	18	60.5	210	23356	Glutathione S-transferase P OS=Homo sapiens OX=9606 GN=GSTP1 PE=1 SV=2	0.0012	3.0272
sp|Q92576|PHF3_HUMAN	Q92576	4	18	2	2039	229479	PHD finger protein 3 OS=Homo sapiens OX=9606 GN=PHF3 PE=1 SV=3	0.0001	0.0471
sp|A0A0A0MS15|HV349_HUMAN	A0A0A0MS15	7	17	30.3	119	13056	Immunoglobulin heavy variable 3-49 OS=Homo sapiens OX=9606 GN=IGHV3-49 PE=3 SV=1	0.0019	1.0091
sp|A0A0C4DH73|KV112_HUMAN;sp|P01611|KVD12_HUMAN	A0A0C4DH73;P01611	4	17	34.2	117	12645	Immunoglobulin kappa variable 1-12 OS=Homo sapiens OX=9606 GN=IGKV1-12 PE=3 SV=1	0.002	1.1979
sp|O60437|PEPL_HUMAN	O60437	12	17	8.8	1756	204745	Periplakin OS=Homo sapiens OX=9606 GN=PPL PE=1 SV=4	0.0001	0.2246
sp|P05109|S10A8_HUMAN	P05109	11	17	51.6	93	10834	Protein S100-A8 OS=Homo sapiens OX=9606 GN=S100A8 PE=1 SV=1	0.0025	2.281
sp|P62805|H4_HUMAN	P62805	7	17	57.3	103	11367	Histone H4 OS=Homo sapiens OX=9606 GN=H4C1 PE=1 SV=2	0.0022	2.7411
sp|Q14118|DAG1_HUMAN	Q14118	8	17	10.2	895	97441	Dystroglycan 1 OS=Homo sapiens OX=9606 GN=DAG1 PE=1 SV=2	0.0003	0.2647
sp|O43707|ACTN4_HUMAN	O43707	10	16	14.2	911	104854	Alpha-actinin-4 OS=Homo sapiens OX=9606 GN=ACTN4 PE=1 SV=2	0.0002	0.3868
sp|P02750|A2GL_HUMAN	P02750	11	16	40.6	347	38178	Leucine-rich alpha-2-glycoprotein OS=Homo sapiens OX=9606 GN=LRG1 PE=1 SV=2	0.0006	1.5468
sp|P14618|KPYM_HUMAN	P14618	10	16	28.6	531	57937	Pyruvate kinase PKM OS=Homo sapiens OX=9606 GN=PKM PE=1 SV=4	0.0004	0.932
sp|P31151|S10A7_HUMAN	P31151	10	16	38.6	101	11471	Protein S100-A7 OS=Homo sapiens OX=9606 GN=S100A7 PE=1 SV=4	0.0021	1.4322
sp|P81605|DCD_HUMAN	P81605	7	16	46.4	110	11284	Dermcidin OS=Homo sapiens OX=9606 GN=DCD PE=1 SV=2	0.002	1.9107
sp|Q86YZ3|HORN_HUMAN	Q86YZ3	10	16	11.3	2850	282389	Hornerin OS=Homo sapiens OX=9606 GN=HRNR PE=1 SV=2	0.0001	0.2972
sp|O14773|TPP1_HUMAN	O14773	7	15	14.7	563	61248	Tripeptidyl-peptidase 1 OS=Homo sapiens OX=9606 GN=TPP1 PE=1 SV=2	0.0004	0.4028
sp|P07686|HEXB_HUMAN	P07686	7	15	16.7	556	63137	Beta-hexosaminidase subunit beta OS=Homo sapiens OX=9606 GN=HEXB PE=1 SV=4	0.0004	0.4689
sp|Q06830|PRDX1_HUMAN	Q06830	6	15	33.7	199	22110	Peroxiredoxin-1 OS=Homo sapiens OX=9606 GN=PRDX1 PE=1 SV=1	0.001	1.1727
sp|A0A0B4J1V6|HV373_HUMAN	A0A0B4J1V6	5	14	25.2	119	12858	Immunoglobulin heavy variable 3-73 OS=Homo sapiens OX=9606 GN=IGHV3-73 PE=3 SV=1	0.0016	0.7865
sp|A0A0B4J1X8|HV343_HUMAN	A0A0B4J1X8	6	14	34.7	118	13077	Immunoglobulin heavy variable 3-43 OS=Homo sapiens OX=9606 GN=IGHV3-43 PE=3 SV=1	0.0016	1.2233
sp|P02545|LMNA_HUMAN	P02545	10	14	17.8	664	74140	Prelamin-A/C OS=Homo sapiens OX=9606 GN=LMNA PE=1 SV=1	0.0003	0.5066
sp|P04792|HSPB1_HUMAN	P04792	7	14	43.9	205	22783	Heat shock protein beta-1 OS=Homo sapiens OX=9606 GN=HSPB1 PE=1 SV=2	0.0009	1.7479
sp|P06310|KV230_HUMAN	P06310	4	14	20	120	13185	Immunoglobulin kappa variable 2-30 OS=Homo sapiens OX=9606 GN=IGKV2-30 PE=3 SV=2	0.0016	0.5849
sp|P10599|THIO_HUMAN	P10599	7	14	40	105	11737	Thioredoxin OS=Homo sapiens OX=9606 GN=TXN PE=1 SV=3	0.0018	1.5119
sp|P21675|TAF1_HUMAN	P21675	5	14	3.1	1893	214712	Transcription initiation factor TFIID subunit 1 OS=Homo sapiens OX=9606 GN=TAF1 PE=1 SV=3	0.0001	0.074
sp|P63104|1433Z_HUMAN	P63104	9	14	38	245	27745	14-3-3 protein zeta/delta OS=Homo sapiens OX=9606 GN=YWHAZ PE=1 SV=1	0.0008	1.3988
sp|Q13510|ASAH1_HUMAN	Q13510	6	14	17.7	395	44660	Acid ceramidase OS=Homo sapiens OX=9606 GN=ASAH1 PE=1 SV=5	0.0005	0.5031
sp|A0A0B4J1U7|HV601_HUMAN	A0A0B4J1U7	4	13	34.7	121	13481	Immunoglobulin heavy variable 6-1 OS=Homo sapiens OX=9606 GN=IGHV6-1 PE=3 SV=1	0.0014	1.2233
sp|A0A0C4DH31|HV118_HUMAN	A0A0C4DH31	5	13	39.3	117	12820	Immunoglobulin heavy variable 1-18 OS=Homo sapiens OX=9606 GN=IGHV1-18 PE=3 SV=1	0.0015	1.4717
sp|P08758|ANXA5_HUMAN	P08758	9	13	32.2	320	35937	Annexin A5 OS=Homo sapiens OX=9606 GN=ANXA5 PE=1 SV=2	0.0005	1.0989
sp|P0C0S8|H2A1_HUMAN;sp|Q9BTM1|H2AJ_HUMAN;sp|Q99878|H2A1J_HUMAN;sp|Q96KK5|H2A1H_HUMAN;sp|Q6FI13|H2A2A_HUMAN;sp|Q16777|H2A2C_HUMAN;sp|P20671|H2A1D_HUMAN	P0C0S8;Q9BTM1;Q99878;Q96KK5;Q6FI13;Q16777;P20671	6	13	35.4	130	14091	Histone H2A type 1 OS=Homo sapiens OX=9606 GN=H2AC11 PE=1 SV=2	0.0013	1.2594
sp|P11142|HSP7C_HUMAN	P11142	7	13	10.5	646	70898	Heat shock cognate 71 kDa protein OS=Homo sapiens OX=9606 GN=HSPA8 PE=1 SV=1	0.0003	0.2735
sp|P15309|PPAP_HUMAN	P15309	7	13	15.8	386	44566	Prostatic acid phosphatase OS=Homo sapiens OX=9606 GN=ACP3 PE=1 SV=3	0.0005	0.4388
sp|P29508|SPB3_HUMAN	P29508	9	13	18.5	390	44565	Serpin B3 OS=Homo sapiens OX=9606 GN=SERPINB3 PE=1 SV=2	0.0004	0.5311
sp|P35900|K1C20_HUMAN	P35900	6	13	5	424	48487	Keratin, type I cytoskeletal 20 OS=Homo sapiens OX=9606 GN=KRT20 PE=1 SV=1	0.0004	0.122
sp|P49788|TIG1_HUMAN	P49788	9	13	21.1	294	33285	Retinoic acid receptor responder protein 1 OS=Homo sapiens OX=9606 GN=RARRES1 PE=1 SV=2	0.0006	0.6255
sp|P62937|PPIA_HUMAN	P62937	8	13	40.6	165	18012	Peptidyl-prolyl cis-trans isomerase A OS=Homo sapiens OX=9606 GN=PPIA PE=1 SV=2	0.0011	1.5468
sp|Q86X29|LSR_HUMAN	Q86X29	10	13	19.1	649	71439	Lipolysis-stimulated lipoprotein receptor OS=Homo sapiens OX=9606 GN=LSR PE=1 SV=4	0.0003	0.5524
sp|Q8NFT2|STEA2_HUMAN	Q8NFT2	2	13	5.5	490	56056	Metalloreductase STEAP2 OS=Homo sapiens OX=9606 GN=STEAP2 PE=1 SV=3	0.0004	0.135
sp|P01717|LV325_HUMAN	P01717	3	12	18.8	112	12011	Immunoglobulin lambda variable 3-25 OS=Homo sapiens OX=9606 GN=IGLV3-25 PE=1 SV=2	0.0014	0.5417
sp|P01743|HV146_HUMAN	P01743	6	12	35	117	12933	Immunoglobulin heavy variable 1-46 OS=Homo sapiens OX=9606 GN=IGHV1-46 PE=1 SV=2	0.0014	1.2387
sp|P04908|H2A1B_HUMAN;sp|Q93077|H2A1C_HUMAN;sp|Q7L7L0|H2A3_HUMAN	P04908;Q93077;Q7L7L0	5	12	35.4	130	14135	Histone H2A type 1-B/E OS=Homo sapiens OX=9606 GN=H2AC4 PE=1 SV=2	0.0012	1.2594
sp|P21980|TGM2_HUMAN	P21980	7	12	13.8	687	77329	Protein-glutamine gamma-glutamyltransferase 2 OS=Homo sapiens OX=9606 GN=TGM2 PE=1 SV=2	0.0002	0.374
sp|P22352|GPX3_HUMAN	P22352	6	12	31.9	226	25402	Glutathione peroxidase 3 OS=Homo sapiens OX=9606 GN=GPX3 PE=1 SV=2	0.0007	1.0845
sp|P61916|NPC2_HUMAN	P61916	7	12	45	151	16570	NPC intracellular cholesterol transporter 2 OS=Homo sapiens OX=9606 GN=NPC2 PE=1 SV=1	0.0011	1.8184
sp|P68104|EF1A1_HUMAN;sp|Q5VTE0|EF1A3_HUMAN	P68104;Q5VTE0	9	12	28.1	462	50141	Elongation factor 1-alpha 1 OS=Homo sapiens OX=9606 GN=EEF1A1 PE=1 SV=1	0.0004	0.9099
sp|Q8WUM4|PDC6I_HUMAN	Q8WUM4	7	12	8.5	868	96023	Programmed cell death 6-interacting protein OS=Homo sapiens OX=9606 GN=PDCD6IP PE=1 SV=1	0.0002	0.2162
sp|Q99574|NEUS_HUMAN	Q99574	9	12	22.9	410	46427	Neuroserpin OS=Homo sapiens OX=9606 GN=SERPINI1 PE=1 SV=1	0.0004	0.6943
sp|A0A0A0MRZ8|KVD11_HUMAN;sp|P04433|KV311_HUMAN	A0A0A0MRZ8;P04433	4	11	32.2	115	12625	Immunoglobulin kappa variable 3D-11 OS=Homo sapiens OX=9606 GN=IGKV3D-11 PE=3 SV=6	0.0013	1.0989
sp|A0A0C4DH67|KV108_HUMAN	A0A0C4DH67	5	11	50.4	115	12537	Immunoglobulin kappa variable 1-8 OS=Homo sapiens OX=9606 GN=IGKV1-8 PE=3 SV=1	0.0013	2.1915
sp|O60911|CATL2_HUMAN	O60911	4	11	15	334	37329	Cathepsin L2 OS=Homo sapiens OX=9606 GN=CTSV PE=1 SV=2	0.0004	0.4125
sp|O95841|ANGL1_HUMAN	O95841	7	11	13	491	56720	Angiopoietin-related protein 1 OS=Homo sapiens OX=9606 GN=ANGPTL1 PE=2 SV=1	0.0003	0.349
sp|P01602|KV105_HUMAN	P01602	6	11	32.5	117	12782	Immunoglobulin kappa variable 1-5 OS=Homo sapiens OX=9606 GN=IGKV1-5 PE=1 SV=2	0.0013	1.1135
sp|P02814|SMR3B_HUMAN	P02814	3	11	65.8	79	8188	Submaxillary gland androgen-regulated protein 3B OS=Homo sapiens OX=9606 GN=SMR3B PE=1 SV=2	0.0019	3.5499
sp|P08582|TRFM_HUMAN	P08582	7	11	12.5	738	80215	Melanotransferrin OS=Homo sapiens OX=9606 GN=MELTF PE=1 SV=2	0.0002	0.3335
sp|P14314|GLU2B_HUMAN	P14314	8	11	12.1	528	59425	Glucosidase 2 subunit beta OS=Homo sapiens OX=9606 GN=PRKCSH PE=1 SV=2	0.0003	0.3213
sp|P20930|FILA_HUMAN	P20930	10	11	8	4061	435180	Filaggrin OS=Homo sapiens OX=9606 GN=FLG PE=1 SV=3	0	0.2023
sp|P23284|PPIB_HUMAN	P23284	9	11	40.7	216	23743	Peptidyl-prolyl cis-trans isomerase B OS=Homo sapiens OX=9606 GN=PPIB PE=1 SV=2	0.0007	1.5527
sp|P25774|CATS_HUMAN	P25774	9	11	28.1	331	37496	Cathepsin S OS=Homo sapiens OX=9606 GN=CTSS PE=1 SV=3	0.0004	0.9099
sp|P26447|S10A4_HUMAN	P26447	7	11	35.6	101	11728	Protein S100-A4 OS=Homo sapiens OX=9606 GN=S100A4 PE=1 SV=1	0.0015	1.2699
sp|P54652|HSP72_HUMAN	P54652	5	11	7.5	639	70021	Heat shock-related 70 kDa protein 2 OS=Homo sapiens OX=9606 GN=HSPA2 PE=1 SV=1	0.0002	0.1885
sp|P60660|MYL6_HUMAN	P60660	5	11	36.4	151	16930	Myosin light polypeptide 6 OS=Homo sapiens OX=9606 GN=MYL6 PE=1 SV=2	0.001	1.3121
sp|Q01469|FABP5_HUMAN	Q01469	6	11	50.4	135	15164	Fatty acid-binding protein 5 OS=Homo sapiens OX=9606 GN=FABP5 PE=1 SV=3	0.0011	2.1915
sp|Q13162|PRDX4_HUMAN	Q13162	6	11	29.9	271	30540	Peroxiredoxin-4 OS=Homo sapiens OX=9606 GN=PRDX4 PE=1 SV=1	0.0005	0.9907
sp|Q9UBG3|CRNN_HUMAN	Q9UBG3	10	11	32.7	495	53533	Cornulin OS=Homo sapiens OX=9606 GN=CRNN PE=1 SV=1	0.0003	1.1232
sp|A0A075B6S2|KVD29_HUMAN;sp|A2NJV5|KV229_HUMAN	A0A075B6S2;A2NJV5	4	10	25.8	120	13143	Immunoglobulin kappa variable 2D-29 OS=Homo sapiens OX=9606 GN=IGKV2D-29 PE=3 SV=1	0.0011	0.8113
sp|A0A075B6S5|KV127_HUMAN	A0A075B6S5	4	10	34.2	117	12711	Immunoglobulin kappa variable 1-27 OS=Homo sapiens OX=9606 GN=IGKV1-27 PE=3 SV=1	0.0012	1.1979
sp|A0A0C4DH34|HV428_HUMAN	A0A0C4DH34	4	10	26.5	117	13124	Immunoglobulin heavy variable 4-28 OS=Homo sapiens OX=9606 GN=IGHV4-28 PE=3 SV=1	0.0012	0.8408
sp|A0A0C4DH68|KV224_HUMAN	A0A0C4DH68	5	10	20	120	13079	Immunoglobulin kappa variable 2-24 OS=Homo sapiens OX=9606 GN=IGKV2-24 PE=3 SV=1	0.0011	0.5849
sp|O75629|CREG1_HUMAN	O75629	4	10	14.5	220	24075	Protein CREG1 OS=Homo sapiens OX=9606 GN=CREG1 PE=1 SV=1	0.0006	0.3964
sp|O95994|AGR2_HUMAN	O95994	7	10	49.1	175	19979	Anterior gradient protein 2 homolog OS=Homo sapiens OX=9606 GN=AGR2 PE=1 SV=1	0.0008	2.0974
sp|P00352|AL1A1_HUMAN	P00352	7	10	16.2	501	54862	Aldehyde dehydrogenase 1A1 OS=Homo sapiens OX=9606 GN=ALDH1A1 PE=1 SV=2	0.0003	0.4521
sp|P01599|KV117_HUMAN	P01599	6	10	36.8	117	12779	Immunoglobulin kappa variable 1-17 OS=Homo sapiens OX=9606 GN=IGKV1-17 PE=1 SV=2	0.0012	1.3335
sp|P02763|A1AG1_HUMAN	P02763	7	10	17.9	201	23540	Alpha-1-acid glycoprotein 1 OS=Homo sapiens OX=9606 GN=ORM1 PE=1 SV=2	0.0007	0.5101
sp|P0DJI8|SAA1_HUMAN	P0DJI8	7	10	45.1	122	13532	Serum amyloid A-1 protein OS=Homo sapiens OX=9606 GN=SAA1 PE=1 SV=1	0.0011	1.8249
sp|P19957|ELAF_HUMAN	P19957	6	10	64.1	117	12270	Elafin OS=Homo sapiens OX=9606 GN=PI3 PE=1 SV=3	0.0012	3.3752
sp|P22528|SPR1B_HUMAN	P22528	3	10	43.8	89	9888	Cornifin-B OS=Homo sapiens OX=9606 GN=SPRR1B PE=1 SV=2	0.0015	1.7416
sp|P35579|MYH9_HUMAN	P35579	7	10	4.3	1960	226530	Myosin-9 OS=Homo sapiens OX=9606 GN=MYH9 PE=1 SV=4	0.0001	0.1041
sp|P62987|RL40_HUMAN	P62987	5	10	28.1	128	14728	Ubiquitin-ribosomal protein eL40 fusion protein OS=Homo sapiens OX=9606 GN=UBA52 PE=1 SV=2	0.0011	0.9099
sp|P68371|TBB4B_HUMAN	P68371	9	10	25.4	445	49831	Tubulin beta-4B chain OS=Homo sapiens OX=9606 GN=TUBB4B PE=1 SV=1	0.0003	0.7947
sp|Q11201|SIA4A_HUMAN	Q11201	6	10	18.5	340	39075	CMP-N-acetylneuraminate-beta-galactosamide-alpha-2,3-sialyltransferase 1 OS=Homo sapiens OX=9606 GN=ST3GAL1 PE=1 SV=1	0.0004	0.5311
sp|Q13438|OS9_HUMAN	Q13438	10	10	19	667	75562	Protein OS-9 OS=Homo sapiens OX=9606 GN=OS9 PE=1 SV=1	0.0002	0.5488
sp|Q13835|PKP1_HUMAN	Q13835	8	10	12.7	747	82861	Plakophilin-1 OS=Homo sapiens OX=9606 GN=PKP1 PE=1 SV=2	0.0002	0.3397
sp|Q99880|H2B1L_HUMAN	Q99880	6	10	42.9	126	13952	Histone H2B type 1-L OS=Homo sapiens OX=9606 GN=H2BC13 PE=1 SV=3	0.0011	1.6853
sp|B0FP48|UPK3L_HUMAN;sp|E5RIL1|UPKL2_HUMAN	B0FP48;E5RIL1	5	9	19.4	263	28385	Uroplakin-3b-like protein 1 OS=Homo sapiens OX=9606 GN=UPK3BL1 PE=2 SV=1	0.0005	0.5631
sp|O75888|TNF13_HUMAN	O75888	5	9	15.2	250	27433	Tumor necrosis factor ligand superfamily member 13 OS=Homo sapiens OX=9606 GN=TNFSF13 PE=1 SV=1	0.0005	0.4191
sp|O95171|SCEL_HUMAN	O95171	5	9	9.6	688	77552	Sciellin OS=Homo sapiens OX=9606 GN=SCEL PE=1 SV=2	0.0002	0.2474
sp|P00558|PGK1_HUMAN	P00558	6	9	16.8	417	44615	Phosphoglycerate kinase 1 OS=Homo sapiens OX=9606 GN=PGK1 PE=1 SV=3	0.0003	0.4723
sp|P01766|HV313_HUMAN	P01766	3	9	25	116	12506	Immunoglobulin heavy variable 3-13 OS=Homo sapiens OX=9606 GN=IGHV3-13 PE=1 SV=2	0.001	0.7783
sp|P08311|CATG_HUMAN	P08311	5	9	23.1	255	28837	Cathepsin G OS=Homo sapiens OX=9606 GN=CTSG PE=1 SV=2	0.0005	0.7022
sp|P13987|CD59_HUMAN	P13987	6	9	28.1	128	14177	CD59 glycoprotein OS=Homo sapiens OX=9606 GN=CD59 PE=1 SV=1	0.0009	0.9099
sp|P17931|LEG3_HUMAN	P17931	8	9	24.4	250	26152	Galectin-3 OS=Homo sapiens OX=9606 GN=LGALS3 PE=1 SV=5	0.0005	0.7539
sp|P30101|PDIA3_HUMAN	P30101	6	9	15	505	56782	Protein disulfide-isomerase A3 OS=Homo sapiens OX=9606 GN=PDIA3 PE=1 SV=4	0.0002	0.4125
sp|P31947|1433S_HUMAN	P31947	4	9	21	248	27774	14-3-3 protein sigma OS=Homo sapiens OX=9606 GN=SFN PE=1 SV=1	0.0005	0.6218
sp|P31949|S10AB_HUMAN	P31949	7	9	56.2	105	11740	Protein S100-A11 OS=Homo sapiens OX=9606 GN=S100A11 PE=1 SV=2	0.0012	2.6475
sp|P59665|DEF1_HUMAN;sp|P59666|DEF3_HUMAN	P59665;P59666	5	9	20.2	94	10201	Neutrophil defensin 1 OS=Homo sapiens OX=9606 GN=DEFA1 PE=1 SV=1	0.0013	0.5922
sp|Q15517|CDSN_HUMAN	Q15517	3	9	6.4	529	51522	Corneodesmosin OS=Homo sapiens OX=9606 GN=CDSN PE=1 SV=3	0.0002	0.1588
sp|Q6KB66|K2C80_HUMAN	Q6KB66	5	9	12.8	452	50525	Keratin, type II cytoskeletal 80 OS=Homo sapiens OX=9606 GN=KRT80 PE=1 SV=2	0.0003	0.3428
sp|Q8N257|H2B3B_HUMAN	Q8N257	5	9	41.3	126	13908	Histone H2B type 3-B OS=Homo sapiens OX=9606 GN=H2BC26 PE=1 SV=3	0.001	1.5882
sp|Q9H173|SIL1_HUMAN	Q9H173	5	9	11.1	461	52085	Nucleotide exchange factor SIL1 OS=Homo sapiens OX=9606 GN=SIL1 PE=1 SV=1	0.0003	0.2912
sp|A0A075B6K0|LV316_HUMAN	A0A075B6K0	3	8	17.4	115	12466	Immunoglobulin lambda variable 3-16 OS=Homo sapiens OX=9606 GN=IGLV3-16 PE=3 SV=2	0.0009	0.4928
sp|A0A075B6K4|LV310_HUMAN	A0A075B6K4	2	8	16.5	115	12441	Immunoglobulin lambda variable 3-10 OS=Homo sapiens OX=9606 GN=IGLV3-10 PE=3 SV=2	0.0009	0.4622
sp|A0A0B4J1V2|HV226_HUMAN	A0A0B4J1V2	3	8	17.6	119	13182	Immunoglobulin heavy variable 2-26 OS=Homo sapiens OX=9606 GN=IGHV2-26 PE=3 SV=1	0.0009	0.4997
sp|A0A0C4DH25|KVD20_HUMAN	A0A0C4DH25	3	8	27.6	116	12515	Immunoglobulin kappa variable 3D-20 OS=Homo sapiens OX=9606 GN=IGKV3D-20 PE=3 SV=1	0.0009	0.888
sp|A0A0C4DH36|HV338_HUMAN	A0A0C4DH36	3	8	19	116	12759	Probable non-functional immunoglobulin heavy variable 3-38 OS=Homo sapiens OX=9606 GN=IGHV3-38 PE=1 SV=1	0.0009	0.5488
sp|O43852|CALU_HUMAN	O43852	5	8	17.1	315	37107	Calumenin OS=Homo sapiens OX=9606 GN=CALU PE=1 SV=2	0.0003	0.4825
sp|O75223|GGCT_HUMAN	O75223	5	8	28.7	188	21008	Gamma-glutamylcyclotransferase OS=Homo sapiens OX=9606 GN=GGCT PE=1 SV=1	0.0006	0.9364
sp|P01861|IGHG4_HUMAN	P01861	5	8	11.4	396	43832	Immunoglobulin heavy constant gamma 4 OS=Homo sapiens OX=9606 GN=IGHG4 PE=1 SV=2	0.0003	0.3002
sp|P07711|CATL1_HUMAN	P07711	6	8	27.3	333	37564	Procathepsin L OS=Homo sapiens OX=9606 GN=CTSL PE=1 SV=2	0.0003	0.875
sp|P07996|TSP1_HUMAN	P07996	5	8	5.5	1170	129383	Thrombospondin-1 OS=Homo sapiens OX=9606 GN=THBS1 PE=1 SV=2	0.0001	0.135
sp|P0DTE1|HV383_HUMAN	P0DTE1	3	8	19.1	115	12671	Probable non-functional immunoglobulin heavy variable 3-38-3 OS=Homo sapiens OX=9606 GN=IGHV3-38-3 PE=1 SV=1	0.0009	0.5524
sp|P12830|CADH1_HUMAN	P12830	7	8	9.8	882	97456	Cadherin-1 OS=Homo sapiens OX=9606 GN=CDH1 PE=1 SV=3	0.0001	0.2531
sp|P14625|ENPL_HUMAN	P14625	6	8	12	803	92469	Endoplasmin OS=Homo sapiens OX=9606 GN=HSP90B1 PE=1 SV=1	0.0001	0.3183
sp|P15907|SIAT1_HUMAN	P15907	5	8	12.6	406	46605	Beta-galactoside alpha-2,6-sialyltransferase 1 OS=Homo sapiens OX=9606 GN=ST6GAL1 PE=1 SV=1	0.0003	0.3366
sp|P21741|MK_HUMAN	P21741	3	8	25.9	143	15585	Midkine OS=Homo sapiens OX=9606 GN=MDK PE=1 SV=1	0.0008	0.8155
sp|P31946|1433B_HUMAN	P31946	4	8	16.3	246	28082	14-3-3 protein beta/alpha OS=Homo sapiens OX=9606 GN=YWHAB PE=1 SV=3	0.0004	0.4555
sp|P34931|HS71L_HUMAN	P34931	4	8	8.3	641	70375	Heat shock 70 kDa protein 1-like OS=Homo sapiens OX=9606 GN=HSPA1L PE=1 SV=2	0.0002	0.2106
sp|P35321|SPR1A_HUMAN	P35321	3	8	52.8	89	9877	Cornifin-A OS=Homo sapiens OX=9606 GN=SPRR1A PE=1 SV=2	0.0012	2.3729
sp|Q16651|PRSS8_HUMAN	Q16651	5	8	11.7	343	36431	Prostasin OS=Homo sapiens OX=9606 GN=PRSS8 PE=1 SV=1	0.0003	0.3092
sp|Q8WVQ1|CANT1_HUMAN	Q8WVQ1	7	8	20.7	401	44840	Soluble calcium-activated nucleotidase 1 OS=Homo sapiens OX=9606 GN=CANT1 PE=1 SV=1	0.0003	0.6106
sp|Q92817|EVPL_HUMAN	Q92817	4	8	2.9	2033	231602	Envoplakin OS=Homo sapiens OX=9606 GN=EVPL PE=1 SV=3	0.0001	0.0691
sp|Q96P63|SPB12_HUMAN	Q96P63	5	8	11.1	405	46276	Serpin B12 OS=Homo sapiens OX=9606 GN=SERPINB12 PE=1 SV=1	0.0003	0.2912
sp|Q99954|SMR3A_HUMAN	Q99954	1	8	9.7	134	14048	Submaxillary gland androgen-regulated protein 3A OS=Homo sapiens OX=9606 GN=SMR3A PE=1 SV=2	0.0008	0.2503
sp|Q9UBC9|SPRR3_HUMAN	Q9UBC9	2	8	13.6	169	18154	Small proline-rich protein 3 OS=Homo sapiens OX=9606 GN=SPRR3 PE=1 SV=2	0.0006	0.3677
sp|A0A0J9YXX1|HV5X1_HUMAN	A0A0J9YXX1	3	7	21.4	117	12773	Immunoglobulin heavy variable 5-10-1 OS=Homo sapiens OX=9606 GN=IGHV5-10-1 PE=3 SV=1	0.0008	0.6368
sp|O14745|NHRF1_HUMAN	O14745	3	7	11.7	358	38868	Na(+)/H(+) exchange regulatory cofactor NHE-RF1 OS=Homo sapiens OX=9606 GN=NHERF1 PE=1 SV=4	0.0003	0.3092
sp|P01709|LV208_HUMAN	P01709	4	7	17.8	118	12382	Immunoglobulin lambda variable 2-8 OS=Homo sapiens OX=9606 GN=IGLV2-8 PE=1 SV=2	0.0008	0.5066
sp|P01859|IGHG2_HUMAN	P01859	5	7	11.4	395	43806	Immunoglobulin heavy constant gamma 2 OS=Homo sapiens OX=9606 GN=IGHG2 PE=1 SV=3	0.0002	0.3002
sp|P01860|IGHG3_HUMAN	P01860	5	7	13.7	446	49093	Immunoglobulin heavy constant gamma 3 OS=Homo sapiens OX=9606 GN=IGHG3 PE=1 SV=3	0.0002	0.3709
sp|P02765|FETUA_HUMAN	P02765	4	7	15.8	367	39341	Alpha-2-HS-glycoprotein OS=Homo sapiens OX=9606 GN=AHSG PE=1 SV=2	0.0003	0.4388
sp|P04075|ALDOA_HUMAN	P04075	5	7	22.8	364	39420	Fructose-bisphosphate aldolase A OS=Homo sapiens OX=9606 GN=ALDOA PE=1 SV=2	0.0003	0.6904
sp|P04430|KV116_HUMAN	P04430	4	7	34.2	117	12618	Immunoglobulin kappa variable 1-16 OS=Homo sapiens OX=9606 GN=IGKV1-16 PE=1 SV=2	0.0008	1.1979
sp|P23528|COF1_HUMAN	P23528	6	7	54.2	166	18502	Cofilin-1 OS=Homo sapiens OX=9606 GN=CFL1 PE=1 SV=3	0.0006	2.4834
sp|P26038|MOES_HUMAN	P26038	3	7	4.5	577	67820	Moesin OS=Homo sapiens OX=9606 GN=MSN PE=1 SV=3	0.0002	0.1092
sp|P28325|CYTD_HUMAN	P28325	3	7	43	142	16080	Cystatin-D OS=Homo sapiens OX=9606 GN=CST5 PE=1 SV=1	0.0007	1.6915
sp|P30044|PRDX5_HUMAN	P30044	5	7	36.4	214	22086	Peroxiredoxin-5, mitochondrial OS=Homo sapiens OX=9606 GN=PRDX5 PE=1 SV=4	0.0004	1.3121
sp|P60174|TPIS_HUMAN	P60174	5	7	28.5	249	26669	Triosephosphate isomerase OS=Homo sapiens OX=9606 GN=TPI1 PE=1 SV=4	0.0004	0.9275
sp|Q06828|FMOD_HUMAN	Q06828	5	7	11.7	376	43179	Fibromodulin OS=Homo sapiens OX=9606 GN=FMOD PE=1 SV=2	0.0003	0.3092
sp|Q08188|TGM3_HUMAN	Q08188	6	7	10.1	693	76632	Protein-glutamine gamma-glutamyltransferase E OS=Homo sapiens OX=9606 GN=TGM3 PE=1 SV=4	0.0001	0.2618
sp|Q08431|MFGM_HUMAN	Q08431	5	7	15	387	43105	Lactadherin OS=Homo sapiens OX=9606 GN=MFGE8 PE=1 SV=3	0.0002	0.4125
sp|Q13867|BLMH_HUMAN	Q13867	6	7	15.6	455	52562	Bleomycin hydrolase OS=Homo sapiens OX=9606 GN=BLMH PE=1 SV=1	0.0002	0.4322
sp|Q8WXG9|AGRV1_HUMAN	Q8WXG9	2	7	0.4	6306	693082	Adhesion G-protein coupled receptor V1 OS=Homo sapiens OX=9606 GN=ADGRV1 PE=1 SV=2	0	0.0093
sp|Q96DR8|MUCL1_HUMAN	Q96DR8	2	7	13.3	90	9039	Mucin-like protein 1 OS=Homo sapiens OX=9606 GN=MUCL1 PE=1 SV=1	0.001	0.3583
sp|Q9NZT1|CALL5_HUMAN	Q9NZT1	5	7	42.5	146	15892	Calmodulin-like protein 5 OS=Homo sapiens OX=9606 GN=CALML5 PE=1 SV=2	0.0006	1.6607
sp|A0A0B4J2H0|HV69D_HUMAN;sp|P01742|HV169_HUMAN	A0A0B4J2H0;P01742	4	6	24.8	117	12660	Immunoglobulin heavy variable 1-69D OS=Homo sapiens OX=9606 GN=IGHV1-69D PE=1 SV=1	0.0007	0.7701
sp|A0A0C4DH43|HV70D_HUMAN	A0A0C4DH43	2	6	17.6	119	13312	Immunoglobulin heavy variable 2-70D OS=Homo sapiens OX=9606 GN=IGHV2-70D PE=3 SV=1	0.0007	0.4997
sp|O00299|CLIC1_HUMAN	O00299	5	6	25.7	241	26923	Chloride intracellular channel protein 1 OS=Homo sapiens OX=9606 GN=CLIC1 PE=1 SV=4	0.0003	0.8072
sp|O00560|SDCB1_HUMAN	O00560	3	6	16.1	298	32444	Syntenin-1 OS=Homo sapiens OX=9606 GN=SDCBP PE=1 SV=1	0.0003	0.4488
sp|O43653|PSCA_HUMAN	O43653	2	6	24.6	114	11959	Prostate stem cell antigen OS=Homo sapiens OX=9606 GN=PSCA PE=1 SV=2	0.0007	0.762
sp|P01700|LV147_HUMAN	P01700	4	6	29.1	117	12284	Immunoglobulin lambda variable 1-47 OS=Homo sapiens OX=9606 GN=IGLV1-47 PE=1 SV=2	0.0007	0.9543
sp|P06753|TPM3_HUMAN	P06753	4	6	15.4	285	32950	Tropomyosin alpha-3 chain OS=Homo sapiens OX=9606 GN=TPM3 PE=1 SV=2	0.0003	0.4256
sp|P07951|TPM2_HUMAN;sp|P67936|TPM4_HUMAN	P07951;P67936	4	6	11.6	284	32851	Tropomyosin beta chain OS=Homo sapiens OX=9606 GN=TPM2 PE=1 SV=1	0.0003	0.3062
sp|P0DP01|HV108_HUMAN	P0DP01	4	6	24.8	117	12992	Immunoglobulin heavy variable 1-8 OS=Homo sapiens OX=9606 GN=IGHV1-8 PE=1 SV=1	0.0007	0.7701
sp|P19021|AMD_HUMAN	P19021	4	6	4.9	973	108332	Peptidyl-glycine alpha-amidating monooxygenase OS=Homo sapiens OX=9606 GN=PAM PE=1 SV=2	0.0001	0.1194
sp|P21926|CD9_HUMAN	P21926	2	6	15.4	228	25416	CD9 antigen OS=Homo sapiens OX=9606 GN=CD9 PE=1 SV=4	0.0004	0.4256
sp|P27348|1433T_HUMAN	P27348	2	6	9.8	245	27764	14-3-3 protein theta OS=Homo sapiens OX=9606 GN=YWHAQ PE=1 SV=1	0.0003	0.2531
sp|P30838|AL3A1_HUMAN	P30838	5	6	11.9	453	50395	Aldehyde dehydrogenase, dimeric NADP-preferring OS=Homo sapiens OX=9606 GN=ALDH3A1 PE=1 SV=3	0.0002	0.3152
sp|P35442|TSP2_HUMAN	P35442	3	6	3.3	1172	129991	Thrombospondin-2 OS=Homo sapiens OX=9606 GN=THBS2 PE=1 SV=2	0.0001	0.0789
sp|P35749|MYH11_HUMAN	P35749	3	6	1.7	1972	227337	Myosin-11 OS=Homo sapiens OX=9606 GN=MYH11 PE=1 SV=3	0	0.0399
sp|P48723|HSP13_HUMAN	P48723	6	6	11	471	51928	Heat shock 70 kDa protein 13 OS=Homo sapiens OX=9606 GN=HSPA13 PE=1 SV=1	0.0002	0.2882
sp|P50395|GDIB_HUMAN	P50395	3	6	7.2	445	50663	Rab GDP dissociation inhibitor beta OS=Homo sapiens OX=9606 GN=GDI2 PE=1 SV=2	0.0002	0.1803
sp|P61586|RHOA_HUMAN	P61586	2	6	14	193	21768	Transforming protein RhoA OS=Homo sapiens OX=9606 GN=RHOA PE=1 SV=1	0.0004	0.3804
sp|P62258|1433E_HUMAN	P62258	2	6	10.6	255	29174	14-3-3 protein epsilon OS=Homo sapiens OX=9606 GN=YWHAE PE=1 SV=1	0.0003	0.2764
sp|Q14508|WFDC2_HUMAN	Q14508	2	6	24.2	124	12993	WAP four-disulfide core domain protein 2 OS=Homo sapiens OX=9606 GN=WFDC2 PE=1 SV=2	0.0007	0.7458
sp|Q15746|MYLK_HUMAN	Q15746	2	6	1.1	1914	210713	Myosin light chain kinase, smooth muscle OS=Homo sapiens OX=9606 GN=MYLK PE=1 SV=4	0	0.0257
sp|Q5T750|KPLCE_HUMAN	Q5T750	3	6	14.4	250	26238	Protein KPLCE OS=Homo sapiens OX=9606 GN=KPLCE PE=1 SV=1	0.0003	0.3932
sp|Q6UWP8|SBSN_HUMAN	Q6UWP8	4	6	20.7	590	60541	Suprabasin OS=Homo sapiens OX=9606 GN=SBSN PE=1 SV=2	0.0001	0.6106
sp|Q86UD1|OAF_HUMAN	Q86UD1	2	6	10.3	273	30688	Out at first protein homolog OS=Homo sapiens OX=9606 GN=OAF PE=2 SV=1	0.0003	0.2677
sp|Q8NCL4|GALT6_HUMAN	Q8NCL4	6	6	13	622	71159	Polypeptide N-acetylgalactosaminyltransferase 6 OS=Homo sapiens OX=9606 GN=GALNT6 PE=1 SV=2	0.0001	0.349
sp|Q8NES3|LFNG_HUMAN	Q8NES3	3	6	12.7	379	41773	Beta-1,3-N-acetylglucosaminyltransferase lunatic fringe OS=Homo sapiens OX=9606 GN=LFNG PE=1 SV=2	0.0002	0.3397
sp|Q8WXI7|MUC16_HUMAN	Q8WXI7	5	6	0.9	14507	1519216	Mucin-16 OS=Homo sapiens OX=9606 GN=MUC16 PE=1 SV=3	0	0.0209
sp|Q9BUF5|TBB6_HUMAN	Q9BUF5	6	6	14.6	446	49857	Tubulin beta-6 chain OS=Homo sapiens OX=9606 GN=TUBB6 PE=1 SV=1	0.0002	0.3996
sp|Q9NZ08|ERAP1_HUMAN	Q9NZ08	4	6	5.3	941	107235	Endoplasmic reticulum aminopeptidase 1 OS=Homo sapiens OX=9606 GN=ERAP1 PE=1 SV=3	0.0001	0.1298
sp|Q9UKU9|ANGL2_HUMAN	Q9UKU9	3	6	5.7	493	57105	Angiopoietin-related protein 2 OS=Homo sapiens OX=9606 GN=ANGPTL2 PE=1 SV=1	0.0002	0.1402
sp|Q9Y4L1|HYOU1_HUMAN	Q9Y4L1	5	6	6.7	999	111335	Hypoxia up-regulated protein 1 OS=Homo sapiens OX=9606 GN=HYOU1 PE=1 SV=1	0.0001	0.1668
sp|A0A075B6K5|LV39_HUMAN;sp|P80748|LV321_HUMAN	A0A075B6K5;P80748	1	5	13.9	115	12332	Immunoglobulin lambda variable 3-9 OS=Homo sapiens OX=9606 GN=IGLV3-9 PE=3 SV=1	0.0006	0.3772
sp|O75787|RENR_HUMAN	O75787	3	5	16.9	350	39008	Renin receptor OS=Homo sapiens OX=9606 GN=ATP6AP2 PE=1 SV=2	0.0002	0.4757
sp|O95436|NPT2B_HUMAN	O95436	4	5	7.2	690	75759	Sodium-dependent phosphate transport protein 2B OS=Homo sapiens OX=9606 GN=SLC34A2 PE=1 SV=3	0.0001	0.1803
sp|P00338|LDHA_HUMAN	P00338	3	5	11.1	332	36689	L-lactate dehydrogenase A chain OS=Homo sapiens OX=9606 GN=LDHA PE=1 SV=2	0.0002	0.2912
sp|P02647|APOA1_HUMAN	P02647	4	5	13.9	267	30778	Apolipoprotein A-I OS=Homo sapiens OX=9606 GN=APOA1 PE=1 SV=1	0.0003	0.3772
sp|P02749|APOH_HUMAN	P02749	4	5	17.4	345	38298	Beta-2-glycoprotein 1 OS=Homo sapiens OX=9606 GN=APOH PE=1 SV=3	0.0002	0.4928
sp|P05155|IC1_HUMAN	P05155	4	5	8.8	500	55154	Plasma protease C1 inhibitor OS=Homo sapiens OX=9606 GN=SERPING1 PE=1 SV=2	0.0001	0.2246
sp|P06703|S10A6_HUMAN	P06703	4	5	25.6	90	10180	Protein S100-A6 OS=Homo sapiens OX=9606 GN=S100A6 PE=1 SV=1	0.0007	0.803
sp|P08134|RHOC_HUMAN	P08134	2	5	10.9	193	22006	Rho-related GTP-binding protein RhoC OS=Homo sapiens OX=9606 GN=RHOC PE=1 SV=1	0.0003	0.2853
sp|P10412|H14_HUMAN;sp|P16403|H12_HUMAN;sp|P16402|H13_HUMAN	P10412;P16403;P16402	4	5	12.8	219	21865	Histone H1.4 OS=Homo sapiens OX=9606 GN=H1-4 PE=1 SV=2	0.0003	0.3428
sp|P15259|PGAM2_HUMAN;sp|Q8N0Y7|PGAM4_HUMAN;sp|P18669|PGAM1_HUMAN	P15259;Q8N0Y7;P18669	2	5	11.9	253	28766	Phosphoglycerate mutase 2 OS=Homo sapiens OX=9606 GN=PGAM2 PE=1 SV=3	0.0003	0.3152
sp|P23490|LORI_HUMAN	P23490	2	5	4.2	312	25761	Loricrin OS=Homo sapiens OX=9606 GN=LORICRIN PE=1 SV=2	0.0002	0.1015
sp|P32119|PRDX2_HUMAN	P32119	4	5	24.2	198	21892	Peroxiredoxin-2 OS=Homo sapiens OX=9606 GN=PRDX2 PE=1 SV=5	0.0003	0.7458
sp|P36980|FHR2_HUMAN	P36980	2	5	7.8	270	30651	Complement factor H-related protein 2 OS=Homo sapiens OX=9606 GN=CFHR2 PE=1 SV=1	0.0002	0.1967
sp|P58107|EPIPL_HUMAN	P58107	4	5	4.6	5088	555666	Epiplakin OS=Homo sapiens OX=9606 GN=EPPK1 PE=1 SV=3	0	0.1117
sp|P58499|FAM3B_HUMAN	P58499	3	5	15.7	235	25982	Protein FAM3B OS=Homo sapiens OX=9606 GN=FAM3B PE=1 SV=2	0.0003	0.4355
sp|Q01459|DIAC_HUMAN	Q01459	4	5	16.4	385	43760	Di-N-acetylchitobiase OS=Homo sapiens OX=9606 GN=CTBS PE=1 SV=1	0.0002	0.4588
sp|Q04917|1433F_HUMAN	Q04917	2	5	8.9	246	28219	14-3-3 protein eta OS=Homo sapiens OX=9606 GN=YWHAH PE=1 SV=4	0.0003	0.2274
sp|Q16610|ECM1_HUMAN	Q16610	4	5	10	540	60674	Extracellular matrix protein 1 OS=Homo sapiens OX=9606 GN=ECM1 PE=1 SV=2	0.0001	0.2589
sp|Q99519|NEUR1_HUMAN	Q99519	3	5	9.2	415	45467	Sialidase-1 OS=Homo sapiens OX=9606 GN=NEU1 PE=1 SV=1	0.0002	0.2359
sp|Q99538|LGMN_HUMAN	Q99538	4	5	12.7	433	49411	Legumain OS=Homo sapiens OX=9606 GN=LGMN PE=1 SV=1	0.0002	0.3397
sp|Q9C075|K1C23_HUMAN	Q9C075	5	5	12.3	422	48131	Keratin, type I cytoskeletal 23 OS=Homo sapiens OX=9606 GN=KRT23 PE=1 SV=2	0.0002	0.3274
sp|Q9UBR2|CATZ_HUMAN	Q9UBR2	4	5	19.8	303	33868	Cathepsin Z OS=Homo sapiens OX=9606 GN=CTSZ PE=1 SV=1	0.0002	0.5776
sp|A0A075B6I0|LV861_HUMAN	A0A075B6I0	2	4	13.1	122	12814	Immunoglobulin lambda variable 8-61 OS=Homo sapiens OX=9606 GN=IGLV8-61 PE=3 SV=7	0.0004	0.3521
sp|A0A0C4DH35|HV335_HUMAN	A0A0C4DH35	2	4	15.4	117	12810	Probable non-functional immunoglobulin heavy variable 3-35 OS=Homo sapiens OX=9606 GN=IGHV3-35 PE=1 SV=1	0.0005	0.4256
sp|A0A0C4DH38|HV551_HUMAN	A0A0C4DH38	3	4	37.6	117	12675	Immunoglobulin heavy variable 5-51 OS=Homo sapiens OX=9606 GN=IGHV5-51 PE=3 SV=1	0.0005	1.3768
sp|O00592|PODXL_HUMAN	O00592	3	4	5.7	558	58635	Podocalyxin OS=Homo sapiens OX=9606 GN=PODXL PE=1 SV=2	0.0001	0.1402
sp|O60888|CUTA_HUMAN	O60888	3	4	18.4	179	19116	Protein CutA OS=Homo sapiens OX=9606 GN=CUTA PE=1 SV=2	0.0003	0.5276
sp|O75976|CBPD_HUMAN	O75976	3	4	2.7	1380	152931	Carboxypeptidase D OS=Homo sapiens OX=9606 GN=CPD PE=1 SV=2	0	0.0641
sp|P01706|LV211_HUMAN	P01706	2	4	17.6	119	12644	Immunoglobulin lambda variable 2-11 OS=Homo sapiens OX=9606 GN=IGLV2-11 PE=1 SV=2	0.0005	0.4997
sp|P04004|VTNC_HUMAN	P04004	3	4	6.5	478	54306	Vitronectin OS=Homo sapiens OX=9606 GN=VTN PE=1 SV=1	0.0001	0.1614
sp|P04066|FUCO_HUMAN	P04066	3	4	11.6	466	53689	Tissue alpha-L-fucosidase OS=Homo sapiens OX=9606 GN=FUCA1 PE=1 SV=4	0.0001	0.3062
sp|P05186|PPBT_HUMAN	P05186	4	4	14.7	524	57305	Alkaline phosphatase, tissue-nonspecific isozyme OS=Homo sapiens OX=9606 GN=ALPL PE=1 SV=4	0.0001	0.4028
sp|P07384|CAN1_HUMAN	P07384	3	4	6.6	714	81890	Calpain-1 catalytic subunit OS=Homo sapiens OX=9606 GN=CAPN1 PE=1 SV=1	0.0001	0.1641
sp|P07476|INVO_HUMAN	P07476	2	4	4.4	585	68479	Involucrin OS=Homo sapiens OX=9606 GN=IVL PE=1 SV=2	0.0001	0.1066
sp|P07737|PROF1_HUMAN	P07737	3	4	20.7	140	15054	Profilin-1 OS=Homo sapiens OX=9606 GN=PFN1 PE=1 SV=2	0.0004	0.6106
sp|P09525|ANXA4_HUMAN	P09525	3	4	11.3	319	35883	Annexin A4 OS=Homo sapiens OX=9606 GN=ANXA4 PE=1 SV=4	0.0002	0.2972
sp|P09668|CATH_HUMAN	P09668	3	4	19.1	335	37394	Pro-cathepsin H OS=Homo sapiens OX=9606 GN=CTSH PE=1 SV=4	0.0002	0.5524
sp|P12429|ANXA3_HUMAN	P12429	2	4	9.9	323	36375	Annexin A3 OS=Homo sapiens OX=9606 GN=ANXA3 PE=1 SV=3	0.0002	0.256
sp|P15104|GLNA_HUMAN	P15104	1	4	5.4	373	42064	Glutamine synthetase OS=Homo sapiens OX=9606 GN=GLUL PE=1 SV=4	0.0001	0.1324
sp|P15144|AMPN_HUMAN	P15144	3	4	3.7	967	109539	Aminopeptidase N OS=Homo sapiens OX=9606 GN=ANPEP PE=1 SV=4	0.0001	0.0889
sp|P15291|B4GT1_HUMAN	P15291	3	4	6.3	398	43920	Beta-1,4-galactosyltransferase 1 OS=Homo sapiens OX=9606 GN=B4GALT1 PE=1 SV=5	0.0001	0.1561
sp|P15941|MUC1_HUMAN	P15941	1	4	0.9	1255	122102	Mucin-1 OS=Homo sapiens OX=9606 GN=MUC1 PE=1 SV=3	0	0.0209
sp|P23083|HV102_HUMAN	P23083	2	4	22.2	117	13085	Immunoglobulin heavy variable 1-2 OS=Homo sapiens OX=9606 GN=IGHV1-2 PE=1 SV=2	0.0005	0.6672
sp|P23526|SAHH_HUMAN	P23526	1	4	3.5	432	47716	Adenosylhomocysteinase OS=Homo sapiens OX=9606 GN=AHCY PE=1 SV=4	0.0001	0.0839
sp|P25815|S100P_HUMAN	P25815	3	4	17.9	95	10400	Protein S100-P OS=Homo sapiens OX=9606 GN=S100P PE=1 SV=2	0.0006	0.5101
sp|P27797|CALR_HUMAN	P27797	2	4	7.9	417	48142	Calreticulin OS=Homo sapiens OX=9606 GN=CALR PE=1 SV=1	0.0001	0.1995
sp|P42357|HUTH_HUMAN	P42357	3	4	5.8	657	72698	Histidine ammonia-lyase OS=Homo sapiens OX=9606 GN=HAL PE=1 SV=1	0.0001	0.1429
sp|P50238|CRIP1_HUMAN	P50238	2	4	23.4	77	8533	Cysteine-rich protein 1 OS=Homo sapiens OX=9606 GN=CRIP1 PE=1 SV=3	0.0007	0.714
sp|P53634|CATC_HUMAN	P53634	2	4	4.5	463	51854	Dipeptidyl peptidase 1 OS=Homo sapiens OX=9606 GN=CTSC PE=1 SV=2	0.0001	0.1092
sp|P68431|H31_HUMAN;sp|Q71DI3|H32_HUMAN;sp|Q16695|H31T_HUMAN;sp|P84243|H33_HUMAN	P68431;Q71DI3;Q16695;P84243	3	4	19.9	136	15404	Histone H3.1 OS=Homo sapiens OX=9606 GN=H3C1 PE=1 SV=2	0.0004	0.5812
sp|Q07654|TFF3_HUMAN	Q07654	2	4	36.2	80	8641	Trefoil factor 3 OS=Homo sapiens OX=9606 GN=TFF3 PE=1 SV=3	0.0007	1.3014
sp|Q13228|SBP1_HUMAN	Q13228	1	4	4.7	472	52391	Methanethiol oxidase OS=Homo sapiens OX=9606 GN=SELENBP1 PE=1 SV=2	0.0001	0.1143
sp|Q6NUJ1|SAPL1_HUMAN	Q6NUJ1	2	4	5.8	521	56627	Proactivator polypeptide-like 1 OS=Homo sapiens OX=9606 GN=PSAPL1 PE=2 SV=2	0.0001	0.1429
sp|Q86SF2|GALT7_HUMAN	Q86SF2	4	4	8.8	657	75389	N-acetylgalactosaminyltransferase 7 OS=Homo sapiens OX=9606 GN=GALNT7 PE=1 SV=1	0.0001	0.2246
sp|Q86SQ4|AGRG6_HUMAN	Q86SQ4	3	4	3.1	1221	136694	Adhesion G-protein coupled receptor G6 OS=Homo sapiens OX=9606 GN=ADGRG6 PE=1 SV=3	0	0.074
sp|Q8WVV4|POF1B_HUMAN	Q8WVV4	4	4	7.8	589	68065	Protein POF1B OS=Homo sapiens OX=9606 GN=POF1B PE=1 SV=3	0.0001	0.1967
sp|Q96BQ1|FAM3D_HUMAN	Q96BQ1	3	4	19.6	224	24963	Protein FAM3D OS=Homo sapiens OX=9606 GN=FAM3D PE=1 SV=1	0.0002	0.5704
sp|Q9BWS9|CHID1_HUMAN	Q9BWS9	4	4	17.6	393	44941	Chitinase domain-containing protein 1 OS=Homo sapiens OX=9606 GN=CHID1 PE=1 SV=1	0.0001	0.4997
sp|Q9GZM7|TINAL_HUMAN	Q9GZM7	2	4	4.7	467	52387	Tubulointerstitial nephritis antigen-like OS=Homo sapiens OX=9606 GN=TINAGL1 PE=1 SV=1	0.0001	0.1143
sp|Q9H1E1|RNAS7_HUMAN	Q9H1E1	2	4	14.7	156	17419	Ribonuclease 7 OS=Homo sapiens OX=9606 GN=RNASE7 PE=1 SV=2	0.0003	0.4028
sp|Q9HBR0|S38AA_HUMAN	Q9HBR0	3	4	3.7	1119	119762	Solute carrier family 38 member 10 OS=Homo sapiens OX=9606 GN=SLC38A10 PE=1 SV=2	0	0.0889
sp|Q9HCY8|S10AE_HUMAN	Q9HCY8	3	4	35.6	104	11662	Protein S100-A14 OS=Homo sapiens OX=9606 GN=S100A14 PE=1 SV=1	0.0005	1.2699
sp|Q9UHD0|IL19_HUMAN	Q9UHD0	3	4	20.3	177	20452	Interleukin-19 OS=Homo sapiens OX=9606 GN=IL19 PE=1 SV=2	0.0003	0.5959
sp|Q9UJJ9|GNPTG_HUMAN	Q9UJJ9	3	4	18	305	33974	N-acetylglucosamine-1-phosphotransferase subunit gamma OS=Homo sapiens OX=9606 GN=GNPTG PE=1 SV=1	0.0002	0.5136
sp|Q9UNW1|MINP1_HUMAN	Q9UNW1	2	4	6.8	487	55051	Multiple inositol polyphosphate phosphatase 1 OS=Homo sapiens OX=9606 GN=MINPP1 PE=1 SV=1	0.0001	0.1695
sp|A0A075B6J9|LV218_HUMAN	A0A075B6J9	1	3	11	118	12412	Immunoglobulin lambda variable 2-18 OS=Homo sapiens OX=9606 GN=IGLV2-18 PE=3 SV=2	0.0003	0.2882
sp|A0A0A0MS14|HV145_HUMAN	A0A0A0MS14	3	3	22.2	117	13508	Immunoglobulin heavy variable 1-45 OS=Homo sapiens OX=9606 GN=IGHV1-45 PE=3 SV=1	0.0003	0.6672
sp|A0A0A0MT36|KVD21_HUMAN	A0A0A0MT36	3	3	34.2	114	12340	Immunoglobulin kappa variable 6D-21 OS=Homo sapiens OX=9606 GN=IGKV6D-21 PE=3 SV=1	0.0004	1.1979
sp|O00151|PDLI1_HUMAN	O00151	2	3	8.5	329	36072	PDZ and LIM domain protein 1 OS=Homo sapiens OX=9606 GN=PDLIM1 PE=1 SV=4	0.0001	0.2162
sp|O00754|MA2B1_HUMAN	O00754	2	3	3.1	1011	113744	Lysosomal alpha-mannosidase OS=Homo sapiens OX=9606 GN=MAN2B1 PE=1 SV=3	0	0.074
sp|O43240|KLK10_HUMAN	O43240	2	3	7.2	276	30170	Kallikrein-10 OS=Homo sapiens OX=9606 GN=KLK10 PE=1 SV=3	0.0001	0.1803
sp|O95274|LYPD3_HUMAN	O95274	2	3	11.3	346	35971	Ly6/PLAUR domain-containing protein 3 OS=Homo sapiens OX=9606 GN=LYPD3 PE=1 SV=2	0.0001	0.2972
sp|O95793|STAU1_HUMAN	O95793	2	3	4.7	577	63182	Double-stranded RNA-binding protein Staufen homolog 1 OS=Homo sapiens OX=9606 GN=STAU1 PE=1 SV=2	0.0001	0.1143
sp|P01601|KVD16_HUMAN	P01601	2	3	18.8	117	12730	Immunoglobulin kappa variable 1D-16 OS=Homo sapiens OX=9606 GN=IGKV1D-16 PE=3 SV=2	0.0003	0.5417
sp|P04080|CYTB_HUMAN	P04080	2	3	33.7	98	11140	Cystatin-B OS=Homo sapiens OX=9606 GN=CSTB PE=1 SV=2	0.0004	1.1727
sp|P05156|CFAI_HUMAN	P05156	3	3	7	583	65750	Complement factor I OS=Homo sapiens OX=9606 GN=CFI PE=1 SV=2	0.0001	0.1749
sp|P05164|PERM_HUMAN	P05164	2	3	5.5	745	83869	Myeloperoxidase OS=Homo sapiens OX=9606 GN=MPO PE=1 SV=1	0.0001	0.135
sp|P06576|ATPB_HUMAN	P06576	3	3	10.2	529	56560	ATP synthase subunit beta, mitochondrial OS=Homo sapiens OX=9606 GN=ATP5F1B PE=1 SV=3	0.0001	0.2647
sp|P06731|CEAM5_HUMAN	P06731	2	3	3.6	702	76796	Carcinoembryonic antigen-related cell adhesion molecule 5 OS=Homo sapiens OX=9606 GN=CEACAM5 PE=1 SV=4	0.0001	0.0864
sp|P06744|G6PI_HUMAN	P06744	3	3	7.2	558	63147	Glucose-6-phosphate isomerase OS=Homo sapiens OX=9606 GN=GPI PE=1 SV=4	0.0001	0.1803
[truncated: 133 more rows]

## Sheet: 6) 10uL 8M urea #1 (807)
Protein Group Name	Protein Accession	Number Stripped Peptides	Number PSMs	Protein Coverage	Protein Length	Protein Molecular Weight	Protein Description	NSAF Score	EmPAI Score
[truncated: 807 more rows]

[truncated: 8 more sheets: 7) 10uL 8M urea #2 (817), 8) 10uL 8M urea #3 (825), 9) 25uL 8M urea #1 (756), 10) 25uL 8M urea #2 (747), 11) 25uL 8M urea #3 (795), 12) 50uL 8M urea #1 (574), 13) 50uL 8M urea #2 (535), 14) 50uL 8M urea #3 (583)]
