# Supplementary material for: High-Throughput Tear Proteomics via In-Capillary Digestion for Biomarker Discovery
Source: Int J Mol Sci. 2024 Nov 14;25(22):12239. doi: 10.3390/ijms252212239 (PMC11594680; doi:10.3390/ijms252212239)
Supplement: Supplementary file 1 [file ijms-25-12239-s001.zip › Supplementary Table S4.xlsx]

## Sheet: Table S4.All protein ids (1301)
Table S4. The 1,301 Tear Proteins Identified in This Study
Note: An integrated list of the 1301 tear proteins identified in this study. This is a summary of all proteins identified across 39 LC-MS/MS datasets from tear samples: 27 from experiments optimizing protein amounts and LC gradients, and 12 from tests involving different urea volumes, with redundant proteins removed.
Protein Accession	Protein Description	Gene symbol	Protein Length	Protein Molecular Weight	Total PSMs from Table S1	Total PSMs from Table S3	Total PSMs in This Study
P04217	Alpha-1B-glycoprotein	A1BG	495	54254	8	14	22
P01023	Alpha-2-macroglobulin	A2M	1474	163290	207	10	217
A8K2U0	Alpha-2-macroglobulin-like protein 1	A2ML1	1454	161106	6	17	23
O15439	ATP-binding cassette sub-family C member 4	ABCC4	1325	149526	2		2
O15440	ATP-binding cassette sub-family C member 5	ABCC5	1437	160660	1		1
Q96IU4	Putative protein-lysine deacylase ABHD14B	ABHD14B	210	22346		5	5
Q96GS6	Alpha/beta hydrolase domain-containing protein 17A	ABHD17A	310	33990	10		10
Q9BWD1	Acetyl-CoA acetyltransferase, cytosolic	ACAT2	397	41351		2	2
P12821	Angiotensin-converting enzyme	ACE	1306	149714	5	3	8
P15309	Prostatic acid phosphatase	ACP3	386	44566	64	98	162
P60709	Actin, cytoplasmic 1	ACTB	375	41737	1441		1441
P68032	Actin, alpha cardiac muscle 1	ACTC1	377	42019	751		751
P12814	Alpha-actinin-1	ACTN1	892	103058	6	71	77
P35609	Alpha-actinin-2	ACTN2	894	103854		28	28
O43707	Alpha-actinin-4	ACTN4	911	104854	179	361	540
P61163	Alpha-centractin	ACTR1A	376	42614		32	32
P61160	Actin-related protein 2	ACTR2	394	44761		14	14
P61158	Actin-related protein 3	ACTR3	418	47371		18	18
Q13444	Disintegrin and metalloproteinase domain-containing protein 15	ADAM15	863	92959	1		1
Q8TE60	A disintegrin and metalloproteinase with thrombospondin motifs 18	ADAMTS18	1221	135167	2		2
Q86SQ4	Adhesion G-protein coupled receptor G6	ADGRG6	1221	136694	31	52	83
Q8WXG9	Adhesion G-protein coupled receptor V1	ADGRV1	6306	693082	54	76	130
P11766	Alcohol dehydrogenase class-3	ADH5	374	39724		3	3
P40394	All-trans-retinol dehydrogenase [NAD(+)] ADH7	ADH7	386	41481	45	63	108
Q15847	Adipogenesis regulatory factor	ADIRF	76	7855	19	30	49
P55263	Adenosine kinase	ADK	362	40545		3	3
P20933	N(4)-(beta-N-acetylglucosaminyl)-L-asparaginase	AGA	346	37208		5	5
O95994	Anterior gradient protein 2 homolog	AGR2	175	19979	56	167	223
O00468	Agrin	AGRN	2068	217318	3	12	15
P01019	Angiotensinogen	AGT	485	53154		25	25
P23526	Adenosylhomocysteinase	AHCY	432	47716	9	24	33
Q09666	Neuroblast differentiation-associated protein AHNAK	AHNAK	5890	629114		50	50
P02765	Alpha-2-HS-glycoprotein	AHSG	367	39341	108	127	235
P00568	Adenylate kinase isoenzyme 1	AK1	194	21635		2	2
Q5JQC9	A-kinase anchor protein 4	AKAP4	854	94477	1		1
O43823	A-kinase anchor protein 8	AKAP8	692	76108		3	3
P14550	Aldo-keto reductase family 1 member A1	AKR1A1	325	36573	5	70	75
Q04828	Aldo-keto reductase family 1 member C1	AKR1C1	323	36788		9	9
P52895	Aldo-keto reductase family 1 member C2	AKR1C2	323	36735	1	5	6
Q5T2L2	Putative aldo-keto reductase family 1 member C8	AKR1C8	129	14588	8		8
P31749	RAC-alpha serine/threonine-protein kinase	AKT1	480	55686	188	124	312
P31751	RAC-beta serine/threonine-protein kinase	AKT2	481	55769	14		14
Q9Y243	RAC-gamma serine/threonine-protein kinase	AKT3	479	55775		23	23
P02768	Albumin	ALB	609	69367	8347	4207	12554
Q8IZ83	Aldehyde dehydrogenase family 16 member A1	ALDH16A1	802	85127		7	7
P00352	Aldehyde dehydrogenase 1A1	ALDH1A1	501	54862	96	308	404
P47895	Retinaldehyde dehydrogenase 3	ALDH1A3	512	56109	13	31	44
P30838	Aldehyde dehydrogenase, dimeric NADP-preferring	ALDH3A1	453	50395	93	170	263
P43353	Aldehyde dehydrogenase family 3 member B1	ALDH3B1	468	51840		2	2
P49189	4-trimethylaminobutyraldehyde dehydrogenase	ALDH9A1	494	53802		2	2
P04075	Fructose-bisphosphate aldolase A	ALDOA	364	39420	165	226	391
O75342	Arachidonate 12-lipoxygenase, 12R-type	ALOX12B	701	80356	1	19	20
P05186	Alkaline phosphatase, tissue-nonspecific isozyme	ALPL	524	57305	44	39	83
P02760	Protein AMBP	AMBP	352	38999		1	1
Q9C0C7	Activating molecule in BECN1-regulated autophagy protein 1	AMBRA1	1298	142507	2		2
P0DTE7	Alpha-amylase 1B	AMY1B	511	57768	396		396
P04746	Pancreatic alpha-amylase	AMY2A	511	57707	149	61	210
P03950	Angiogenin	ANG	147	16550	256	244	500
Q15389	Angiopoietin-1	ANGPT1	498	57513		5	5
O95841	Angiopoietin-related protein 1	ANGPTL1	491	56720	41	101	142
Q9UKU9	Angiopoietin-related protein 2	ANGPTL2	493	57105	4	6	10
Q6P6B7	Ankyrin repeat domain-containing protein 16	ANKRD16	361	39284	2		2
Q8N9V6	Ankyrin repeat domain-containing protein 53	ANKRD53	530	59571	1		1
P15144	Aminopeptidase N	ANPEP	967	109539	42	106	148
P04083	Annexin A1	ANXA1	346	38714	767	796	1563
P50995	Annexin A11	ANXA11	505	54390	12	83	95
P07355	Annexin A2	ANXA2	339	38604	649	737	1386
A6NMY6	Putative annexin A2-like protein	ANXA2P2	339	38659	42		42
P12429	Annexin A3	ANXA3	323	36375	10	74	84
P09525	Annexin A4	ANXA4	319	35883	11	79	90
P08758	Annexin A5	ANXA5	320	35937	84	187	271
P08133	Annexin A6	ANXA6	673	75873		24	24
P20073	Annexin A7	ANXA7	488	52739		29	29
P13928	Annexin A8	ANXA8	327	36881	1		1
P02647	Apolipoprotein A-I	APOA1	267	30778	658	139	797
P02652	Apolipoprotein A-II	APOA2	100	11175	139	37	176
P06727	Apolipoprotein A-IV	APOA4	396	45372	11	11	22
P31941	DNA dC- dU-editing enzyme APOBEC-3A	APOBEC3A	199	23012		2	2
P02656	Apolipoprotein C-III	APOC3	99	10852	36		36
P05090	Apolipoprotein D	APOD	189	21276	214	261	475
P02649	Apolipoprotein E	APOE	317	36154	34	7	41
P02749	Beta-2-glycoprotein 1	APOH	345	38298	152	141	293
P05067	Amyloid-beta precursor protein	APP	770	86943		1	1
P07741	Adenine phosphoribosyltransferase	APRT	180	19608		8	8
P55064	Aquaporin-5	AQP5	265	28292	26	27	53
P61204	ADP-ribosylation factor 3	ARF3	181	20601			0
P05089	Arginase-1	ARG1	322	34735	285	257	542
P52565	Rho GDP-dissociation inhibitor 1	ARHGDIA	204	23207	15	36	51
P52566	Rho GDP-dissociation inhibitor 2	ARHGDIB	201	22988	8	20	28
Q9HBZ2	Aryl hydrocarbon receptor nuclear translocator 2	ARNT2	717	78691		4	4
O15143	Actin-related protein 2/3 complex subunit 1B	ARPC1B	372	40950		23	23
P15289	Arylsulfatase A	ARSA	507	53588		5	5
Q13510	Acid ceramidase	ASAH1	395	44660	73	149	222
P00966	Argininosuccinate synthase	ASS1	412	46530		27	27
Q6PL18	ATPase family AAA domain-containing protein 2	ATAD2	1390	158554	11	8	19
P31939	Bifunctional purine biosynthesis protein ATIC	ATIC	592	64616		17	17
O00244	Copper transport protein ATOX1	ATOX1	68	7402		5	5
P25705	ATP synthase subunit alpha, mitochondrial	ATP5F1A	553	59751		29	29
P06576	ATP synthase subunit beta, mitochondrial	ATP5F1B	529	56560	20	49	69
Q15904	V-type proton ATPase subunit S1	ATP6AP1	470	52026	7	17	24
O75787	Renin receptor	ATP6AP2	350	39008	16	51	67
P38606	V-type proton ATPase catalytic subunit A	ATP6V1A	617	68304		21	21
O75882	Attractin	ATRN	1429	158536	8	33	41
P25311	Zinc-alpha-2-glycoprotein	AZGP1	298	34259	5868	3242	9110
P20160	Azurocidin	AZU1	251	26886	20	14	34
P61769	Beta-2-microglobulin	B2M	119	13715	1209	803	2012
Q9Y2A9	N-acetyllactosaminide beta-1,3-N-acetylglucosaminyltransferase 3	B3GNT3	372	42534		7	7
Q8NFL0	UDP-GlcNAc:betaGal beta-1,3-N-acetylglucosaminyltransferase 7	B3GNT7	401	45987	2	8	10
P15291	Beta-1,4-galactosyltransferase 1	B4GALT1	398	43920	50	86	136
O43286	Beta-1,4-galactosyltransferase 5	B4GALT5	388	45119	2		2
O43505	Beta-1,4-glucuronyltransferase 1	B4GAT1	415	47119	16	39	55
P51572	B-cell receptor-associated protein 31	BCAP31	246	27992		2	2
Q13867	Bleomycin hydrolase	BLMH	455	52562	82	112	194
P30043	Flavin reductase (NADPH)	BLVRB	206	22119		3	3
P12645	Bone morphogenetic protein 3	BMP3	472	53372		1	1
P36894	Bone morphogenetic protein receptor type-1A	BMPR1A	532	60198	9		9
Q13873	Bone morphogenetic protein receptor type-2	BMPR2	1038	115201	2		2
Q8NFC6	Biorientation of chromosomes in cell division protein 1-like 1	BOD1L1	3051	330467	1	24	25
P07738	Bisphosphoglycerate mutase	BPGM	259	30005	18	14	32
P46736	Lys-63-specific deubiquitinase BRCC36	BRCC3	316	36072		1	1
Q5VW32	BRO1 domain-containing protein BROX	BROX	411	46476		1	1
P43251	Biotinidase	BTD	543	61133	33	35	68
Q9H6X5	Uncharacterized protein C19orf44	C19orf44	657	71343		3	3
Q96EU7	C1GALT1-specific chaperone 1	C1GALT1C1	318	36382	52	51	103
P00736	Complement C1r subcomponent	C1R	705	80119	12	26	38
Q9NZP8	Complement C1r subcomponent-like protein	C1RL	487	53498	29	24	53
P06681	Complement C2	C2	752	83268		9	9
P01024	Complement C3	C3	1663	187147	5511	3069	8580
P0C0L4	Complement C4-A	C4A	1744	192784	70	160	230
P0C0L5	Complement C4-B	C4B	1744	192750		28	28
P04003	C4b-binding protein alpha chain	C4BPA	597	67033	33		33
D6RIA3	Uncharacterized protein C4orf54	C4orf54	1793	190073		5	5
Q5T0Z8	Uncharacterized protein C6orf132	C6orf132	1188	124034	1		1
Q8NFZ8	Cell adhesion molecule 4	CADM4	388	42785		6	6
P0DP23	Calmodulin-1	CALM1	149	16838	38		38
P27482	Calmodulin-like protein 3	CALML3	149	16891	41	32	73
Q9NZT1	Calmodulin-like protein 5	CALML5	146	15892	28	86	114
P27797	Calreticulin	CALR	417	48142	26	39	65
O43852	Calumenin	CALU	315	37107	129	144	273
P49913	Cathelicidin antimicrobial peptide	CAMP	170	19301	1		1
Q8WVQ1	Soluble calcium-activated nucleotidase 1	CANT1	401	44840	87	104	191
P27824	Calnexin	CANX	592	67568	3	3	6
Q01518	Adenylyl cyclase-associated protein 1	CAP1	475	51902	3	37	40
P40121	Macrophage-capping protein	CAPG	348	38499	8	36	44
P07384	Calpain-1 catalytic subunit	CAPN1	714	81890	18	70	88
P17655	Calpain-2 catalytic subunit	CAPN2	700	79995	2	32	34
P04632	Calpain small subunit 1	CAPNS1	268	28316		45	45
Q13938	Calcyphosin	CAPS	275	30240		8	8
P52907	F-actin-capping protein subunit alpha-1	CAPZA1	286	32923	17	23	40
P47755	F-actin-capping protein subunit alpha-2	CAPZA2	286	32949		3	3
P47756	F-actin-capping protein subunit beta	CAPZB	272	30629	1	26	27
P31944	Caspase-14	CASP14	242	27680	178	249	427
P20810	Calpastatin	CAST	708	76573		5	5
P04040	Catalase	CAT	527	59756	34	58	92
P16152	Carbonyl reductase [NADPH] 1	CBR1	277	30375		37	37
O75828	Carbonyl reductase [NADPH] 3	CBR3	277	30850	2		2
Q8NEF3	Coiled-coil domain-containing protein 112	CCDC112	446	53565	1		1
Q96JN2	Coiled-coil domain-containing protein 136	CCDC136	1154	134045		2	2
Q9P1Z9	Coiled-coil domain-containing protein 180	CCDC180	1701	197343		7	7
Q8TD31	Coiled-coil alpha-helical rod protein 1	CCHCR1	782	88671		5	5
Q9NRJ3	C-C motif chemokine 28	CCL28	127	14280	44	78	122
P78371	T-complex protein 1 subunit beta	CCT2	535	57488		13	13
P49368	T-complex protein 1 subunit gamma	CCT3	545	60534		12	12
P50991	T-complex protein 1 subunit delta	CCT4	539	57924		2	2
P48643	T-complex protein 1 subunit epsilon	CCT5	541	59671		3	3
P40227	T-complex protein 1 subunit zeta	CCT6A	531	58024		33	33
P08571	Monocyte differentiation antigen CD14	CD14	375	40076	274	272	546
Q8N6Q3	CD177 antigen	CD177	437	46363		5	5
P16070	CD44 antigen	CD44	742	81538	34	45	79
P08174	Complement decay-accelerating factor	CD55	381	41400	54	47	101
P13987	CD59 glycoprotein	CD59	128	14177	226	129	355
P04233	HLA class II histocompatibility antigen gamma chain	CD74	296	33516	5	29	34
P21926	CD9 antigen	CD9	228	25416	36	57	93
P32320	Cytidine deaminase	CDA	146	16185	24	40	64
P60953	Cell division control protein 42 homolog	CDC42	191	21259	34	50	84
P12830	Cadherin-1	CDH1	882	97456	80	123	203
P11802	Cyclin-dependent kinase 4	CDK4	303	33730	1		1
Q15517	Corneodesmosin	CDSN	529	51522	37	53	90
P13688	Carcinoembryonic antigen-related cell adhesion molecule 1	CEACAM1	526	57560		1	1
P06731	Carcinoembryonic antigen-related cell adhesion molecule 5	CEACAM5	702	76796	7	28	35
Q14002	Carcinoembryonic antigen-related cell adhesion molecule 7	CEACAM7	265	29345		4	4
O15078	Centrosomal protein of 290 kDa	CEP290	2479	290384		13	13
Q4G0U5	Cilia- and flagella-associated protein 221	CFAP221	840	96891		1	1
Q96N23	Cilia- and flagella-associated protein 54	CFAP54	3096	351970	27		27
Q5T655	Cilia- and flagella-associated protein 58	CFAP58	872	103417	2	8	10
P00751	Complement factor B	CFB	764	85533	557	676	1233
P00746	Complement factor D	CFD	253	27033		18	18
P08603	Complement factor H	CFH	1231	139096	450	493	943
Q03591	Complement factor H-related protein 1	CFHR1	330	37651	19	21	40
P36980	Complement factor H-related protein 2	CFHR2	270	30651		9	9
P05156	Complement factor I	CFI	583	65750	41	66	107
P23528	Cofilin-1	CFL1	166	18502	88	156	244
O14646	Chromodomain-helicase-DNA-binding protein 1	CHD1	1710	196687		1	1
Q15782	Chitinase-3-like protein 2	CHI3L2	390	43501	365	283	648
Q5VXU3	Cysteine-rich hydrophobic domain-containing protein 1	CHIC1	224	25616			0
Q9BWS9	Chitinase domain-containing protein 1	CHID1	393	44941	72	72	144
Q9BY43	Charged multivesicular body protein 4a	CHMP4A	222	25098		1	1
Q9H444	Charged multivesicular body protein 4b	CHMP4B	224	24950		2	2
Q07065	Cytoskeleton-associated protein 4	CKAP4	602	66023	1	19	20
P12532	Creatine kinase U-type, mitochondrial	CKMT1A	417	47037		1	1
O00299	Chloride intracellular channel protein 1	CLIC1	241	26923	118	146	264
O95833	Chloride intracellular channel protein 3	CLIC3	236	26648		2	2
Q96NY7	Chloride intracellular channel protein 6	CLIC6	704	73012		11	11
O75503	Ceroid-lipofuscinosis neuronal protein 5	CLN5	358	41497	1	17	18
Q00610	Clathrin heavy chain 1	CLTC	1675	191613	19	109	128
P53675	Clathrin heavy chain 2	CLTCL1	1640	187029		2	2
P10909	Clusterin	CLU	449	52495	2160	1441	3601
P30085	UMP-CMP kinase	CMPK1	196	22222		98	98
Q96KP4	Cytosolic non-specific dipeptidase	CNDP2	475	52878		63	63
Q9BYD5	Cornifelin	CNFN	112	12376	10	33	43
Q99439	Calponin-2	CNN2	309	33697		1	1
Q7Z7A1	Centriolin	CNTRL	2325	268883	1	17	18
O75128	Protein cordon-bleu	COBL	1261	135617	2		2
O43405	Cochlin	COCH	550	59483		1	1
Q14746	Conserved oligomeric Golgi complex subunit 2	COG2	738	83208	2	9	11
P12109	Collagen alpha-1(VI) chain	COL6A1	1028	108529	37	57	94
Q02388	Collagen alpha-1(VII) chain	COL7A1	2944	295216		1	1
Q14050	Collagen alpha-3(IX) chain	COL9A3	684	63616	10	48	58
Q9GZQ3	COMM domain-containing protein 5	COMMD5	224	24670		5	5
P21964	Catechol O-methyltransferase	COMT	271	30037	1	22	23
P53621	Coatomer subunit alpha	COPA	1224	138345		8	8
P35606	Coatomer subunit beta'	COPB2	906	102487		3	3
Q9Y678	Coatomer subunit gamma-1	COPG1	874	97718		2	2
P31146	Coronin-1A	CORO1A	461	51026		7	7
P14854	Cytochrome c oxidase subunit 6B1	COX6B1	86	10192	2	8	10
P09669	Cytochrome c oxidase subunit 6C	COX6C	75	8781	2		2
P00450	Ceruloplasmin	CP	1065	122205	1531	1403	2934
Q9UI42	Carboxypeptidase A4	CPA4	421	47351		15	15
O75976	Carboxypeptidase D	CPD	1380	152931	6	42	48
O75131	Copine-3	CPNE3	537	60131		6	6
Q9Y646	Carboxypeptidase Q	CPQ	472	51888	19	61	80
Q16630	Cleavage and polyadenylation specificity factor subunit 6	CPSF6	551	59210	125	18	143
P29373	Cellular retinoic acid-binding protein 2	CRABP2	138	15693		15	15
P82279	Protein crumbs homolog 1	CRB1	1406	154183		3	3
Q9UGL9	Cysteine-rich C-terminal protein 1	CRCT1	99	9736	2	10	12
O75629	Protein CREG1	CREG1	220	24075	49	84	133
P50238	Cysteine-rich protein 1	CRIP1	77	8533	19	69	88
P52943	Cysteine-rich protein 2	CRIP2	208	22493		12	12
P54108	Cysteine-rich secretory protein 3	CRISP3	245	27630	38	37	75
Q9H336	Cysteine-rich secretory protein LCCL domain-containing 1	CRISPLD1	500	56888		1	1
Q9UBG3	Cornulin	CRNN	495	53533	107	181	288
Q5TZA2	Rootletin	CROCC	2017	228422		3	3
P02511	Alpha-crystallin B chain	CRYAB	175	20159		2	2
P21291	Cysteine and glycine-rich protein 1	CSRP1	193	20567		5	5
P01037	Cystatin-SN	CST1	141	16388	2548	1934	4482
P09228	Cystatin-SA	CST2	141	16445	510	776	1286
P01034	Cystatin-C	CST3	146	15799	750	538	1288
P01036	Cystatin-S	CST4	141	16214	4358	3462	7820
P28325	Cystatin-D	CST5	142	16080	28	44	72
Q15828	Cystatin-M	CST6	149	16511	4	33	37
P04080	Cystatin-B	CSTB	98	11140	54	43	97
Q01459	Di-N-acetylchitobiase	CTBS	385	43760	38	79	117
P32929	Cystathionine gamma-lyase	CTH	405	44508		3	3
P35222	Catenin beta-1	CTNNB1	781	85497		18	18
P17812	CTP synthase 1	CTPS1	591	66690		4	4
P07858	Cathepsin B	CTSB	339	37822	951	737	1688
P53634	Dipeptidyl peptidase 1	CTSC	463	51854	69	72	141
P07339	Cathepsin D	CTSD	412	44552	623	525	1148
Q9UBX1	Cathepsin F	CTSF	484	53366	10	5	15
P08311	Cathepsin G	CTSG	255	28837	93	83	176
P09668	Pro-cathepsin H	CTSH	335	37394	2	37	39
P07711	Procathepsin L	CTSL	333	37564	79	64	143
P43234	Cathepsin O	CTSO	321	35958		5	5
P25774	Cathepsin S	CTSS	331	37496	52	132	184
O60911	Cathepsin L2	CTSV	334	37329	39	98	137
Q9UBR2	Cathepsin Z	CTSZ	303	33868	24	62	86
Q14247	Src substrate cortactin	CTTN	550	61586		1	1
Q8IWT3	Cullin-9	CUL9	2517	281227	2		2
O60888	Protein CutA	CUTA	179	19116	60	87	147
P09341	Growth-regulated alpha protein	CXCL1	107	11301		3	3
P02778	C-X-C motif chemokine 10	CXCL10	98	10881	12	38	50
Q6UXB2	C-X-C motif chemokine 17	CXCL17	119	13819	402	310	712
Q14118	Dystroglycan 1	DAG1	895	97441	145	160	305
Q9UJU6	Drebrin-like protein	DBNL	430	48207	4	30	34
P81605	Dermcidin	DCD	110	11284	330	194	524
Q13561	Dynactin subunit 2	DCTN2	401	44231		1	1
Q7Z4W1	L-xylulose reductase	DCXR	244	25913		2	2
A6NHG4	D-dopachrome decarboxylase-like protein	DDTL	134	14195			0
Q9NQI0	Probable ATP-dependent RNA helicase DDX4	DDX4	724	79308		3	3
Q16698	2,4-dienoyl-CoA reductase [(3E)-enoyl-CoA-producing], mitochondrial	DECR1	335	36068		1	1
P59665	Neutrophil defensin 1	DEFA1	94	10201	277		277
Q96PH6	Defensin beta 118	DEFB118	123	13614	1		1
P17661	Desmin	DES	470	53536		11	11
Q9UPY3	Endoribonuclease Dicer	DICER1	1922	218680	2		2
Q9UBT3	Dickkopf-related protein 4	DKK4	224	24876	17	35	52
Q9UGM3	Deleted in malignant brain tumors 1 protein	DMBT1	2413	260734	4272	2383	6655
Q6E0U4	Dermokine	DMKN	476	47082	6	25	31
Q9UBS3	DnaJ homolog subfamily B member 9	DNAJB9	223	25518	3	2	5
Q13217	DnaJ homolog subfamily C member 3	DNAJC3	504	57580	391	438	829
O00115	Deoxyribonuclease-2-alpha	DNASE2	360	39581	8	19	27
Q8NFT8	Delta and Notch-like epidermal growth factor-related receptor	DNER	737	78475	15	25	40
Q9NY33	Dipeptidyl peptidase 3	DPP3	737	82589		1	1
P27487	Dipeptidyl peptidase 4	DPP4	766	88279		4	4
Q9UHL4	Dipeptidyl peptidase 2	DPP7	492	54341		13	13
Q08554	Desmocollin-1	DSC1	894	99987	180	227	407
Q02487	Desmocollin-2	DSC2	901	99962	61	87	148
Q14574	Desmocollin-3	DSC3	896	99969	13	11	24
Q02413	Desmoglein-1	DSG1	1049	113748	288	420	708
P15924	Desmoplakin	DSP	2871	331774	796	1360	2156
P60981	Destrin	DSTN	165	18506	7	40	47
Q14204	Cytoplasmic dynein 1 heavy chain 1	DYNC1H1	4646	532412		52	52
Q8NCM8	Cytoplasmic dynein 2 heavy chain 1	DYNC2H1	4307	492627	34	31	65
P63167	Dynein light chain 1, cytoplasmic	DYNLL1	89	10366			0
Q16610	Extracellular matrix protein 1	ECM1	540	60674	16	38	54
P14138	Endothelin-3	EDN3	238	25454	5	15	20
P68104	Elongation factor 1-alpha 1	EEF1A1	462	50141	174		174
Q05639	Elongation factor 1-alpha 2	EEF1A2	463	50470	24		24
P29692	Elongation factor 1-delta	EEF1D	281	31122		4	4
P26641	Elongation factor 1-gamma	EEF1G	437	50119	1	23	24
P13639	Elongation factor 2	EEF2	858	95338	30	120	150
Q12805	EGF-containing fibulin-like extracellular matrix protein 1	EFEMP1	493	54641		36	36
O95967	EGF-containing fibulin-like extracellular matrix protein 2	EFEMP2	443	49405		2	2
Q8N7U6	EF-hand domain-containing family member B	EFHB	833	93802	11		11
P20827	Ephrin-A1	EFNA1	205	23787		1	1
Q15029	116 kDa U5 small nuclear ribonucleoprotein component	EFTUD2	972	109436		6	6
Q8N140	EP300-interacting inhibitor of differentiation 3	EID3	333	38168		2	2
Q9P2K8	eIF-2-alpha kinase GCN2	EIF2AK4	1649	186909	3		3
P20042	Eukaryotic translation initiation factor 2 subunit 2	EIF2S2	333	38388	1		1
Q14152	Eukaryotic translation initiation factor 3 subunit A	EIF3A	1382	166569		9	9
P60842	Eukaryotic initiation factor 4A-I	EIF4A1	406	46154	3		3
Q14240	Eukaryotic initiation factor 4A-II	EIF4A2	407	46402		5	5
P38919	Eukaryotic initiation factor 4A-III	EIF4A3	411	46871	5	5	10
P63241	Eukaryotic translation initiation factor 5A-1	EIF5A	154	16832	3	5	8
Q6IS14	Eukaryotic translation initiation factor 5A-1-like	EIF5AL1	154	16773	2	6	8
P56537	Eukaryotic translation initiation factor 6	EIF6	245	26599	1	27	28
Q9BQ52	Zinc phosphodiesterase ELAC protein 2	ELAC2	826	92219		4	4
P08246	Neutrophil elastase	ELANE	267	28518	26	22	48
P15502	Elastin	ELN	786	68397	6	5	11
Q9H9T3	Elongator complex protein 3	ELP3	547	62259	2		2
P06733	Alpha-enolase	ENO1	434	47169	439	578	1017
P13929	Beta-enolase	ENO3	434	46987		28	28
Q7L5Y1	Mitochondrial enolase superfamily member 1	ENOSF1	443	49787		1	1
O14638	Ectonucleotide pyrophosphatase/phosphodiesterase family member 3	ENPP3	875	100124		16	16
Q6UWV6	Ectonucleotide pyrophosphatase/phosphodiesterase family member 7	ENPP7	458	51478		3	3
O75355	Ectonucleoside triphosphate diphosphohydrolase 3	ENTPD3	529	59105	1	10	11
P58107	Epiplakin	EPPK1	5088	555666	12	42	54
Q9H6S3	Epidermal growth factor receptor kinase substrate 8-like protein 2	EPS8L2	715	80621	2	2	4
P11678	Eosinophil peroxidase	EPX	715	81040		3	3
Q9NZ08	Endoplasmic reticulum aminopeptidase 1	ERAP1	941	107235	15	40	55
Q9BS26	Endoplasmic reticulum resident protein 44	ERP44	406	46971	8	10	18
P10768	S-formylglutathione hydrolase	ESD	282	31463		4	4
Q92817	Envoplakin	EVPL	2033	231602	56	257	313
Q01844	RNA-binding protein EWS	EWSR1	656	68478	5		5
P15311	Ezrin	EZR	586	69413	237	440	677
P03951	Coagulation factor XI	F11	625	70109		15	15
Q9Y624	Junctional adhesion molecule A	F11R	299	32583	1	3	4
P00734	Prothrombin	F2	622	70037	28	11	39
P13726	Tissue factor	F3	295	33068	4	19	23
P12259	Coagulation factor V	F5	2224	251701	53	121	174
Q01469	Fatty acid-binding protein 5	FABP5	135	15164	165	217	382
Q49AJ0	Protein FAM135B	FAM135B	1406	155769	6		6
Q96KS9	Protein FAM167A	FAM167A	214	24182	2		2
Q96MK3	Pseudokinase FAM20A	FAM20A	541	61417	7	4	11
Q8IXL6	Extracellular serine/threonine protein kinase FAM20C	FAM20C	584	66235	2		2
P58499	Protein FAM3B	FAM3B	235	25982	47	55	102
Q92520	Protein FAM3C	FAM3C	227	24680	3	11	14
Q96BQ1	Protein FAM3D	FAM3D	224	24963	181	111	292
P98095	Fibulin-2	FBLN2	1184	126573		11	11
P09467	Fructose-1,6-bisphosphatase 1	FBP1	338	36842	1	56	57
P14324	Farnesyl pyrophosphate synthase	FDPS	419	48276		10	10
P02671	Fibrinogen alpha chain	FGA	866	94973	80	9	89
P02675	Fibrinogen beta chain	FGB	491	55928	169	68	237
P02679	Fibrinogen gamma chain	FGG	453	51512	93	23	116
P20930	Filaggrin	FLG	4061	435180	214	253	467
Q5D862	Filaggrin-2	FLG2	2391	248072	211	333	544
P21333	Filamin-A	FLNA	2647	280737		17	17
O75369	Filamin-B	FLNB	2602	278162		11	11
Q14315	Filamin-C	FLNC	2725	291020		36	36
O60774	Putative dimethylaniline monooxygenase [N-oxide-forming] 6	FMO6P	539	61292		2	2
Q06828	Fibromodulin	FMOD	376	43179	59	63	122
Q5VTL7	Fibronectin type III domain-containing protein 7	FNDC7	733	78236	1		1
Q04609	Glutamate carboxypeptidase 2	FOLH1	750	84331	39	58	97
P15328	Folate receptor alpha	FOLR1	257	29819	138	64	202
Q12841	Follistatin-related protein 1	FSTL1	308	34985	7	29	36
Q96AE4	Far upstream element-binding protein 1	FUBP1	644	67560	1		1
P04066	Tissue alpha-L-fucosidase	FUCA1	466	53689	22	61	83
Q9BTY2	Plasma alpha-L-fucosidase	FUCA2	467	54067		17	17
P09958	Furin	FURIN	794	86678	40	100	140
P21217	3-galactosyl-N-acetylglucosaminide 4-alpha-L-fucosyltransferase FUT3	FUT3	361	42117	4		4
O75084	Frizzled-7	FZD7	574	63620			0
P11413	Glucose-6-phosphate 1-dehydrogenase	G6PD	515	59257		8	8
P10253	Lysosomal alpha-glucosidase	GAA	952	105324		1	1
O14976	Cyclin-G-associated kinase	GAK	1311	143190	1		1
Q14376	UDP-glucose 4-epimerase	GALE	348	38282		4	4
Q10472	Polypeptide N-acetylgalactosaminyltransferase 1	GALNT1	559	64219		6	6
Q10471	Polypeptide N-acetylgalactosaminyltransferase 2	GALNT2	571	64733	7	6	13
Q14435	Polypeptide N-acetylgalactosaminyltransferase 3	GALNT3	633	72610	4	2	6
Q8N4A0	Polypeptide N-acetylgalactosaminyltransferase 4	GALNT4	578	66666	11	11	22
Q7Z7M9	Polypeptide N-acetylgalactosaminyltransferase 5	GALNT5	940	106266	11	35	46
Q8NCL4	Polypeptide N-acetylgalactosaminyltransferase 6	GALNT6	622	71159	76	97	173
Q86SF2	N-acetylgalactosaminyltransferase 7	GALNT7	657	75389	25	42	67
Q14697	Neutral alpha-glucosidase AB	GANAB	944	106874	580	498	1078
P04406	Glyceraldehyde-3-phosphate dehydrogenase	GAPDH	335	36053	473	426	899
Q14393	Growth arrest-specific protein 6	GAS6	678	74925	1	21	22
P04062	Lysosomal acid glucosylceramidase	GBA1	536	59716		1	1
P32455	Guanylate-binding protein 1	GBP1	592	67931			0
P02774	Vitamin D-binding protein	GC	474	52918	299	209	508
O95395	Beta-1,3-galactosyl-O-glycosyl-glycoprotein beta-1,6-N-acetylglucosaminyltransferase 3	GCNT3	438	50864	37	53	90
P31150	Rab GDP dissociation inhibitor alpha	GDI1	447	50583		41	41
P50395	Rab GDP dissociation inhibitor beta	GDI2	445	50663	34	141	175
Q7L5L3	Lysophospholipase D GDPD3	GDPD3	318	36596		2	2
Q06210	Glutamine--fructose-6-phosphate aminotransferase [isomerizing] 1	GFPT1	699	78806		1	1
O75223	Gamma-glutamylcyclotransferase	GGCT	188	21008	20	76	96
Q92820	Gamma-glutamyl hydrolase	GGH	318	35964	8	17	25
Q6P531	Glutathione hydrolase 6	GGT6	493	50509	8	27	35
P17302	Gap junction alpha-1 protein	GJA1	382	43008	1		1
P06280	Alpha-galactosidase A	GLA	429	48767	11	15	26
Q92896	Golgi apparatus protein 1	GLG1	1179	134552	125	241	366
Q04760	Lactoylglutathione lyase	GLO1	184	20778		1	1
Q9HC38	Glyoxalase domain-containing protein 4	GLOD4	313	34793		1	1
P35754	Glutaredoxin-1	GLRX	106	11776		10	10
P00367	Glutamate dehydrogenase 1, mitochondrial	GLUD1	558	61398		18	18
P15104	Glutamine synthetase	GLUL	373	42064	35	52	87
P17900	Ganglioside GM2 activator	GM2A	193	20838		51	51
O60547	GDP-mannose 4,6 dehydratase	GMDS	372	41950		20	20
P04899	Guanine nucleotide-binding protein G(i) subunit alpha-2	GNAI2	355	40451		5	5
Q5JWF2	Guanine nucleotide-binding protein G(s) subunit alpha isoforms XLas	GNAS	1037	111024	4		4
P19087	Guanine nucleotide-binding protein G(t) subunit alpha-2	GNAT2	354	40176	2		2
P62873	Guanine nucleotide-binding protein G(I)/G(S)/G(T) subunit beta-1	GNB1	340	37377		7	7
Q9UJJ9	N-acetylglucosamine-1-phosphotransferase subunit gamma	GNPTG	305	33974	54	40	94
Q08378	Golgin subfamily A member 3	GOLGA3	1498	167354		8	8
Q8NBJ4	Golgi membrane protein 1	GOLM1	401	45333	135	197	332
P17174	Aspartate aminotransferase, cytoplasmic	GOT1	413	46248		3	3
O75487	Glypican-4	GPC4	556	62412		5	5
P06744	Glucose-6-phosphate isomerase	GPI	558	63147	27	77	104
Q6PRD1	Probable G-protein coupled receptor 179	GPR179	2367	257360	20		20
P07203	Glutathione peroxidase 1	GPX1	203	21938		27	27
P22352	Glutathione peroxidase 3	GPX3	226	25402	201	122	323
Q9UBQ7	Glyoxylate reductase/hydroxypyruvate reductase	GRHPR	328	35668		2	2
P42263	Glutamate receptor 3	GRIA3	894	101157	5		5
P32298	G protein-coupled receptor kinase 4	GRK4	578	66583	2		2
P28799	Progranulin	GRN	593	63545	284	249	533
Q96QA5	Gasdermin-A	GSDMA	445	49365	1	5	6
P06396	Gelsolin	GSN	782	85697	1098	800	1898
P00390	Glutathione reductase, mitochondrial	GSR	522	56257	3	42	45
P48637	Glutathione synthetase	GSS	474	52385		2	2
Q9Y2Q3	Glutathione S-transferase kappa 1	GSTK1	226	25497	14	37	51
P09211	Glutathione S-transferase P	GSTP1	210	23356	236	279	515
Q02539	Histone H1.1	H1-1	215	21842		16	16
P10412	Histone H1.4	H1-4	219	21865	75		75
P16401	Histone H1.5	H1-5	226	22580	31	64	95
P0C0S8	Histone H2A type 1	H2AC11	130	14091	154		154
P04908	Histone H2A type 1-B/E	H2AC4	130	14135	41		41
Q96A08	Histone H2B type 1-A	H2BC1	127	14167		6	6
P06899	Histone H2B type 1-J	H2BC11	126	13904			0
O60814	Histone H2B type 1-K	H2BC12	126	13890	193		193
Q99880	Histone H2B type 1-L	H2BC13	126	13952		23	23
Q5QNW6	Histone H2B type 2-F	H2BC18	126	13920		13	13
Q8N257	Histone H2B type 3-B	H2BC26	126	13908		21	21
Q5TEC6	Histone H3-7	H3-7	136	15430		8	8
P68431	Histone H3.1	H3C1	136	15404	128		128
P62805	Histone H4	H4C1	103	11367	224	178	402
P42357	Histidine ammonia-lyase	HAL	657	72698	7	87	94
Q96S86	Hyaluronan and proteoglycan link protein 3	HAPLN3	360	40894		5	5
P69905	Hemoglobin subunit alpha	HBA1	142	15258	3	4	7
P68871	Hemoglobin subunit beta	HBB	147	15998		12	12
P02042	Hemoglobin subunit delta	HBD	147	16055	1		1
P19113	Histidine decarboxylase	HDC	662	74141	12	14	26
Q9P2D3	HEAT repeat-containing protein 5B	HEATR5B	2071	224300	2		2
P06865	Beta-hexosaminidase subunit alpha	HEXA	529	60703	10	4	14
P07686	Beta-hexosaminidase subunit beta	HEXB	556	63137	91	167	258
P49773	Adenosine 5'-monophosphoramidase HINT1	HINT1	126	13802		8	8
Q86Z02	Homeodomain-interacting protein kinase 1	HIPK1	1210	130843	1		1
P15822	Zinc finger protein 40	HIVEP1	2718	296833		9	9
P04439	HLA class I histocompatibility antigen, A alpha chain	HLA-A	365	40841	26	42	68
P01889	HLA class I histocompatibility antigen, B alpha chain	HLA-B	362	40460	3	65	68
P10321	HLA class I histocompatibility antigen, C alpha chain	HLA-C	366	40649		49	49
P13747	HLA class I histocompatibility antigen, alpha chain E	HLA-E	358	40058		4	4
P01893	Putative HLA class I histocompatibility antigen, alpha chain H	HLA-H	362	40892		37	37
Q8NDA2	Hemicentin-2	HMCN2	5059	541983	1		1
P09429	High mobility group protein B1	HMGB1	215	24894		22	22
B2RPK0	Putative high mobility group protein B1-like 1	HMGB1P1	211	24238	8		8
P09651	Heterogeneous nuclear ribonucleoprotein A1	HNRNPA1	372	38747	5	6	11
P22626	Heterogeneous nuclear ribonucleoproteins A2/B1	HNRNPA2B1	353	37430		11	11
P51991	Heterogeneous nuclear ribonucleoprotein A3	HNRNPA3	378	39595		2	2
P31943	Heterogeneous nuclear ribonucleoprotein H	HNRNPH1	449	49229			0
P61978	Heterogeneous nuclear ribonucleoprotein K	HNRNPK	463	50976	2	14	16
P52272	Heterogeneous nuclear ribonucleoprotein M	HNRNPM	730	77516		2	2
Q00839	Heterogeneous nuclear ribonucleoprotein U	HNRNPU	825	90585		2	2
P00738	Haptoglobin	HP	406	45205	1322	692	2014
P00739	Haptoglobin-related protein	HPR	348	39030		5	5
P02790	Hemopexin	HPX	462	51676	235	83	318
P04196	Histidine-rich glycoprotein	HRG	525	59578	18	10	28
Q86YZ3	Hornerin	HRNR	2850	282389	152	231	383
P51659	Peroxisomal multifunctional enzyme type 2	HSD17B4	736	79686		1	1
P14060	3 beta-hydroxysteroid dehydrogenase/Delta 5-- 4-isomerase type 1	HSD3B1	373	42252		6	6
A0A1B0GTS1	Heat shock transcription factor, X-linked member 4	HSFX4	333	37155	2		2
P07900	Heat shock protein HSP 90-alpha	HSP90AA1	732	84660	28	153	181
Q58FG1	Putative heat shock protein HSP 90-alpha A4	HSP90AA4P	418	47712		2	2
P08238	Heat shock protein HSP 90-beta	HSP90AB1	724	83264	24	107	131
Q58FF6	Putative heat shock protein HSP 90-beta 4	HSP90AB4P	505	58264	2		2
P14625	Endoplasmin	HSP90B1	803	92469	43	108	151
P48723	Heat shock 70 kDa protein 13	HSPA13	471	51928	31	53	84
P0DMV8	Heat shock 70 kDa protein 1A	HSPA1A	641	70052	266		266
P34931	Heat shock 70 kDa protein 1-like	HSPA1L	641	70375	26	35	61
P54652	Heat shock-related 70 kDa protein 2	HSPA2	639	70021	3	107	110
P34932	Heat shock 70 kDa protein 4	HSPA4	840	94331		1	1
O95757	Heat shock 70 kDa protein 4L	HSPA4L	839	94512		1	1
P11021	Endoplasmic reticulum chaperone BiP	HSPA5	654	72333	192	277	469
P17066	Heat shock 70 kDa protein 6	HSPA6	643	71028	7	50	57
P48741	Putative heat shock 70 kDa protein 7	HSPA7	367	40244	19		19
P11142	Heat shock cognate 71 kDa protein	HSPA8	646	70898	152	265	417
P04792	Heat shock protein beta-1	HSPB1	205	22783	471	343	814
P10809	60 kDa heat shock protein, mitochondrial	HSPD1	573	61055		7	7
P61604	10 kDa heat shock protein, mitochondrial	HSPE1	102	10932		1	1
P98160	Basement membrane-specific heparan sulfate proteoglycan core protein	HSPG2	4391	468835	5274	4193	9467
P15515	Histatin-1	HTN1	57	6963	11	11	22
Q92743	Serine protease HTRA1	HTRA1	480	51287	260	255	515
Q5T013	Putative hydroxypyruvate isomerase	HYI	277	30406	8		8
Q9Y4L1	Hypoxia up-regulated protein 1	HYOU1	999	111335	39	129	168
P05362	Intercellular adhesion molecule 1	ICAM1	532	57825	2	16	18
P14735	Insulin-degrading enzyme	IDE	1019	117968	3		3
O75874	Isocitrate dehydrogenase [NADP] cytoplasmic	IDH1	414	46659	32	87	119
P13284	Gamma-interferon-inducible lysosomal thiol reductase	IFI30	250	27964	15	28	43
P17181	Interferon alpha/beta receptor 1	IFNAR1	557	63525	1		1
Q96FT9	Intraflagellar transport protein 43 homolog	IFT43	208	23529	1		1
Q86WT1	Intraflagellar transport protein 70A	IFT70A	665	76136	28		28
Q96LB3	Intraflagellar transport protein 74 homolog	IFT74	600	69239	37		37
P18065	Insulin-like growth factor-binding protein 2	IGFBP2	325	34814		11	11
P22692	Insulin-like growth factor-binding protein 4	IGFBP4	258	27934	1	4	5
P24593	Insulin-like growth factor-binding protein 5	IGFBP5	272	30570		3	3
P24592	Insulin-like growth factor-binding protein 6	IGFBP6	240	25322	3	11	14
Q16270	Insulin-like growth factor-binding protein 7	IGFBP7	282	29130	13	7	20
P01876	Immunoglobulin heavy constant alpha 1	IGHA1	398	42849	8550	5326	13876
P01877	Immunoglobulin heavy constant alpha 2	IGHA2	391	42334	4308	2254	6562
P01859	Immunoglobulin heavy constant gamma 2	IGHG2	395	43806	280	135	415
P01860	Immunoglobulin heavy constant gamma 3	IGHG3	446	49093	344	238	582
P01861	Immunoglobulin heavy constant gamma 4	IGHG4	396	43832	244	137	381
P01871	Immunoglobulin heavy constant mu	IGHM	474	51924	2037	1644	3681
A0A0C4DH31	Immunoglobulin heavy variable 1-18	IGHV1-18	117	12820	232	128	360
P23083	Immunoglobulin heavy variable 1-2	IGHV1-2	117	13085	96	10	106
A0A0C4DH33	Immunoglobulin heavy variable 1-24	IGHV1-24	117	12824		52	52
A0A0C4DH29	Immunoglobulin heavy variable 1-3	IGHV1-3	117	13008		20	20
A0A0A0MS14	Immunoglobulin heavy variable 1-45	IGHV1-45	117	13508	30	29	59
P01743	Immunoglobulin heavy variable 1-46	IGHV1-46	117	12933	67	102	169
A0A0C4DH39	Immunoglobulin heavy variable 1-58	IGHV1-58	117	13005		1	1
P01742	Immunoglobulin heavy variable 1-69	IGHV1-69	117	12659		9	9
A0A0B4J2H0	Immunoglobulin heavy variable 1-69D	IGHV1-69D	117	12660	89		89
P0DP01	Immunoglobulin heavy variable 1-8	IGHV1-8	117	12992	58	38	96
A0A0B4J1V2	Immunoglobulin heavy variable 2-26	IGHV2-26	119	13182	24	70	94
P01817	Immunoglobulin heavy variable 2-5	IGHV2-5	119	13231		44	44
A0A0C4DH43	Immunoglobulin heavy variable 2-70D	IGHV2-70D	119	13312	33	22	55
P01762	Immunoglobulin heavy variable 3-11	IGHV3-11	117	12909	102	253	355
P01766	Immunoglobulin heavy variable 3-13	IGHV3-13	116	12506	154	134	288
A0A0B4J1V0	Immunoglobulin heavy variable 3-15	IGHV3-15	119	12926	491	307	798
A0A0C4DH30	Probable non-functional immunoglobulin heavy variable 3-16	IGHV3-16	117	13070		1	1
A0A0C4DH32	Immunoglobulin heavy variable 3-20	IGHV3-20	117	12673	189	103	292
A0A0B4J1V1	Immunoglobulin heavy variable 3-21	IGHV3-21	117	12840	296	203	499
P01764	Immunoglobulin heavy variable 3-23	IGHV3-23	117	12582	399	275	674
P01768	Immunoglobulin heavy variable 3-30	IGHV3-30	117	12947	386		386
P0DP02	Immunoglobulin heavy variable 3-30-3	IGHV3-30-3	117	12989	271	401	672
P01772	Immunoglobulin heavy variable 3-33	IGHV3-33	117	13074	438	391	829
A0A0C4DH35	Probable non-functional immunoglobulin heavy variable 3-35	IGHV3-35	117	12810	63	42	105
A0A0C4DH36	Probable non-functional immunoglobulin heavy variable 3-38	IGHV3-38	116	12759	176	78	254
P0DTE1	Probable non-functional immunoglobulin heavy variable 3-38-3	IGHV3-38-3	115	12671	122	103	225
A0A0B4J1X8	Immunoglobulin heavy variable 3-43	IGHV3-43	118	13077	153	170	323
P0DP04	Immunoglobulin heavy variable 3-43D	IGHV3-43D	118	13017	338	214	552
P01763	Immunoglobulin heavy variable 3-48	IGHV3-48	117	12813	323	234	557
A0A0A0MS15	Immunoglobulin heavy variable 3-49	IGHV3-49	119	13056	335	201	536
P01767	Immunoglobulin heavy variable 3-53	IGHV3-53	116	12769		26	26
A0A075B6Q5	Immunoglobulin heavy variable 3-64	IGHV3-64	118	12891	12	32	44
A0A0J9YX35	Immunoglobulin heavy variable 3-64D	IGHV3-64D	117	12823	215	206	421
A0A0C4DH42	Immunoglobulin heavy variable 3-66	IGHV3-66	116	12698	95		95
P01780	Immunoglobulin heavy variable 3-7	IGHV3-7	117	12943	534	342	876
A0A0B4J1Y9	Immunoglobulin heavy variable 3-72	IGHV3-72	119	13203	483	271	754
A0A0B4J1V6	Immunoglobulin heavy variable 3-73	IGHV3-73	119	12858	101	156	257
A0A0B4J1X5	Immunoglobulin heavy variable 3-74	IGHV3-74	117	12840	666	345	1011
P01782	Immunoglobulin heavy variable 3-9	IGHV3-9	118	12945	372	218	590
A0A0C4DH34	Immunoglobulin heavy variable 4-28	IGHV4-28	117	13124	124	120	244
A0A087WSY4	Immunoglobulin heavy variable 4-30-2	IGHV4-30-2	118	13025	50		50
P06331	Immunoglobulin heavy variable 4-34	IGHV4-34	123	13815	52	127	179
P01824	Immunoglobulin heavy variable 4-39	IGHV4-39	125	13917		21	21
A0A075B6R2	Immunoglobulin heavy variable 4-4	IGHV4-4	117	12848	166	222	388
A0A0C4DH41	Immunoglobulin heavy variable 4-61	IGHV4-61	118	13066	188		188
A0A0J9YXX1	Immunoglobulin heavy variable 5-10-1	IGHV5-10-1	117	12773	94	37	131
A0A0C4DH38	Immunoglobulin heavy variable 5-51	IGHV5-51	117	12675	34	35	69
A0A0B4J1U7	Immunoglobulin heavy variable 6-1	IGHV6-1	121	13481	37	104	141
A0A0J9YVY3	Immunoglobulin heavy variable 7-4-1	IGHV7-4-1	117	12849	18	13	31
P01834	Immunoglobulin kappa constant	IGKC	107	11765	4559	3001	7560
A0A0A0MT89	Immunoglobulin kappa joining 1	IGKJ1	12	1394	8	22	30
A0A0C4DH73	Immunoglobulin kappa variable 1-12	IGKV1-12	117	12645	151		151
P04430	Immunoglobulin kappa variable 1-16	IGKV1-16	117	12618	115	98	213
P01599	Immunoglobulin kappa variable 1-17	IGKV1-17	117	12779	68	107	175
A0A075B6S5	Immunoglobulin kappa variable 1-27	IGKV1-27	117	12711	122	107	229
P01597	Immunoglobulin kappa variable 1-39	IGKV1-39	117	12737	216		216
P01602	Immunoglobulin kappa variable 1-5	IGKV1-5	117	12782	220	126	346
A0A0C4DH72	Immunoglobulin kappa variable 1-6	IGKV1-6	117	12697	303	205	508
A0A0C4DH67	Immunoglobulin kappa variable 1-8	IGKV1-8	115	12537	158	81	239
A0A0B4J2D9	Immunoglobulin kappa variable 1D-13	IGKV1D-13	117	12569			0
P01601	Immunoglobulin kappa variable 1D-16	IGKV1D-16	117	12730	67	48	115
P01593	Immunoglobulin kappa variable 1D-33	IGKV1D-33	117	12848	70		70
A0A0C4DH68	Immunoglobulin kappa variable 2-24	IGKV2-24	120	13079	108	52	160
A0A075B6P5	Immunoglobulin kappa variable 2-28	IGKV2-28	120	12957	227		227
A2NJV5	Immunoglobulin kappa variable 2-29	IGKV2-29	120	13085	12	25	37
P06310	Immunoglobulin kappa variable 2-30	IGKV2-30	120	13185	202	152	354
A0A087WW87	Immunoglobulin kappa variable 2-40	IGKV2-40	121	13310	62		62
A0A075B6R9	Probable non-functional immunoglobulin kappa variable 2D-24	IGKV2D-24	120	13079	96		96
A0A075B6S2	Immunoglobulin kappa variable 2D-29	IGKV2D-29	120	13143	178		178
A0A075B6S6	Immunoglobulin kappa variable 2D-30	IGKV2D-30	120	13215	13	24	37
P04433	Immunoglobulin kappa variable 3-11	IGKV3-11	115	12575		30	30
P01624	Immunoglobulin kappa variable 3-15	IGKV3-15	115	12496	241	135	376
P01619	Immunoglobulin kappa variable 3-20	IGKV3-20	116	12557	289	212	501
A0A075B6H7	Probable non-functional immunoglobulin kappa variable 3-7	IGKV3-7	116	12783	8		8
A0A0A0MRZ8	Immunoglobulin kappa variable 3D-11	IGKV3D-11	115	12625	224		224
A0A087WSY6	Immunoglobulin kappa variable 3D-15	IGKV3D-15	115	12534	217	125	342
A0A0C4DH25	Immunoglobulin kappa variable 3D-20	IGKV3D-20	116	12515	154	68	222
A0A0C4DH55	Immunoglobulin kappa variable 3D-7	IGKV3D-7	119	13148		5	5
P06312	Immunoglobulin kappa variable 4-1	IGKV4-1	121	13380	322	206	528
A0A0C4DH24	Immunoglobulin kappa variable 6-21	IGKV6-21	114	12430	41	9	50
A0A0A0MT36	Immunoglobulin kappa variable 6D-21	IGKV6D-21	114	12340	78	45	123
P0DOY2	Immunoglobulin lambda constant 2	IGLC2	106	11294	1028	1803	2831
P0DOY3	Immunoglobulin lambda constant 3	IGLC3	106	11266	2452	1283	3735
P0CF74	Immunoglobulin lambda constant 6	IGLC6	106	11277		657	657
A0M8Q6	Immunoglobulin lambda constant 7	IGLC7	106	11254	933	889	1822
P15814	Immunoglobulin lambda-like polypeptide 1	IGLL1	213	22963	17	14	31
B9A064	Immunoglobulin lambda-like polypeptide 5	IGLL5	214	23063	941		941
A0A075B6I4	Immunoglobulin lambda variable 10-54	IGLV10-54	117	12395		9	9
P01703	Immunoglobulin lambda variable 1-40	IGLV1-40	118	12302	30	42	72
P01699	Immunoglobulin lambda variable 1-44	IGLV1-44	117	12201		9	9
P01700	Immunoglobulin lambda variable 1-47	IGLV1-47	117	12284	131	110	241
P01701	Immunoglobulin lambda variable 1-51	IGLV1-51	117	12249	41	54	95
P01706	Immunoglobulin lambda variable 2-11	IGLV2-11	119	12644	40	57	97
P01704	Immunoglobulin lambda variable 2-14	IGLV2-14	120	12597	41	33	74
A0A075B6J9	Immunoglobulin lambda variable 2-18	IGLV2-18	118	12412	45	56	101
P01705	Immunoglobulin lambda variable 2-23	IGLV2-23	113	11893	1		1
P01709	Immunoglobulin lambda variable 2-8	IGLV2-8	118	12382	65	67	132
A0A075B6K4	Immunoglobulin lambda variable 3-10	IGLV3-10	115	12441	143	92	235
A0A075B6K0	Immunoglobulin lambda variable 3-16	IGLV3-16	115	12466	78	94	172
P01714	Immunoglobulin lambda variable 3-19	IGLV3-19	112	12042		8	8
P80748	Immunoglobulin lambda variable 3-21	IGLV3-21	117	12446	18	21	39
P01717	Immunoglobulin lambda variable 3-25	IGLV3-25	112	12011	103	92	195
P01718	Immunoglobulin lambda variable 3-27	IGLV3-27	113	12165	21	30	51
A0A075B6K5	Immunoglobulin lambda variable 3-9	IGLV3-9	115	12332	67	66	133
A0A075B6I1	Immunoglobulin lambda variable 4-60	IGLV4-60	120	12987		9	9
A0A075B6H9	Immunoglobulin lambda variable 4-69	IGLV4-69	119	12773	13	4	17
A0A075B6J1	Immunoglobulin lambda variable 5-37	IGLV5-37	123	13277		2	2
A0A087WSX0	Immunoglobulin lambda variable 5-45	IGLV5-45	123	13162	14	31	45
P04211	Immunoglobulin lambda variable 7-43	IGLV7-43	117	12451	23	18	41
A0A075B6I9	Immunoglobulin lambda variable 7-46	IGLV7-46	117	12468	75	42	117
A0A075B6I0	Immunoglobulin lambda variable 8-61	IGLV8-61	122	12814	63	65	128
A0A0B4J1Y8	Immunoglobulin lambda variable 9-49	IGLV9-49	123	13024		7	7
Q9UHD0	Interleukin-19	IL19	177	20452	8	32	40
P40189	Interleukin-6 receptor subunit beta	IL6ST	918	103537		13	13
P29218	Inositol monophosphatase 1	IMPA1	277	30189		10	10
Q16352	Alpha-internexin	INA	499	55391		4	4
Q8WYH8	Inhibitor of growth protein 5	ING5	240	27751			0
P46940	Ras GTPase-activating-like protein IQGAP1	IQGAP1	1657	189251		71	71
Q8TB96	T-cell immunomodulatory protein	ITFG1	612	68108		1	1
O95965	Integrin beta-like protein 1	ITGBL1	494	53921		1	1
P19823	Inter-alpha-trypsin inhibitor heavy chain H2	ITIH2	946	106463	10		10
Q14624	Inter-alpha-trypsin inhibitor heavy chain H4	ITIH4	930	103357	2		2
P07476	Involucrin	IVL	585	68479	24	72	96
P01591	Immunoglobulin J chain	JCHAIN	159	18099	2101	1181	3282
P14923	Junction plakoglobin	JUP	745	81745	423	354	777
Q9UJ90	Potassium voltage-gated channel subfamily E regulatory beta subunit 5	KCNE5	142	14993	1		1
Q9H2S1	Small conductance calcium-activated potassium channel protein 2	KCNN2	579	63760		10	10
O60938	Keratocan	KERA	352	40509	3		3
Q8IZA0	Dyslexia-associated protein KIAA0319-like protein	KIAA0319L	1049	115658	3	14	17
Q5HYC2	Uncharacterized protein KIAA2026	KIAA2026	2103	228085	13		13
Q12756	Kinesin-like protein KIF1A	KIF1A	1690	191063	4	4	8
O95235	Kinesin-like protein KIF20A	KIF20A	890	100278		6	6
Q7Z4S6	Kinesin-like protein KIF21A	KIF21A	1674	187178		14	14
Q9ULI4	Kinesin-like protein KIF26A	KIF26A	1882	194588	1		1
Q12840	Kinesin heavy chain isoform 5A	KIF5A	1032	117378		4	4
Q86Z14	Beta-klotho	KLB	1044	119808		1	1
Q8N4N3	Kelch-like protein 36	KLHL36	616	69896	1		1
O43240	Kallikrein-10	KLK10	276	30170	2	33	35
Q9UBX7	Kallikrein-11	KLK11	282	31059		2	2
Q9UKR3	Kallikrein-13	KLK13	277	30570		1	1
Q9P0G3	Kallikrein-14	KLK14	267	29122		6	6
Q9Y337	Kallikrein-5	KLK5	293	32020	1	13	14
P49862	Kallikrein-7	KLK7	253	27525	17	31	48
P01042	Kininogen-1	KNG1	644	71957	55	35	90
P50748	Kinetochore-associated protein 1	KNTC1	2209	250746	15		15
Q5T750	Protein KPLCE	KPLCE	250	26238	63	55	118
P52294	Importin subunit alpha-5	KPNA1	538	60222	1		1
Q14974	Importin subunit beta-1	KPNB1	876	97170		9	9
Q5T749	Keratinocyte proline-rich protein	KPRP	579	64136	448	421	869
P04264	Keratin, type II cytoskeletal 1	KRT1	644	66039	6831	5544	12375
P13645	Keratin, type I cytoskeletal 10	KRT10	584	58827	3757	2541	6298
Q99456	Keratin, type I cytoskeletal 12	KRT12	494	53511	310	245	555
P13646	Keratin, type I cytoskeletal 13	KRT13	458	49588	2220	1340	3560
P02533	Keratin, type I cytoskeletal 14	KRT14	472	51561	2340	1566	3906
P19012	Keratin, type I cytoskeletal 15	KRT15	456	49212	1074	503	1577
P08779	Keratin, type I cytoskeletal 16	KRT16	473	51268	1684	1194	2878
Q04695	Keratin, type I cytoskeletal 17	KRT17	432	48106	1220	905	2125
P05783	Keratin, type I cytoskeletal 18	KRT18	430	48058	3		3
P08727	Keratin, type I cytoskeletal 19	KRT19	400	44106	1332	939	2271
P35908	Keratin, type II cytoskeletal 2 epidermal	KRT2	639	65433	3626	2164	5790
P35900	Keratin, type I cytoskeletal 20	KRT20	424	48487	269	164	433
Q8N1A0	Keratin-like protein KRT222	KRT222	295	34158	3	7	10
Q9C075	Keratin, type I cytoskeletal 23	KRT23	422	48131	76	97	173
Q2M2I5	Keratin, type I cytoskeletal 24	KRT24	525	55087	14	18	32
Q7Z3Z0	Keratin, type I cytoskeletal 25	KRT25	450	49318	79	166	245
Q7Z3Y8	Keratin, type I cytoskeletal 27	KRT27	459	49822	388	291	679
Q7Z3Y7	Keratin, type I cytoskeletal 28	KRT28	464	50567	256	131	387
P12035	Keratin, type II cytoskeletal 3	KRT3	628	64417	1169	734	1903
Q15323	Keratin, type I cuticular Ha1	KRT31	416	47237		36	36
Q14532	Keratin, type I cuticular Ha2	KRT32	448	50343	2	10	12
O76009	Keratin, type I cuticular Ha3-I	KRT33A	404	45940		28	28
Q14525	Keratin, type I cuticular Ha3-II	KRT33B	404	46214		47	47
O76011	Keratin, type I cuticular Ha4	KRT34	394	44720		28	28
P19013	Keratin, type II cytoskeletal 4	KRT4	520	56144	1482	1127	2609
P13647	Keratin, type II cytoskeletal 5	KRT5	590	62378	3186	1925	5111
P02538	Keratin, type II cytoskeletal 6A	KRT6A	564	60045	2845	1863	4708
P04259	Keratin, type II cytoskeletal 6B	KRT6B	564	60067	2504	1569	4073
P48668	Keratin, type II cytoskeletal 6C	KRT6C	564	60025	2767	1764	4531
P08729	Keratin, type II cytoskeletal 7	KRT7	469	51386	224	282	506
Q3SY84	Keratin, type II cytoskeletal 71	KRT71	523	57292	552	392	944
Q14CN4	Keratin, type II cytoskeletal 72	KRT72	511	55877	499	326	825
Q86Y46	Keratin, type II cytoskeletal 73	KRT73	540	58923	688	380	1068
Q7RTS7	Keratin, type II cytoskeletal 74	KRT74	529	57865	34	128	162
O95678	Keratin, type II cytoskeletal 75	KRT75	551	59560	932	678	1610
Q01546	Keratin, type II cytoskeletal 2 oral	KRT76	638	65841	1060	637	1697
Q7Z794	Keratin, type II cytoskeletal 1b	KRT77	578	61901	514	377	891
Q8N1N4	Keratin, type II cytoskeletal 78	KRT78	520	56866	436	408	844
Q5XKE5	Keratin, type II cytoskeletal 79	KRT79	535	57836	996	573	1569
P05787	Keratin, type II cytoskeletal 8	KRT8	483	53704	598	404	1002
Q6KB66	Keratin, type II cytoskeletal 80	KRT80	452	50525	65	92	157
Q9NSB2	Keratin, type II cuticular Hb4	KRT84	600	64842	20	60	80
P78386	Keratin, type II cuticular Hb5	KRT85	507	55802	6	33	39
O43790	Keratin, type II cuticular Hb6	KRT86	486	53501	14	84	98
P35527	Keratin, type I cytoskeletal 9	KRT9	623	62064	4411	3525	7936
P60413	Keratin-associated protein 10-12	KRTAP10-12	245	25107	14	8	22
Q52LG2	Keratin-associated protein 13-2	KRTAP13-2	175	18727		4	4
Q9BYR8	Keratin-associated protein 3-1	KRTAP3-1	98	10539		6	6
Q8NA19	Lethal(3)malignant brain tumor-like protein 4	L3MBTL4	623	71122	1		1
Q9GZZ8	Extracellular glycoprotein lacritin	LACRT	138	14246	6066	5048	11114
Q13753	Laminin subunit gamma-2	LAMC2	1193	130976	1		1
P11279	Lysosome-associated membrane glycoprotein 1	LAMP1	417	44882	7	10	17
P28838	Cytosol aminopeptidase	LAP3	519	56166		37	37
Q14847	LIM and SH3 domain protein 1	LASP1	261	29717	1	10	11
P31025	Lipocalin-1	LCN1	176	19250	10965	9862	20827
Q5VSP4	Putative lipocalin 1-like protein 1	LCN1P1	162	17918	474	909	1383
P80188	Neutrophil gelatinase-associated lipocalin	LCN2	198	22588	1105	741	1846
P13796	Plastin-2	LCP1	627	70289	5	3	8
P00338	L-lactate dehydrogenase A chain	LDHA	332	36689	90	119	209
Q6ZMR3	L-lactate dehydrogenase A-like 6A	LDHAL6A	332	36507		6	6
P07195	L-lactate dehydrogenase B chain	LDHB	334	36639	3	30	33
P07864	L-lactate dehydrogenase C chain	LDHC	332	36311		8	8
Q8NES3	Beta-1,3-N-acetylglucosaminyltransferase lunatic fringe	LFNG	379	41773	39	75	114
P17931	Galectin-3	LGALS3	250	26152	161	162	323
Q08380	Galectin-3-binding protein	LGALS3BP	585	65331	1540	935	2475
P47929	Galectin-7	LGALS7	136	15075	12	23	35
Q99538	Legumain	LGMN	433	49411	34	88	122
P49257	Protein ERGIC-53	LMAN1	510	57549	7	6	13
Q12907	Vesicular integral-membrane protein VIP36	LMAN2	356	40229	3	8	11
P02545	Prelamin-A/C	LMNA	664	74140	60	222	282
Q8WWI1	LIM domain only protein 7	LMO7	1683	192694		19	19
P23490	Loricrin	LORICRIN	312	25761	27	67	94
P22079	Lactoperoxidase	LPO	712	80288	1893	1082	2975
P02750	Leucine-rich alpha-2-glycoprotein	LRG1	347	38178	147	230	377
Q2I0M4	Leucine-rich repeat-containing protein 26	LRRC26	334	34857	3	8	11
Q96JM4	Leucine-rich repeat and IQ domain-containing protein 1	LRRIQ1	1722	199299	6	8	14
Q13449	Limbic system-associated membrane protein	LSAMP	338	37394		5	5
Q86X29	Lipolysis-stimulated lipoprotein receptor	LSR	649	71439	172	157	329
P09960	Leukotriene A-4 hydrolase	LTA4H	611	69285		3	3
Q14766	Latent-transforming growth factor beta-binding protein 1	LTBP1	1721	186795		2	2
P02788	Lactotransferrin	LTF	710	78182	39643	31894	71537
Q9P127	Leucine zipper protein 4	LUZP4	313	35937	12	9	21
Q9BS40	Latexin	LXN	222	25750		9	9
Q14210	Lymphocyte antigen 6D	LY6D	128	13286		4	4
Q6UXB3	Ly6/PLAUR domain-containing protein 2	LYPD2	125	13115	58	33	91
O95274	Ly6/PLAUR domain-containing protein 3	LYPD3	346	35971	11	24	35
P61626	Lysozyme C	LYZ	148	16537	14034	10231	24265
O75367	Core histone macro-H2A.1	MACROH2A1	369	39183		5	5
Q16706	Alpha-mannosidase 2	MAN2A1	1144	131140	2	23	25
O00754	Lysosomal alpha-mannosidase	MAN2B1	1011	113744	5	25	30
P55145	Mesencephalic astrocyte-derived neurotrophic factor	MANF	182	20700		1	1
Q8IVH8	Mitogen-activated protein kinase kinase kinase kinase 3	MAP4K3	894	101316		2	2
Q96T17	MAP7 domain-containing protein 2	MAP7D2	732	81965	3		3
P28482	Mitogen-activated protein kinase 1	MAPK1	360	41390		4	4
P40925	Malate dehydrogenase, cytoplasmic	MDH1	334	36426	65	80	145
P40926	Malate dehydrogenase, mitochondrial	MDH2	338	35503	3	12	15
P21741	Midkine	MDK	143	15585	53	66	119
P08582	Melanotransferrin	MELTF	738	80215	65	68	133
Q9HCE5	N6-adenosine-methyltransferase non-catalytic subunit	METTL14	456	52150	30	18	48
Q08431	Lactadherin	MFGE8	387	43105	49	90	139
P26572	Alpha-1,3-mannosyl-glycoprotein 2-beta-N-acetylglucosaminyltransferase	MGAT1	445	50878		28	28
Q99685	Monoglyceride lipase	MGLL	303	33261		5	5
P08493	Matrix Gla protein	MGP	103	12353		5	5
P14174	Macrophage migration inhibitory factor	MIF	115	12476	14	31	45
Q9UNW1	Multiple inositol polyphosphate phosphatase 1	MINPP1	487	55051	13	25	38
P09237	Matrilysin	MMP7	267	29677	83	99	182
P14780	Matrix metalloproteinase-9	MMP9	707	78458	3		3
P22033	Methylmalonyl-CoA mutase, mitochondrial	MMUT	750	83135		1	1
P41218	Myeloid cell nuclear differentiation antigen	MNDA	407	45836	3	19	22
P05164	Myeloperoxidase	MPO	745	83869	156	112	268
Q13421	Mesothelin	MSLN	630	68986	2211	1154	3365
P08118	Beta-microseminoprotein	MSMB	114	12865	16	1	17
P26038	Moesin	MSN	577	67820	46	130	176
P02795	Metallothionein-2	MT2A	61	6042			0
Q13126	S-methyl-5'-thioadenosine phosphorylase	MTAP	283	31236		8	8
Q9C0I1	Myotubularin-related protein 12	MTMR12	747	86148	2		2
P58546	Myotrophin	MTPN	118	12895	8	18	26
P15941	Mucin-1	MUC1	1255	122102	11	60	71
Q8WXI7	Mucin-16	MUC16	14507	1519216	28	53	81
Q5SSG8	Mucin-21	MUC21	566	54228		2	2
Q99102	Mucin-4	MUC4	5412	542314		7	7
P98088	Mucin-5AC	MUC5AC	5654	585574	917	2262	3179
Q9HC84	Mucin-5B	MUC5B	5762	596344		8	8
Q8TAX7	Mucin-7	MUC7	377	39159	24	27	51
Q96DR8	Mucin-like protein 1	MUCL1	90	9039	67	76	143
O15146	Muscle, skeletal receptor tyrosine-protein kinase	MUSK	869	97056		2	2
Q14764	Major vault protein	MVP	893	99327		10	10
P20591	Interferon-induced GTP-binding protein Mx1	MX1	662	75520		8	8
Q969H8	Myeloid-derived growth factor	MYDGF	173	18795	2	14	16
P35580	Myosin-10	MYH10	1976	228997		3	3
P35749	Myosin-11	MYH11	1972	227337	18	59	77
Q7Z406	Myosin-14	MYH14	1995	227868	40	222	262
P35579	Myosin-9	MYH9	1960	226530	65	342	407
P08590	Myosin light chain 3	MYL3	195	21932		3	3
P60660	Myosin light polypeptide 6	MYL6	151	16930	69	124	193
P14649	Myosin light chain 6B	MYL6B	208	22764	11		11
Q15746	Myosin light chain kinase, smooth muscle	MYLK	1914	210713	12	20	32
O94832	Unconventional myosin-Id	MYO1D	1006	116202		5	5
Q9UM54	Unconventional myosin-VI	MYO6	1294	149691		8	8
Q9Y3Q0	N-acetylated-alpha-linked acidic dipeptidase 2	NAALAD2	740	83592		9	9
P17050	Alpha-N-acetylgalactosaminidase	NAGA	411	46565		5	5
Q9NR45	Sialic acid synthase	NANS	359	40308		4	4
P55209	Nucleosome assembly protein 1-like 1	NAP1L1	391	45374		2	2
Q6XQN6	Nicotinate phosphoribosyltransferase	NAPRT	538	57578		4	4
O43776	Asparagine--tRNA ligase, cytoplasmic	NARS1	548	62943		5	5
Q6ZVX7	F-box only protein 50	NCCRP1	275	30847	22	42	64
Q92597	Protein NDRG1	NDRG1	394	42835	1	3	4
Q9UN36	Protein NDRG2	NDRG2	371	40798	2	4	6
P28331	NADH-ubiquinone oxidoreductase 75 kDa subunit, mitochondrial	NDUFS1	727	79468	1		1
Q15843	NEDD8	NEDD8	81	9072		3	3
P12036	Neurofilament heavy polypeptide	NEFH	1026	112479	26	3	29
P07197	Neurofilament medium polypeptide	NEFM	916	102472		3	3
Q99519	Sialidase-1	NEU1	415	45467	15	40	55
O14745	Na(+)/H(+) exchange regulatory cofactor NHE-RF1	NHERF1	358	38868	55	116	171
Q9BZQ8	Protein Niban 1	NIBAN1	928	103135		9	9
P08949	Neuromedin-B	NMB	121	13252	7	18	25
P22392	Nucleoside diphosphate kinase B	NME2	152	17298	14	45	59
O60361	Putative nucleoside diphosphate kinase	NME2P1	137	15529	5		5
P61916	NPC intracellular cholesterol transporter 2	NPC2	151	16570	70	166	236
Q9NQX5	Neural proliferation differentiation and control protein 1	NPDC1	325	34516	4	4	8
P55786	Puromycin-sensitive aminopeptidase	NPEPPS	919	103276		12	12
A6NJ64	Putative nuclear pore complex-interacting protein family member B2	NPIPB2	397	45576		1	1
P06748	Nucleophosmin	NPM1	294	32575	1	21	22
Q6UXI9	Nephronectin	NPNT	565	61907	8	18	26
Q8WTW4	GATOR1 complex protein NPRL2	NPRL2	380	43658	3		3
P15559	NAD(P)H dehydrogenase [quinone] 1	NQO1	274	30868		1	1
P46459	Vesicle-fusing ATPase	NSF	744	82594		1	1
Q9H649	tRNA (cytosine(34)-C(5))-methyltransferase, mitochondrial	NSUN3	340	38244		4	4
Q9H0P0	Cytosolic 5'-nucleotidase 3A	NT5C3A	336	37948		8	8
Q02818	Nucleobindin-1	NUCB1	461	53879	467	507	974
P80303	Nucleobindin-2	NUCB2	420	50223	963	938	1901
Q9UKK9	ADP-sugar pyrophosphatase	NUDT5	219	24328		5	5
P61970	Nuclear transport factor 2	NUTF2	127	14478		6	6
Q86UD1	Out at first protein homolog	OAF	273	30688	24	47	71
Q13516	Oligodendrocyte transcription factor 2	OLIG2	323	32385			0
Q99935	Opiorphin prepropeptide	OPRPN	248	27216	3004	1620	4624
Q8NGG2	Olfactory receptor 5T2	OR5T2	359	40696	1		1
P02763	Alpha-1-acid glycoprotein 1	ORM1	201	23540	293	136	429
P19652	Alpha-1-acid glycoprotein 2	ORM2	201	23603	56	34	90
Q13438	Protein-9	OS9	667	75562	93	127	220
Q7RTW8	Otoancorin	OTOA	1153	128532	3		3
Q96FW1	Ubiquitin thioesterase OTUB1	OTUB1	271	31284		11	11
Q6IE37	Ovostatin homolog 1	OVOS1	1185	134499		2	2
P07237	Protein disulfide-isomerase	P4HB	508	57116	206	217	423
P68402	Platelet-activating factor acetylhydrolase IB subunit alpha2	PAFAH1B2	229	25569		4	4
P22234	Bifunctional phosphoribosylaminoimidazole carboxylase/phosphoribosylaminoimidazole succinocarboxamide synthetase	PAICS	425	47079		4	4
Q9Y2D5	PALM2-AKAP2 fusion protein	PALM2AKAP2	1103	122071	4	21	25
P19021	Peptidyl-glycine alpha-amidating monooxygenase	PAM	973	108332	80	82	162
Q9BZ23	Pantothenate kinase 2, mitochondrial	PANK2	570	62681	3		3
Q99497	Parkinson disease protein 7	PARK7	189	19891	28	67	95
Q15365	Poly(rC)-binding protein 1	PCBP1	356	37498	3	25	28
P57721	Poly(rC)-binding protein 3	PCBP3	371	39465	13		13
Q9Y5G3	Protocadherin gamma-B1	PCDHGB1	927	100359	1		1
Q9UN70	Protocadherin gamma-C3	PCDHGC3	934	101077		2	2
Q9Y5F7	Protocadherin gamma-C4	PCDHGC4	938	101214	1		1
Q9BUL8	Programmed cell death protein 10	PDCD10	212	24702		1	1
Q14690	Protein RRP5 homolog	PDCD11	1871	208699	12		12
Q8WUM4	Programmed cell death 6-interacting protein	PDCD6IP	868	96023	50	102	152
O95263	High affinity cAMP-specific and IBMX-insensitive 3',5'-cyclic phosphodiesterase 8B	PDE8B	885	98979	8		8
Q9NRA1	Platelet-derived growth factor C	PDGFC	345	39029	39	76	115
P30101	Protein disulfide-isomerase A3	PDIA3	505	56782	120	175	295
P13667	Protein disulfide-isomerase A4	PDIA4	645	72933		2	2
Q15084	Protein disulfide-isomerase A6	PDIA6	440	48121	3	18	21
O00151	PDZ and LIM domain protein 1	PDLIM1	329	36072	18	94	112
O00764	Pyridoxal kinase	PDXK	312	35102		1	1
P30086	Phosphatidylethanolamine-binding protein 1	PEBP1	187	21057	18	56	74
Q96S96	Phosphatidylethanolamine-binding protein 4	PEBP4	227	25733	338	236	574
P17858	ATP-dependent 6-phosphofructokinase, liver type	PFKL	780	85018		27	27
Q01813	ATP-dependent 6-phosphofructokinase, platelet type	PFKP	784	85596		6	6
P07737	Profilin-1	PFN1	140	15054	62	93	155
P18669	Phosphoglycerate mutase 1	PGAM1	254	28804	43	82	125
P15259	Phosphoglycerate mutase 2	PGAM2	253	28766	10		10
P52209	6-phosphogluconate dehydrogenase, decarboxylating	PGD	483	53140	58	126	184
P00558	Phosphoglycerate kinase 1	PGK1	417	44615	153	224	377
O75594	Peptidoglycan recognition protein 1	PGLYRP1	196	21731	2	4	6
Q96PD5	N-acetylmuramoyl-L-alanine amidase	PGLYRP2	576	62217	16		16
P36871	Phosphoglucomutase-1	PGM1	562	61449		4	4
Q96G03	Phosphopentomutase	PGM2	612	68283		1	1
Q92576	PHD finger protein 3	PHF3	2039	229479	53	145	198
O43175	D-3-phosphoglycerate dehydrogenase	PHGDH	533	56651		3	3
P19957	Elafin	PI3	117	12270	138	145	283
Q13492	Phosphatidylinositol-binding clathrin assembly protein	PICALM	652	70755		1	1
P01833	Polymeric immunoglobulin receptor	PIGR	764	83284	9412	8118	17530
P12273	Prolactin-inducible protein	PIP	146	16572	7162	4835	11997
P14618	Pyruvate kinase PKM	PKM	531	57937	211	367	578
Q13835	Plakophilin-1	PKP1	747	82861	89	155	244
P14555	Phospholipase A2, membrane associated	PLA2G2A	144	16083	1648	1224	2872
Q9UNK4	Group IID secretory phospholipase A2	PLA2G2D	145	16546	2	2	4
Q8NHP8	Putative phospholipase B-like 2	PLBD2	589	65472		8	8
P00747	Plasminogen	PLG	810	90569	22	21	43
O60664	Perilipin-3	PLIN3	434	47075	5	47	52
Q02809	Procollagen-lysine,2-oxoglutarate 5-dioxygenase 1	PLOD1	727	83550	329	351	680
Q14651	Plastin-1	PLS1	629	70254	2	14	16
P13797	Plastin-3	PLS3	630	70811	16	48	64
P55058	Phospholipid transfer protein	PLTP	493	54739	410	297	707
O15031	Plexin-B2	PLXNB2	1838	205126	1		1
P00491	Purine nucleoside phosphorylase	PNP	289	32118	5	5	10
O00592	Podocalyxin	PODXL	558	58635	9	41	50
Q8WVV4	Protein POF1B	POF1B	589	68065	44	96	140
Q15166	Serum paraoxonase/lactonase 3	PON3	354	39607		1	1
Q6S8J3	POTE ankyrin domain family member E	POTEE	1075	121363	248	343	591
A5A3E0	POTE ankyrin domain family member F	POTEF	1075	121444	61	29	90
P0CG38	POTE ankyrin domain family member I	POTEI	1075	121282	85	138	223
P0CG39	POTE ankyrin domain family member J	POTEJ	1038	117390	46	81	127
Q9BYX7	Putative beta-actin-like protein 3	POTEKP	375	42016		11	11
Q15181	Inorganic pyrophosphatase	PPA1	289	32660		7	7
P62937	Peptidyl-prolyl cis-trans isomerase A	PPIA	165	18012	283	232	515
P23284	Peptidyl-prolyl cis-trans isomerase B	PPIB	216	23743	43	175	218
O43314	Inositol hexakisphosphate and diphosphoinositol-pentakisphosphate kinase 2	PPIP5K2	1243	140406		12	12
O60437	Periplakin	PPL	1756	204745	118	320	438
O75688	Protein phosphatase 1B	PPM1B	479	52643	16		16
Q8WY54	Protein phosphatase 1E	PPM1E	755	83952	2		2
Q5SGD2	Protein phosphatase 1L	PPM1L	360	41053		4	4
P62140	Serine/threonine-protein phosphatase PP1-beta catalytic subunit	PPP1CB	327	37187		7	7
P36873	Serine/threonine-protein phosphatase PP1-gamma catalytic subunit	PPP1CC	323	36984	3	3	6
P30153	Serine/threonine-protein phosphatase 2A 65 kDa regulatory subunit A alpha isoform	PPP2R1A	589	65309		13	13
P63151	Serine/threonine-protein phosphatase 2A 55 kDa regulatory subunit B alpha isoform	PPP2R2A	447	51692		2	2
Q969Q6	Serine/threonine-protein phosphatase 2A regulatory subunit B'' subunit gamma	PPP2R3C	453	53316	1	1	2
P50897	Palmitoyl-protein thioesterase 1	PPT1	306	34193	21	27	48
Q06830	Peroxiredoxin-1	PRDX1	199	22110	248	247	495
P32119	Peroxiredoxin-2	PRDX2	198	21892	69	125	194
Q13162	Peroxiredoxin-4	PRDX4	271	30540	146	126	272
P30044	Peroxiredoxin-5, mitochondrial	PRDX5	214	22086	118	164	282
P30041	Peroxiredoxin-6	PRDX6	224	25035	16	76	92
P14314	Glucosidase 2 subunit beta	PRKCSH	528	59425	238	153	391
Q9NR22	Protein arginine N-methyltransferase 8	PRMT8	394	45291	4	6	10
P04156	Major prion protein	PRNP	253	27661	5	6	11
O43490	Prominin-1	PROM1	865	97202	116	220	336
Q6MZM9	Proline-rich protein 27	PRR27	219	22720	484	354	838
Q16378	Proline-rich protein 4	PRR4	134	15097	3501	2218	5719
Q9GZN4	Brain-specific serine protease 4	PRSS22	317	33732	1	8	9
O95084	Serine protease 23	PRSS23	383	43001		1	1
P35030	Trypsin-3	PRSS3	304	32529		5	5
Q16651	Prostasin	PRSS8	343	36431	136	84	220
P24158	Myeloblastin	PRTN3	256	27807	24	24	48
P07602	Prosaposin	PSAP	524	58113	677	559	1236
Q6NUJ1	Proactivator polypeptide-like 1	PSAPL1	521	56627	44	44	88
O43653	Prostate stem cell antigen	PSCA	114	11959	60	84	144
P25786	Proteasome subunit alpha type-1	PSMA1	263	29556	13	46	59
P25787	Proteasome subunit alpha type-2	PSMA2	234	25899		20	20
P25788	Proteasome subunit alpha type-3	PSMA3	255	28433		21	21
P25789	Proteasome subunit alpha type-4	PSMA4	261	29484		7	7
P28066	Proteasome subunit alpha type-5	PSMA5	241	26411	7	27	34
P60900	Proteasome subunit alpha type-6	PSMA6	246	27399		7	7
O14818	Proteasome subunit alpha type-7	PSMA7	248	27887	4	12	16
P20618	Proteasome subunit beta type-1	PSMB1	241	26489		25	25
P49721	Proteasome subunit beta type-2	PSMB2	201	22836		7	7
P49720	Proteasome subunit beta type-3	PSMB3	205	22949		1	1
P28070	Proteasome subunit beta type-4	PSMB4	264	29204		10	10
P28074	Proteasome subunit beta type-5	PSMB5	263	28480		7	7
Q99436	Proteasome subunit beta type-7	PSMB7	277	29965		4	4
P28062	Proteasome subunit beta type-8	PSMB8	276	30354	3	10	13
P17980	26S proteasome regulatory subunit 6A	PSMC3	439	49204		10	10
P62333	26S proteasome regulatory subunit 10B	PSMC6	389	44173		15	15
Q13200	26S proteasome non-ATPase regulatory subunit 2	PSMD2	908	100200		3	3
P55036	26S proteasome non-ATPase regulatory subunit 4	PSMD4	377	40737		2	2
P51665	26S proteasome non-ATPase regulatory subunit 7	PSMD7	324	37025		4	4
Q06323	Proteasome activator complex subunit 1	PSME1	249	28723		27	27
Q9UL46	Proteasome activator complex subunit 2	PSME2	239	27402		33	33
Q14914	Prostaglandin reductase 1	PTGR1	329	35870		14	14
P01270	Parathyroid hormone	PTH	115	12861		1	1
Q06124	Tyrosine-protein phosphatase non-receptor type 11	PTPN11	593	68011		3	3
Q12913	Receptor-type tyrosine-protein phosphatase eta	PTPRJ	1337	145941		4	4
O14522	Receptor-type tyrosine-protein phosphatase T	PTPRT	1441	162133			0
Q3MIT2	tRNA pseudouridine synthase Pus10	PUS10	529	60244	2	10	12
Q9ULZ3	Apoptosis-associated speck-like protein containing a CARD	PYCARD	195	21627	5	10	15
P11216	Glycogen phosphorylase, brain form	PYGB	843	96696		23	23
P06737	Glycogen phosphorylase, liver form	PYGL	847	97149		49	49
P11217	Glycogen phosphorylase, muscle form	PYGM	842	97092		5	5
Q16769	Glutaminyl-peptide cyclotransferase	QPCT	361	40877	3	25	28
O00391	Sulfhydryl oxidase 1	QSOX1	747	82578	282	260	542
P61026	Ras-related protein Rab-10	RAB10	200	22541		12	12
P61106	Ras-related protein Rab-14	RAB14	215	23897	3	12	15
Q92928	Putative Ras-related protein Rab-1C	RAB1C	201	22017			0
O14966	Ras-related protein Rab-7L1	RAB29	203	23155		1	1
P61019	Ras-related protein Rab-2A	RAB2A	212	23546		11	11
Q96DA2	Ras-related protein Rab-39B	RAB39B	213	24622		6	6
O95716	Ras-related protein Rab-3D	RAB3D	219	24267	7		7
Q86YS6	Ras-related protein Rab-43	RAB43	212	23339	2	9	11
P61018	Ras-related protein Rab-4B	RAB4B	213	23587	2	6	8
P20340	Ras-related protein Rab-6A	RAB6A	208	23593	2		2
P61006	Ras-related protein Rab-8A	RAB8A	207	23668	13	23	36
Q92930	Ras-related protein Rab-8B	RAB8B	207	23584		8	8
Q5R372	Rab GTPase-activating protein 1-like	RABGAP1L	815	92513		2	2
Q9UJ41	Rab5 GDP/GTP exchange factor	RABGEF1	491	56891	1		1
P63000	Ras-related C3 botulinum toxin substrate 1	RAC1	192	21450		20	20
P15153	Ras-related C3 botulinum toxin substrate 2	RAC2	192	21429	16	7	23
P54727	UV excision repair protein RAD23 homolog B	RAD23B	409	43171		1	1
Q2PPJ7	Ral GTPase-activating protein subunit alpha-2	RALGAPA2	1873	210768	3		3
P62826	GTP-binding nuclear protein Ran	RAN	216	24423		2	2
P49792	E3 SUMO-protein ligase RanBP2	RANBP2	3224	358201	5		5
P62834	Ras-related protein Rap-1A	RAP1A	184	20987		1	1
A6NIZ1	Ras-related protein Rap-1b-like protein	RAP1BL	184	20925	8		8
P49788	Retinoic acid receptor responder protein 1	RARRES1	294	33285	459	215	674
Q9UJF2	Ras GTPase-activating protein nGAP	RASAL2	1139	128557	5		5
P28749	Retinoblastoma-like protein 1	RBL1	1068	120847	3	4	7
P02753	Retinol-binding protein 4	RBP4	201	23010	37	23	60
Q5TC82	Roquin-1	RC3H1	1133	125736	4		4
Q15293	Reticulocalbin-1	RCN1	331	38890	54	72	126
Q8IZ40	REST corepressor 2	RCOR2	523	58012	1		1
P35241	Radixin	RDX	583	68564	10	101	111
A6NKT7	RanBP2-like and GRIP domain-containing protein 3	RGPD3	1758	197486	3		3
P61586	Transforming protein RhoA	RHOA	193	21768	25	63	88
P08134	Rho-related GTP-binding protein RhoC	RHOC	193	22006	4	25	29
P12724	Eosinophil cationic protein	RNASE3	160	18385	5	5	10
P34096	Ribonuclease 4	RNASE4	147	16840	316	251	567
Q9H1E1	Ribonuclease 7	RNASE7	156	17419	18	67	85
O00584	Ribonuclease T2	RNASET2	256	29481	264	322	586
P13489	Ribonuclease inhibitor	RNH1	461	49974	7	36	43
P26373	Large ribosomal subunit protein eL13	RPL13	211	24261		1	1
P61313	Large ribosomal subunit protein eL15	RPL15	204	24146		5	5
P18621	Large ribosomal subunit protein uL22	RPL17	184	21397	11		11
P84098	Large ribosomal subunit protein eL19	RPL19	196	23466		6	6
P62829	Large ribosomal subunit protein uL14	RPL23	140	14865		5	5
P46776	Large ribosomal subunit protein uL15	RPL27A	148	16561		5	5
P47914	Large ribosomal subunit protein eL29	RPL29	159	17752		1	1
P39023	Large ribosomal subunit protein uL3	RPL3	403	46109		7	7
P62888	Large ribosomal subunit protein eL30	RPL30	115	12784		9	9
P62910	Large ribosomal subunit protein eL32	RPL32	135	15860		5	5
P46777	Large ribosomal subunit protein uL18	RPL5	297	34363		9	9
P62424	Large ribosomal subunit protein eL8	RPL7A	266	29996		17	17
P05388	Large ribosomal subunit protein uL10	RPLP0	317	34274		2	2
P05386	Large ribosomal subunit protein P1	RPLP1	114	11514	4	15	19
P05387	Large ribosomal subunit protein P2	RPLP2	115	11665		7	7
P46783	Small ribosomal subunit protein eS10	RPS10	165	18898		7	7
P62280	Small ribosomal subunit protein uS17	RPS11	158	18431		9	9
P25398	Small ribosomal subunit protein eS12	RPS12	132	14515		3	3
P62277	Small ribosomal subunit protein uS15	RPS13	151	17222		2	2
P08708	Small ribosomal subunit protein eS17	RPS17	135	15550		1	1
P62269	Small ribosomal subunit protein uS13	RPS18	152	17719		1	1
P60866	Small ribosomal subunit protein uS10	RPS20	119	13373		14	14
P62854	Small ribosomal subunit protein eS26	RPS26	115	13015			0
P42677	Small ribosomal subunit protein eS27	RPS27	84	9461			0
P23396	Small ribosomal subunit protein uS3	RPS3	243	26688		6	6
P61247	Small ribosomal subunit protein eS1	RPS3A	264	29945		7	7
P62701	Small ribosomal subunit protein eS4, X isoform	RPS4X	263	29598		11	11
P46782	Small ribosomal subunit protein uS7	RPS5	204	22876		4	4
P62753	Small ribosomal subunit protein eS6	RPS6	249	28681		12	12
P62241	Small ribosomal subunit protein eS8	RPS8	208	24205		6	6
A0A8I5KQE6	Small ribosomal subunit protein uS2B	RPSA2	295	32909			0
Q9P2E9	Ribosome-binding protein 1	RRBP1	1410	152456		5	5
P48443	Retinoic acid receptor RXR-gamma	RXRG	463	50871	1		1
P60903	Protein S100-A10	S100A10	97	11203	9	13	22
P31949	Protein S100-A11	S100A11	105	11740	196	171	367
P80511	Protein S100-A12	S100A12	92	10575	20	35	55
Q9HCY8	Protein S100-A14	S100A14	104	11662	45	56	101
Q96FQ6	Protein S100-A16	S100A16	103	11801	6	22	28
P29034	Protein S100-A2	S100A2	98	11117		2	2
P26447	Protein S100-A4	S100A4	101	11728	325	227	552
P06703	Protein S100-A6	S100A6	90	10180	138	111	249
P31151	Protein S100-A7	S100A7	101	11471	139	155	294
P05109	Protein S100-A8	S100A8	93	10834	431	276	707
P06702	Protein S100-A9	S100A9	114	13242	533	332	865
P25815	Protein S100-P	S100P	95	10400	37	92	129
P0DJI8	Serum amyloid A-1 protein	SAA1	122	13532	144	79	223
P0DJI9	Serum amyloid A-2 protein	SAA2	122	13527	45	39	84
P35542	Serum amyloid A-4 protein	SAA4	130	14747	3		3
Q6NSI8	SANT and BTB domain regulator of class switch recombination	SANBR	718	82007	13		13
Q9BW04	Specifically androgen-regulated gene protein	SARG	601	63964		17	17
Q6UWP8	Suprabasin	SBSN	590	60541	32	65	97
O95171	Sciellin	SCEL	688	77552	21	115	136
O95968	Secretoglobin family 1D member 1	SCGB1D1	90	9898	2317	1615	3932
O75556	Mammaglobin-B	SCGB2A1	95	10884	4844	3973	8817
Q13296	Mammaglobin-A	SCGB2A2	93	10499	68	25	93
Q96QR1	Secretoglobin family 3A member 1	SCGB3A1	104	10100	1	19	20
Q9Y6U3	Scinderin	SCIN	715	80489		14	14
P22307	Sterol carrier protein 2	SCP2	547	58994	1	1	2
Q12765	Secernin-1	SCRN1	414	46382		1	1
O00560	Syntenin-1	SDCBP	298	32444	15	62	77
Q9BRK5	45 kDa calcium-binding protein	SDF4	362	41807	246	298	544
Q8NEX9	Short-chain dehydrogenase/reductase family 9C member 7	SDR9C7	313	35263	1	11	12
Q13228	Methanethiol oxidase	SELENBP1	472	52391	2	71	73
O60613	Selenoprotein F	SELENOF	165	17942	1	3	4
Q8WWX9	Selenoprotein M	SELENOM	145	16082		3	3
P49908	Selenoprotein P	SELENOP	381	41673		1	1
O15041	Semaphorin-3E	SEMA3E	775	89228	15	38	53
Q8NFY4	Semaphorin-6D	SEMA6D	1073	119872	5		5
P04279	Semenogelin-1	SEMG1	462	52131			0
Q16181	Septin-7	SEPTIN7	437	50680		1	1
P01009	Alpha-1-antitrypsin	SERPINA1	418	46737	728	477	1205
Q8IW75	Serpin A12	SERPINA12	414	47175		1	1
P01011	Alpha-1-antichymotrypsin	SERPINA3	423	47651	515	404	919
P30740	Leukocyte elastase inhibitor	SERPINB1	379	42742	397	386	783
Q96P63	Serpin B12	SERPINB12	405	46276	26	115	141
P29508	Serpin B3	SERPINB3	390	44565	197	292	489
P48594	Serpin B4	SERPINB4	390	44854		31	31
P36952	Serpin B5	SERPINB5	375	42100	39	46	85
P50452	Serpin B8	SERPINB8	374	42767	2		2
P50453	Serpin B9	SERPINB9	376	42404	30	17	47
P01008	Antithrombin-III	SERPINC1	464	52602	34	17	51
P36955	Pigment epithelium-derived factor	SERPINF1	418	46312	24	23	47
P05155	Plasma protease C1 inhibitor	SERPING1	500	55154	39	99	138
Q99574	Neuroserpin	SERPINI1	410	46427	146	149	295
Q7Z333	Probable helicase senataxin	SETX	2677	302879	2		2
P31947	14-3-3 protein sigma	SFN	248	27774	181	159	340
Q8N474	Secreted frizzled-related protein 1	SFRP1	314	35386	926	621	1547
Q9H299	SH3 domain-binding glutamic acid-rich-like protein 3	SH3BGRL3	93	10438	1	1	2
Q99963	Endophilin-A3	SH3GL3	347	39285		36	36
Q8TEC5	E3 ubiquitin-protein ligase SH3RF2	SH3RF2	729	79320	2		2
Q9HAT2	Sialate O-acetylesterase	SIAE	523	58315		35	35
Q9H173	Nucleotide exchange factor SIL1	SIL1	461	52085	48	132	180
Q8N1H7	Protein SIX6OS1	SIX6OS1	587	68166	4		4
Q7LBE3	Solute carrier family 26 member 9	SLC26A9	791	86988		2	2
O95436	Sodium-dependent phosphate transport protein 2B	SLC34A2	690	75759	49	76	125
Q9HBR0	Solute carrier family 38 member 10	SLC38A10	1119	119762	14	18	32
P08195	Amino acid transporter heavy chain SLC3A2	SLC3A2	630	67994	3	7	10
Q8N695	Sodium-coupled monocarboxylate transporter 1	SLC5A8	610	66578		1	1
O75094	Slit homolog 3 protein	SLIT3	1523	167712	26	32	58
Q9H2G2	STE20-like serine/threonine-protein kinase	SLK	1235	142695	15	38	53
P03973	Antileukoproteinase	SLPI	132	14326	1220	794	2014
Q8NDV3	Structural maintenance of chromosomes protein 1B	SMC1B	1235	143788	2		2
Q96Q15	Serine/threonine-protein kinase SMG1	SMG1	3661	410501		2	2
Q99954	Submaxillary gland androgen-regulated protein 3A	SMR3A	134	14048		35	35
P02814	Submaxillary gland androgen-regulated protein 3B	SMR3B	79	8188	563	500	1063
Q9Y5X0	Sorting nexin-10	SNX10	201	23598		1	1
P00441	Superoxide dismutase [Cu-Zn]	SOD1	154	15936		4	4
P08294	Extracellular superoxide dismutase [Cu-Zn]	SOD3	240	25851		8	8
Q00796	Sorbitol dehydrogenase	SORD	357	38325		12	12
Q6X4U4	Sclerostin domain-containing protein 1	SOSTDC1	206	23307		11	11
Q2M3V2	Ankyrin repeat domain-containing protein SOWAHA	SOWAHA	549	57409	2		2
Q14515	SPARC-like protein 1	SPARCL1	664	75208	597	525	1122
O43278	Kunitz-type protease inhibitor 1	SPINT1	529	58398	1	7	8
Q9BQ16	Testican-3	SPOCK3	436	49429		21	21
P35321	Cornifin-A	SPRR1A	89	9877	88	120	208
P22528	Cornifin-B	SPRR1B	89	9888	77	115	192
P22531	Small proline-rich protein 2E	SPRR2E	72	7855	24	42	66
Q9UBC9	Small proline-rich protein 3	SPRR3	169	18154	68	32	100
O43609	Protein sprouty homolog 1	SPRY1	319	35122	5		5
Q13813	Spectrin alpha chain, non-erythrocytic 1	SPTAN1	2472	284538		8	8
O15020	Spectrin beta chain, non-erythrocytic 2	SPTBN2	2390	271323		12	12
P08240	Signal recognition particle receptor subunit alpha	SRPRA	638	69811		5	5
P50502	Hsc70-interacting protein	ST13	369	41332			0
Q11201	CMP-N-acetylneuraminate-beta-galactosamide-alpha-2,3-sialyltransferase 1	ST3GAL1	340	39075	60	86	146
Q11206	CMP-N-acetylneuraminate-beta-galactosamide-alpha-2,3-sialyltransferase 4	ST3GAL4	333	38045	1		1
P15907	Beta-galactoside alpha-2,6-sialyltransferase 1	ST6GAL1	406	46605	26	52	78
Q969X2	Alpha-N-acetylgalactosaminide alpha-2,6-sialyltransferase 6	ST6GALNAC6	333	38068	3	7	10
P02808	Statherin	STATH	62	7304	7	1	8
O95793	Double-stranded RNA-binding protein Staufen homolog 1	STAU1	577	63182		6	6
Q8NFT2	Metalloreductase STEAP2	STEAP2	490	56056	137	138	275
Q687X5	Metalloreductase STEAP4	STEAP4	459	51981	7	6	13
P31948	Stress-induced-phosphoprotein 1	STIP1	543	62639		9	9
O00506	Serine/threonine-protein kinase 25	STK25	426	48112			0
P27105	Stomatin	STOM	288	31731	18	39	57
Q8IWU5	Extracellular sulfatase Sulf-2	SULF2	870	100455	3	2	5
Q8NBJ7	Inactive C-alpha-formylglycine-generating enzyme 2	SUMF2	301	33843	33	58	91
P09758	Tumor-associated calcium signal transducer 2	TACSTD2	323	35709	21	29	50
P21675	Transcription initiation factor TFIID subunit 1	TAF1	1893	214712	51	33	84
Q8IZX4	Transcription initiation factor TFIID subunit 1-like	TAF1L	1826	207300	25		25
P37802	Transgelin-2	TAGLN2	199	22391	10	42	52
Q9UI15	Transgelin-3	TAGLN3	199	22473		2	2
P37837	Transaldolase	TALDO1	337	37540	45	54	99
Q9BTW9	Tubulin-specific chaperone D	TBCD	1192	132600	4		4
P20061	Transcobalamin-1	TCN1	433	48207	810	453	1263
P17987	T-complex protein 1 subunit alpha	TCP1	556	60344		33	33
Q96IP4	Terminal nucleotidyltransferase 5A	TENT5A	442	49666	1	1	2
Q96A09	Terminal nucleotidyltransferase 5B	TENT5B	425	46688	4		4
P02787	Serotransferrin	TF	698	77050	1730	959	2689
P04155	Trefoil factor 1	TFF1	84	9149	39	40	79
Q07654	Trefoil factor 3	TFF3	80	8641	9	34	43
Q15582	Transforming growth factor-beta-induced protein ig-h3	TGFBI	683	74681	1		1
P22735	Protein-glutamine gamma-glutamyltransferase K	TGM1	817	89787	2	39	41
P21980	Protein-glutamine gamma-glutamyltransferase 2	TGM2	687	77329	50	227	277
Q08188	Protein-glutamine gamma-glutamyltransferase E	TGM3	693	76632	48	92	140
P07996	Thrombospondin-1	THBS1	1170	129383	133	199	332
P35442	Thrombospondin-2	THBS2	1172	129991	32	58	90
P49746	Thrombospondin-3	THBS3	956	104201		3	3
Q6ZMP0	Thrombospondin type-1 domain-containing protein 4	THSD4	1018	112450		3	3
P01033	Metalloproteinase inhibitor 1	TIMP1	207	23171	385	257	642
P16035	Metalloproteinase inhibitor 2	TIMP2	220	24399	30	46	76
Q9GZM7	Tubulointerstitial nephritis antigen-like	TINAGL1	467	52387	25	67	92
Q9UDY2	Tight junction protein ZO-2	TJP2	1190	133958		1	1
Q3LXA3	Triokinase/FMN cyclase	TKFC	575	58947		9	9
P29401	Transketolase	TKT	623	67878	41	109	150
Q9Y490	Talin-1	TLN1	2541	269765		1	1
O60603	Toll-like receptor 2	TLR2	784	89838	2	19	21
P49755	Transmembrane emp24 domain-containing protein 10	TMED10	219	24976		5	5
Q9Y3B3	Transmembrane emp24 domain-containing protein 7	TMED7	224	25172		1	1
A6NKL6	Transmembrane protein 200C	TMEM200C	621	63928	5	7	12
Q9BXS4	Transmembrane protein 59	TMEM59	323	36223		6	6
Q9NYL9	Tropomodulin-3	TMOD3	352	39595		1	1
Q86T26	Transmembrane protease serine 11B	TMPRSS11B	416	46337	13	32	45
Q9UL52	Transmembrane protease serine 11E	TMPRSS11E	423	47696		1	1
P63313	Thymosin beta-10	TMSB10	44	5026		4	4
P62328	Thymosin beta-4	TMSB4X	44	5053	1	22	23
Q92956	Tumor necrosis factor receptor superfamily member 14	TNFRSF14	283	30392		1	1
P50591	Tumor necrosis factor ligand superfamily member 10	TNFSF10	281	32509	18	28	46
O75888	Tumor necrosis factor ligand superfamily member 13	TNFSF13	250	27433	56	75	131
Q9H0E2	Toll-interacting protein	TOLLIP	274	30282		8	8
Q5JTV8	Torsin-1A-interacting protein 1	TOR1AIP1	583	66248		5	5
P60174	Triosephosphate isomerase	TPI1	249	26669	270	252	522
P09493	Tropomyosin alpha-1 chain	TPM1	284	32709		8	8
P07951	Tropomyosin beta chain	TPM2	284	32851	8	43	51
P06753	Tropomyosin alpha-3 chain	TPM3	285	32950	40	114	154
P67936	Tropomyosin alpha-4 chain	TPM4	248	28522	4	81	85
O14773	Tripeptidyl-peptidase 1	TPP1	563	61248	130	191	321
P13693	Translationally-controlled tumor protein	TPT1	172	19595	2	4	6
P01848	T cell receptor alpha chain constant	TRAC	140	15717	2		2
Q9Y4K3	TNF receptor-associated factor 6	TRAF6	522	59573	1		1
Q12931	Heat shock protein 75 kDa, mitochondrial	TRAP1	704	80110		6	6
Q14134	Tripartite motif-containing protein 29	TRIM29	588	65835		12	12
Q7L0Y3	tRNA methyltransferase 10 homolog C	TRMT10C	403	47347		5	5
O60635	Tetraspanin-1	TSPAN1	241	26301	3	17	20
Q8NFU3	Thiosulfate:glutathione sulfurtransferase	TSTD1	115	12530	1	19	20
P02766	Transthyretin	TTR	147	15887	2	8	10
Q71U36	Tubulin alpha-1A chain	TUBA1A	451	50136	9		9
P68363	Tubulin alpha-1B chain	TUBA1B	451	50152	49	57	106
Q9BQE3	Tubulin alpha-1C chain	TUBA1C	449	49895		25	25
P0DPH7	Tubulin alpha-3C chain	TUBA3C	450	49960	30		30
Q9H853	Putative tubulin-like protein alpha-4B	TUBA4B	241	27551		3	3
A6NHL2	Tubulin alpha chain-like 3	TUBAL3	446	49909		2	2
P07437	Tubulin beta chain	TUBB	444	49671	108	163	271
Q13885	Tubulin beta-2A chain	TUBB2A	445	49907			0
Q9BVA1	Tubulin beta-2B chain	TUBB2B	445	49953		21	21
Q13509	Tubulin beta-3 chain	TUBB3	450	50433		13	13
P04350	Tubulin beta-4A chain	TUBB4A	444	49586	17	9	26
P68371	Tubulin beta-4B chain	TUBB4B	445	49831	198	212	410
Q9BUF5	Tubulin beta-6 chain	TUBB6	446	49857	21	94	115
A6NNZ2	Tubulin beta 8B	TUBB8B	444	49573	11	4	15
P10599	Thioredoxin	TXN	105	11737	190	149	339
Q9BRA2	Thioredoxin domain-containing protein 17	TXNDC17	123	13941		11	11
Q8NBS9	Thioredoxin domain-containing protein 5	TXNDC5	432	47629		2	2
P19971	Thymidine phosphorylase	TYMP	482	49955	11	70	81
P22314	Ubiquitin-like modifier-activating enzyme 1	UBA1	1058	117849	1	34	35
P62987	Ubiquitin-ribosomal protein eL40 fusion protein	UBA52	128	14728	23	34	57
P0CG47	Polyubiquitin-B	UBB	229	25762	2		2
P61088	Ubiquitin-conjugating enzyme E2 N	UBE2N	152	17138		5	5
Q16851	UTP--glucose-1-phosphate uridylyltransferase	UGP2	508	56940		1	1
Q9H3U1	Protein unc-45 homolog A	UNC45A	944	103077	20		20
O75841	Uroplakin-1b	UPK1B	260	29643	22	19	41
B0FP48	Uroplakin-3b-like protein 1	UPK3BL1	263	28385	34		34
O60763	General vesicular transport factor p115	USO1	962	107895		12	12
Q9HBJ7	Ubiquitin carboxyl-terminal hydrolase 29	USP29	922	104156	2	2	4
P45974	Ubiquitin carboxyl-terminal hydrolase 5	USP5	858	95786		10	10
Q8TAA9	Vang-like protein 1	VANGL1	524	59975		1	1
P18206	Vinculin	VCL	1134	123799		8	8
P55072	Transitional endoplasmic reticulum ATPase	VCP	806	89322		42	42
P21796	Voltage-dependent anion-selective channel protein 1	VDAC1	283	30773		6	6
P45880	Voltage-dependent anion-selective channel protein 2	VDAC2	294	31566		2	2
P08670	Vimentin	VIM	466	53652	62	152	214
Q7Z5L0	Vitelline membrane outer layer protein 1 homolog	VMO1	202	21534	2		2
Q7Z7G8	Intermembrane lipid transfer protein VPS13B	VPS13B	4022	448667		5	5
Q709C8	Intermembrane lipid transfer protein VPS13C	VPS13C	3753	422393	5		5
Q96QK1	Vacuolar protein sorting-associated protein 35	VPS35	796	91707		4	4
Q9H9H4	Vacuolar protein sorting-associated protein 37B	VPS37B	285	31307		1	1
O75351	Vacuolar protein sorting-associated protein 4B	VPS4B	444	49302		8	8
Q8N1B4	Vacuolar protein sorting-associated protein 52 homolog	VPS52	723	82221	4	12	16
Q86VR7	V-set and immunoglobulin domain-containing protein 10-like	VSIG10L	867	91625	9	8	17
Q9NP79	Vacuolar protein sorting-associated protein VTA1 homolog	VTA1	307	33879	1	6	7
Q7Z7D3	V-set domain-containing T-cell activation inhibitor 1	VTCN1	282	30878		6	6
P04004	Vitronectin	VTN	478	54306	97	86	183
Q6PCB0	von Willebrand factor A domain-containing protein 1	VWA1	445	46804	19	36	55
P23381	Tryptophan--tRNA ligase, cytoplasmic	WARS1	471	53165		18	18
O75083	WD repeat-containing protein 1	WDR1	606	66194	22	59	81
Q8WWY7	WAP four-disulfide core domain protein 12	WFDC12	111	12050	3	15	18
Q14508	WAP four-disulfide core domain protein 2	WFDC2	124	12993	101	89	190
Q8TF30	WASP homolog-associated protein with actin, membranes and microtubules	WHAMM	809	90924	14		14
Q9Y3S1	Serine/threonine-protein kinase WNK2	WNK2	2297	242673	4		4
O00755	Protein Wnt-7a	WNT7A	349	39005		3	3
P31946	14-3-3 protein beta/alpha	YWHAB	246	28082	53	89	142
P62258	14-3-3 protein epsilon	YWHAE	255	29174	29	101	130
P61981	14-3-3 protein gamma	YWHAG	247	28303		19	19
Q04917	14-3-3 protein eta	YWHAH	246	28219		5	5
P27348	14-3-3 protein theta	YWHAQ	245	27764	31	67	98
P63104	14-3-3 protein zeta/delta	YWHAZ	245	27745	196	239	435
A8MT70	Zinc finger B-box domain-containing protein 1	ZBBX	800	91426		6	6
Q15916	Zinc finger and BTB domain-containing protein 6	ZBTB6	424	48236	1		1
P61129	Zinc finger CCCH domain-containing protein 6	ZC3H6	1189	131670	5	4	9
A6NM28	Zinc finger protein 92 homolog	ZFP92	416	45791	9		9
Q68DK2	Zinc finger FYVE domain-containing protein 26	ZFYVE26	2539	284601	2		2
Q96DA0	Zymogen granule protein 16 homolog B	ZG16B	208	22739	549	388	937
O15231	Zinc finger protein 185	ZNF185	689	73525	6	7	13
Q9ULM2	Zinc finger protein 490	ZNF490	529	61340		1	1
Q5EBL2	Zinc finger protein 628	ZNF628	1059	110887	3		3
Q5SXM1	Zinc finger protein 678	ZNF678	525	61411	2		2
Q8N1W2	Zinc finger protein 710	ZNF710	664	74461	1		1
A6NNF4	Zinc finger protein 726	ZNF726	616	71359		1	1
Q6ZN11	Zinc finger protein 793	ZNF793	406	46927		1	1
P0DOX2	Immunoglobulin alpha-2 heavy chain		455	48934	4704	2416	7120
P0DOX3	Immunoglobulin delta heavy chain		512	56224	5	7	12
P0DOX5	Immunoglobulin gamma-1 heavy chain		449	49329	644	276	920
P0DOX6	Immunoglobulin mu heavy chain		576	63486	1594	1338	2932
P0DOX7	Immunoglobulin kappa light chain		214	23379	3559	2573	6132
P0DOX8	Immunoglobulin lambda-1 light chain		216	22830	1589	1503	3092

## Sheet: Sorted by total PSMs
Table S4. The 1,301 Tear Proteins Identified in This Study
Note: An integrated list of the 1301 tear proteins identified in this study. This is a summary of all proteins identified across 39 LC-MS/MS datasets from tear samples: 27 from experiments optimizing protein amounts and LC gradients, and 12 from tests involving different urea volumes, with redundant proteins removed.
Protein Accession	Protein Description	Gene symbol	Protein Length	Protein Molecular Weight	Total PSMs from Table S1	Total PSMs from Table S3	Total PSMs in This Study
P02788	Lactotransferrin	LTF	710	78182	39643	31894	71537
P61626	Lysozyme C	LYZ	148	16537	14034	10231	24265
P31025	Lipocalin-1	LCN1	176	19250	10965	9862	20827
P01833	Polymeric immunoglobulin receptor	PIGR	764	83284	9412	8118	17530
P01876	Immunoglobulin heavy constant alpha 1	IGHA1	398	42849	8550	5326	13876
P02768	Albumin	ALB	609	69367	8347	4207	12554
P04264	Keratin, type II cytoskeletal 1	KRT1	644	66039	6831	5544	12375
P12273	Prolactin-inducible protein	PIP	146	16572	7162	4835	11997
Q9GZZ8	Extracellular glycoprotein lacritin	LACRT	138	14246	6066	5048	11114
P98160	Basement membrane-specific heparan sulfate proteoglycan core protein	HSPG2	4391	468835	5274	4193	9467
P25311	Zinc-alpha-2-glycoprotein	AZGP1	298	34259	5868	3242	9110
O75556	Mammaglobin-B	SCGB2A1	95	10884	4844	3973	8817
P01024	Complement C3	C3	1663	187147	5511	3069	8580
P35527	Keratin, type I cytoskeletal 9	KRT9	623	62064	4411	3525	7936
P01036	Cystatin-S	CST4	141	16214	4358	3462	7820
P01834	Immunoglobulin kappa constant	IGKC	107	11765	4559	3001	7560
P0DOX2	Immunoglobulin alpha-2 heavy chain		455	48934	4704	2416	7120
Q9UGM3	Deleted in malignant brain tumors 1 protein	DMBT1	2413	260734	4272	2383	6655
P01877	Immunoglobulin heavy constant alpha 2	IGHA2	391	42334	4308	2254	6562
P13645	Keratin, type I cytoskeletal 10	KRT10	584	58827	3757	2541	6298
P0DOX7	Immunoglobulin kappa light chain		214	23379	3559	2573	6132
P35908	Keratin, type II cytoskeletal 2 epidermal	KRT2	639	65433	3626	2164	5790
Q16378	Proline-rich protein 4	PRR4	134	15097	3501	2218	5719
P13647	Keratin, type II cytoskeletal 5	KRT5	590	62378	3186	1925	5111
P02538	Keratin, type II cytoskeletal 6A	KRT6A	564	60045	2845	1863	4708
Q99935	Opiorphin prepropeptide	OPRPN	248	27216	3004	1620	4624
P48668	Keratin, type II cytoskeletal 6C	KRT6C	564	60025	2767	1764	4531
P01037	Cystatin-SN	CST1	141	16388	2548	1934	4482
P04259	Keratin, type II cytoskeletal 6B	KRT6B	564	60067	2504	1569	4073
O95968	Secretoglobin family 1D member 1	SCGB1D1	90	9898	2317	1615	3932
P02533	Keratin, type I cytoskeletal 14	KRT14	472	51561	2340	1566	3906
P0DOY3	Immunoglobulin lambda constant 3	IGLC3	106	11266	2452	1283	3735
P01871	Immunoglobulin heavy constant mu	IGHM	474	51924	2037	1644	3681
P10909	Clusterin	CLU	449	52495	2160	1441	3601
P13646	Keratin, type I cytoskeletal 13	KRT13	458	49588	2220	1340	3560
Q13421	Mesothelin	MSLN	630	68986	2211	1154	3365
P01591	Immunoglobulin J chain	JCHAIN	159	18099	2101	1181	3282
P98088	Mucin-5AC	MUC5AC	5654	585574	917	2262	3179
P0DOX8	Immunoglobulin lambda-1 light chain		216	22830	1589	1503	3092
P22079	Lactoperoxidase	LPO	712	80288	1893	1082	2975
P00450	Ceruloplasmin	CP	1065	122205	1531	1403	2934
P0DOX6	Immunoglobulin mu heavy chain		576	63486	1594	1338	2932
P08779	Keratin, type I cytoskeletal 16	KRT16	473	51268	1684	1194	2878
P14555	Phospholipase A2, membrane associated	PLA2G2A	144	16083	1648	1224	2872
P0DOY2	Immunoglobulin lambda constant 2	IGLC2	106	11294	1028	1803	2831
P02787	Serotransferrin	TF	698	77050	1730	959	2689
P19013	Keratin, type II cytoskeletal 4	KRT4	520	56144	1482	1127	2609
Q08380	Galectin-3-binding protein	LGALS3BP	585	65331	1540	935	2475
P08727	Keratin, type I cytoskeletal 19	KRT19	400	44106	1332	939	2271
P15924	Desmoplakin	DSP	2871	331774	796	1360	2156
Q04695	Keratin, type I cytoskeletal 17	KRT17	432	48106	1220	905	2125
P00738	Haptoglobin	HP	406	45205	1322	692	2014
P03973	Antileukoproteinase	SLPI	132	14326	1220	794	2014
P61769	Beta-2-microglobulin	B2M	119	13715	1209	803	2012
P12035	Keratin, type II cytoskeletal 3	KRT3	628	64417	1169	734	1903
P80303	Nucleobindin-2	NUCB2	420	50223	963	938	1901
P06396	Gelsolin	GSN	782	85697	1098	800	1898
P80188	Neutrophil gelatinase-associated lipocalin	LCN2	198	22588	1105	741	1846
A0M8Q6	Immunoglobulin lambda constant 7	IGLC7	106	11254	933	889	1822
Q01546	Keratin, type II cytoskeletal 2 oral	KRT76	638	65841	1060	637	1697
P07858	Cathepsin B	CTSB	339	37822	951	737	1688
O95678	Keratin, type II cytoskeletal 75	KRT75	551	59560	932	678	1610
P19012	Keratin, type I cytoskeletal 15	KRT15	456	49212	1074	503	1577
Q5XKE5	Keratin, type II cytoskeletal 79	KRT79	535	57836	996	573	1569
P04083	Annexin A1	ANXA1	346	38714	767	796	1563
Q8N474	Secreted frizzled-related protein 1	SFRP1	314	35386	926	621	1547
P60709	Actin, cytoplasmic 1	ACTB	375	41737	1441		1441
P07355	Annexin A2	ANXA2	339	38604	649	737	1386
Q5VSP4	Putative lipocalin 1-like protein 1	LCN1P1	162	17918	474	909	1383
P01034	Cystatin-C	CST3	146	15799	750	538	1288
P09228	Cystatin-SA	CST2	141	16445	510	776	1286
P20061	Transcobalamin-1	TCN1	433	48207	810	453	1263
P07602	Prosaposin	PSAP	524	58113	677	559	1236
P00751	Complement factor B	CFB	764	85533	557	676	1233
P01009	Alpha-1-antitrypsin	SERPINA1	418	46737	728	477	1205
P07339	Cathepsin D	CTSD	412	44552	623	525	1148
Q14515	SPARC-like protein 1	SPARCL1	664	75208	597	525	1122
Q14697	Neutral alpha-glucosidase AB	GANAB	944	106874	580	498	1078
Q86Y46	Keratin, type II cytoskeletal 73	KRT73	540	58923	688	380	1068
P02814	Submaxillary gland androgen-regulated protein 3B	SMR3B	79	8188	563	500	1063
P06733	Alpha-enolase	ENO1	434	47169	439	578	1017
A0A0B4J1X5	Immunoglobulin heavy variable 3-74	IGHV3-74	117	12840	666	345	1011
P05787	Keratin, type II cytoskeletal 8	KRT8	483	53704	598	404	1002
Q02818	Nucleobindin-1	NUCB1	461	53879	467	507	974
Q3SY84	Keratin, type II cytoskeletal 71	KRT71	523	57292	552	392	944
P08603	Complement factor H	CFH	1231	139096	450	493	943
B9A064	Immunoglobulin lambda-like polypeptide 5	IGLL5	214	23063	941		941
Q96DA0	Zymogen granule protein 16 homolog B	ZG16B	208	22739	549	388	937
P0DOX5	Immunoglobulin gamma-1 heavy chain		449	49329	644	276	920
P01011	Alpha-1-antichymotrypsin	SERPINA3	423	47651	515	404	919
P04406	Glyceraldehyde-3-phosphate dehydrogenase	GAPDH	335	36053	473	426	899
Q7Z794	Keratin, type II cytoskeletal 1b	KRT77	578	61901	514	377	891
P01780	Immunoglobulin heavy variable 3-7	IGHV3-7	117	12943	534	342	876
Q5T749	Keratinocyte proline-rich protein	KPRP	579	64136	448	421	869
P06702	Protein S100-A9	S100A9	114	13242	533	332	865
Q8N1N4	Keratin, type II cytoskeletal 78	KRT78	520	56866	436	408	844
Q6MZM9	Proline-rich protein 27	PRR27	219	22720	484	354	838
Q13217	DnaJ homolog subfamily C member 3	DNAJC3	504	57580	391	438	829
P01772	Immunoglobulin heavy variable 3-33	IGHV3-33	117	13074	438	391	829
Q14CN4	Keratin, type II cytoskeletal 72	KRT72	511	55877	499	326	825
P04792	Heat shock protein beta-1	HSPB1	205	22783	471	343	814
A0A0B4J1V0	Immunoglobulin heavy variable 3-15	IGHV3-15	119	12926	491	307	798
P02647	Apolipoprotein A-I	APOA1	267	30778	658	139	797
P30740	Leukocyte elastase inhibitor	SERPINB1	379	42742	397	386	783
P14923	Junction plakoglobin	JUP	745	81745	423	354	777
A0A0B4J1Y9	Immunoglobulin heavy variable 3-72	IGHV3-72	119	13203	483	271	754
P68032	Actin, alpha cardiac muscle 1	ACTC1	377	42019	751		751
Q6UXB2	C-X-C motif chemokine 17	CXCL17	119	13819	402	310	712
Q02413	Desmoglein-1	DSG1	1049	113748	288	420	708
P55058	Phospholipid transfer protein	PLTP	493	54739	410	297	707
P05109	Protein S100-A8	S100A8	93	10834	431	276	707
Q02809	Procollagen-lysine,2-oxoglutarate 5-dioxygenase 1	PLOD1	727	83550	329	351	680
Q7Z3Y8	Keratin, type I cytoskeletal 27	KRT27	459	49822	388	291	679
P15311	Ezrin	EZR	586	69413	237	440	677
P01764	Immunoglobulin heavy variable 3-23	IGHV3-23	117	12582	399	275	674
P49788	Retinoic acid receptor responder protein 1	RARRES1	294	33285	459	215	674
P0DP02	Immunoglobulin heavy variable 3-30-3	IGHV3-30-3	117	12989	271	401	672
P0CF74	Immunoglobulin lambda constant 6	IGLC6	106	11277		657	657
Q15782	Chitinase-3-like protein 2	CHI3L2	390	43501	365	283	648
P01033	Metalloproteinase inhibitor 1	TIMP1	207	23171	385	257	642
Q6S8J3	POTE ankyrin domain family member E	POTEE	1075	121363	248	343	591
P01782	Immunoglobulin heavy variable 3-9	IGHV3-9	118	12945	372	218	590
O00584	Ribonuclease T2	RNASET2	256	29481	264	322	586
P01860	Immunoglobulin heavy constant gamma 3	IGHG3	446	49093	344	238	582
P14618	Pyruvate kinase PKM	PKM	531	57937	211	367	578
Q96S96	Phosphatidylethanolamine-binding protein 4	PEBP4	227	25733	338	236	574
P34096	Ribonuclease 4	RNASE4	147	16840	316	251	567
P01763	Immunoglobulin heavy variable 3-48	IGHV3-48	117	12813	323	234	557
Q99456	Keratin, type I cytoskeletal 12	KRT12	494	53511	310	245	555
P0DP04	Immunoglobulin heavy variable 3-43D	IGHV3-43D	118	13017	338	214	552
P26447	Protein S100-A4	S100A4	101	11728	325	227	552
P08571	Monocyte differentiation antigen CD14	CD14	375	40076	274	272	546
Q5D862	Filaggrin-2	FLG2	2391	248072	211	333	544
Q9BRK5	45 kDa calcium-binding protein	SDF4	362	41807	246	298	544
P05089	Arginase-1	ARG1	322	34735	285	257	542
O00391	Sulfhydryl oxidase 1	QSOX1	747	82578	282	260	542
O43707	Alpha-actinin-4	ACTN4	911	104854	179	361	540
A0A0A0MS15	Immunoglobulin heavy variable 3-49	IGHV3-49	119	13056	335	201	536
P28799	Progranulin	GRN	593	63545	284	249	533
P06312	Immunoglobulin kappa variable 4-1	IGKV4-1	121	13380	322	206	528
P81605	Dermcidin	DCD	110	11284	330	194	524
P60174	Triosephosphate isomerase	TPI1	249	26669	270	252	522
P09211	Glutathione S-transferase P	GSTP1	210	23356	236	279	515
Q92743	Serine protease HTRA1	HTRA1	480	51287	260	255	515
P62937	Peptidyl-prolyl cis-trans isomerase A	PPIA	165	18012	283	232	515
P02774	Vitamin D-binding protein	GC	474	52918	299	209	508
A0A0C4DH72	Immunoglobulin kappa variable 1-6	IGKV1-6	117	12697	303	205	508
P08729	Keratin, type II cytoskeletal 7	KRT7	469	51386	224	282	506
P01619	Immunoglobulin kappa variable 3-20	IGKV3-20	116	12557	289	212	501
P03950	Angiogenin	ANG	147	16550	256	244	500
A0A0B4J1V1	Immunoglobulin heavy variable 3-21	IGHV3-21	117	12840	296	203	499
Q06830	Peroxiredoxin-1	PRDX1	199	22110	248	247	495
P29508	Serpin B3	SERPINB3	390	44565	197	292	489
P05090	Apolipoprotein D	APOD	189	21276	214	261	475
P11021	Endoplasmic reticulum chaperone BiP	HSPA5	654	72333	192	277	469
P20930	Filaggrin	FLG	4061	435180	214	253	467
O60437	Periplakin	PPL	1756	204745	118	320	438
P63104	14-3-3 protein zeta/delta	YWHAZ	245	27745	196	239	435
P35900	Keratin, type I cytoskeletal 20	KRT20	424	48487	269	164	433
P02763	Alpha-1-acid glycoprotein 1	ORM1	201	23540	293	136	429
P31944	Caspase-14	CASP14	242	27680	178	249	427
P07237	Protein disulfide-isomerase	P4HB	508	57116	206	217	423
A0A0J9YX35	Immunoglobulin heavy variable 3-64D	IGHV3-64D	117	12823	215	206	421
P11142	Heat shock cognate 71 kDa protein	HSPA8	646	70898	152	265	417
P01859	Immunoglobulin heavy constant gamma 2	IGHG2	395	43806	280	135	415
P68371	Tubulin beta-4B chain	TUBB4B	445	49831	198	212	410
Q08554	Desmocollin-1	DSC1	894	99987	180	227	407
P35579	Myosin-9	MYH9	1960	226530	65	342	407
P00352	Aldehyde dehydrogenase 1A1	ALDH1A1	501	54862	96	308	404
P62805	Histone H4	H4C1	103	11367	224	178	402
P0DTE7	Alpha-amylase 1B	AMY1B	511	57768	396		396
P04075	Fructose-bisphosphate aldolase A	ALDOA	364	39420	165	226	391
P14314	Glucosidase 2 subunit beta	PRKCSH	528	59425	238	153	391
A0A075B6R2	Immunoglobulin heavy variable 4-4	IGHV4-4	117	12848	166	222	388
Q7Z3Y7	Keratin, type I cytoskeletal 28	KRT28	464	50567	256	131	387
P01768	Immunoglobulin heavy variable 3-30	IGHV3-30	117	12947	386		386
Q86YZ3	Hornerin	HRNR	2850	282389	152	231	383
Q01469	Fatty acid-binding protein 5	FABP5	135	15164	165	217	382
P01861	Immunoglobulin heavy constant gamma 4	IGHG4	396	43832	244	137	381
P02750	Leucine-rich alpha-2-glycoprotein	LRG1	347	38178	147	230	377
P00558	Phosphoglycerate kinase 1	PGK1	417	44615	153	224	377
P01624	Immunoglobulin kappa variable 3-15	IGKV3-15	115	12496	241	135	376
P31949	Protein S100-A11	S100A11	105	11740	196	171	367
Q92896	Golgi apparatus protein 1	GLG1	1179	134552	125	241	366
A0A0C4DH31	Immunoglobulin heavy variable 1-18	IGHV1-18	117	12820	232	128	360
P13987	CD59 glycoprotein	CD59	128	14177	226	129	355
P01762	Immunoglobulin heavy variable 3-11	IGHV3-11	117	12909	102	253	355
P06310	Immunoglobulin kappa variable 2-30	IGKV2-30	120	13185	202	152	354
P01602	Immunoglobulin kappa variable 1-5	IGKV1-5	117	12782	220	126	346
A0A087WSY6	Immunoglobulin kappa variable 3D-15	IGKV3D-15	115	12534	217	125	342
P31947	14-3-3 protein sigma	SFN	248	27774	181	159	340
P10599	Thioredoxin	TXN	105	11737	190	149	339
O43490	Prominin-1	PROM1	865	97202	116	220	336
Q8NBJ4	Golgi membrane protein 1	GOLM1	401	45333	135	197	332
P07996	Thrombospondin-1	THBS1	1170	129383	133	199	332
Q86X29	Lipolysis-stimulated lipoprotein receptor	LSR	649	71439	172	157	329
P22352	Glutathione peroxidase 3	GPX3	226	25402	201	122	323
A0A0B4J1X8	Immunoglobulin heavy variable 3-43	IGHV3-43	118	13077	153	170	323
P17931	Galectin-3	LGALS3	250	26152	161	162	323
O14773	Tripeptidyl-peptidase 1	TPP1	563	61248	130	191	321
P02790	Hemopexin	HPX	462	51676	235	83	318
Q92817	Envoplakin	EVPL	2033	231602	56	257	313
P31749	RAC-alpha serine/threonine-protein kinase	AKT1	480	55686	188	124	312
Q14118	Dystroglycan 1	DAG1	895	97441	145	160	305
P30101	Protein disulfide-isomerase A3	PDIA3	505	56782	120	175	295
Q99574	Neuroserpin	SERPINI1	410	46427	146	149	295
P31151	Protein S100-A7	S100A7	101	11471	139	155	294
P02749	Beta-2-glycoprotein 1	APOH	345	38298	152	141	293
Q96BQ1	Protein FAM3D	FAM3D	224	24963	181	111	292
A0A0C4DH32	Immunoglobulin heavy variable 3-20	IGHV3-20	117	12673	189	103	292
Q9UBG3	Cornulin	CRNN	495	53533	107	181	288
P01766	Immunoglobulin heavy variable 3-13	IGHV3-13	116	12506	154	134	288
P19957	Elafin	PI3	117	12270	138	145	283
P02545	Prelamin-A/C	LMNA	664	74140	60	222	282
P30044	Peroxiredoxin-5, mitochondrial	PRDX5	214	22086	118	164	282
P59665	Neutrophil defensin 1	DEFA1	94	10201	277		277
P21980	Protein-glutamine gamma-glutamyltransferase 2	TGM2	687	77329	50	227	277
Q8NFT2	Metalloreductase STEAP2	STEAP2	490	56056	137	138	275
O43852	Calumenin	CALU	315	37107	129	144	273
Q13162	Peroxiredoxin-4	PRDX4	271	30540	146	126	272
P08758	Annexin A5	ANXA5	320	35937	84	187	271
P07437	Tubulin beta chain	TUBB	444	49671	108	163	271
P05164	Myeloperoxidase	MPO	745	83869	156	112	268
P0DMV8	Heat shock 70 kDa protein 1A	HSPA1A	641	70052	266		266
O00299	Chloride intracellular channel protein 1	CLIC1	241	26923	118	146	264
P30838	Aldehyde dehydrogenase, dimeric NADP-preferring	ALDH3A1	453	50395	93	170	263
Q7Z406	Myosin-14	MYH14	1995	227868	40	222	262
P07686	Beta-hexosaminidase subunit beta	HEXB	556	63137	91	167	258
A0A0B4J1V6	Immunoglobulin heavy variable 3-73	IGHV3-73	119	12858	101	156	257
A0A0C4DH36	Probable non-functional immunoglobulin heavy variable 3-38	IGHV3-38	116	12759	176	78	254
P06703	Protein S100-A6	S100A6	90	10180	138	111	249
Q7Z3Z0	Keratin, type I cytoskeletal 25	KRT25	450	49318	79	166	245
P23528	Cofilin-1	CFL1	166	18502	88	156	244
A0A0C4DH34	Immunoglobulin heavy variable 4-28	IGHV4-28	117	13124	124	120	244
Q13835	Plakophilin-1	PKP1	747	82861	89	155	244
P01700	Immunoglobulin lambda variable 1-47	IGLV1-47	117	12284	131	110	241
A0A0C4DH67	Immunoglobulin kappa variable 1-8	IGKV1-8	115	12537	158	81	239
P02675	Fibrinogen beta chain	FGB	491	55928	169	68	237
P61916	NPC intracellular cholesterol transporter 2	NPC2	151	16570	70	166	236
P02765	Alpha-2-HS-glycoprotein	AHSG	367	39341	108	127	235
A0A075B6K4	Immunoglobulin lambda variable 3-10	IGLV3-10	115	12441	143	92	235
P0C0L4	Complement C4-A	C4A	1744	192784	70	160	230
A0A075B6S5	Immunoglobulin kappa variable 1-27	IGKV1-27	117	12711	122	107	229
A0A075B6P5	Immunoglobulin kappa variable 2-28	IGKV2-28	120	12957	227		227
P0DTE1	Probable non-functional immunoglobulin heavy variable 3-38-3	IGHV3-38-3	115	12671	122	103	225
A0A0A0MRZ8	Immunoglobulin kappa variable 3D-11	IGKV3D-11	115	12625	224		224
O95994	Anterior gradient protein 2 homolog	AGR2	175	19979	56	167	223
P0CG38	POTE ankyrin domain family member I	POTEI	1075	121282	85	138	223
P0DJI8	Serum amyloid A-1 protein	SAA1	122	13532	144	79	223
Q13510	Acid ceramidase	ASAH1	395	44660	73	149	222
A0A0C4DH25	Immunoglobulin kappa variable 3D-20	IGKV3D-20	116	12515	154	68	222
Q13438	Protein-9	OS9	667	75562	93	127	220
Q16651	Prostasin	PRSS8	343	36431	136	84	220
P23284	Peptidyl-prolyl cis-trans isomerase B	PPIB	216	23743	43	175	218
P01023	Alpha-2-macroglobulin	A2M	1474	163290	207	10	217
P01597	Immunoglobulin kappa variable 1-39	IGKV1-39	117	12737	216		216
P08670	Vimentin	VIM	466	53652	62	152	214
P04430	Immunoglobulin kappa variable 1-16	IGKV1-16	117	12618	115	98	213
P04746	Pancreatic alpha-amylase	AMY2A	511	57707	149	61	210
P00338	L-lactate dehydrogenase A chain	LDHA	332	36689	90	119	209
P35321	Cornifin-A	SPRR1A	89	9877	88	120	208
P12830	Cadherin-1	CDH1	882	97456	80	123	203
P15328	Folate receptor alpha	FOLR1	257	29819	138	64	202
Q92576	PHD finger protein 3	PHF3	2039	229479	53	145	198
P01717	Immunoglobulin lambda variable 3-25	IGLV3-25	112	12011	103	92	195
Q13867	Bleomycin hydrolase	BLMH	455	52562	82	112	194
P32119	Peroxiredoxin-2	PRDX2	198	21892	69	125	194
O60814	Histone H2B type 1-K	H2BC12	126	13890	193		193
P60660	Myosin light polypeptide 6	MYL6	151	16930	69	124	193
P22528	Cornifin-B	SPRR1B	89	9888	77	115	192
Q8WVQ1	Soluble calcium-activated nucleotidase 1	CANT1	401	44840	87	104	191
Q14508	WAP four-disulfide core domain protein 2	WFDC2	124	12993	101	89	190
A0A0C4DH41	Immunoglobulin heavy variable 4-61	IGHV4-61	118	13066	188		188
P25774	Cathepsin S	CTSS	331	37496	52	132	184
P52209	6-phosphogluconate dehydrogenase, decarboxylating	PGD	483	53140	58	126	184
P04004	Vitronectin	VTN	478	54306	97	86	183
P09237	Matrilysin	MMP7	267	29677	83	99	182
P07900	Heat shock protein HSP 90-alpha	HSP90AA1	732	84660	28	153	181
Q9H173	Nucleotide exchange factor SIL1	SIL1	461	52085	48	132	180
P06331	Immunoglobulin heavy variable 4-34	IGHV4-34	123	13815	52	127	179
A0A075B6S2	Immunoglobulin kappa variable 2D-29	IGKV2D-29	120	13143	178		178
P02652	Apolipoprotein A-II	APOA2	100	11175	139	37	176
P08311	Cathepsin G	CTSG	255	28837	93	83	176
P26038	Moesin	MSN	577	67820	46	130	176
P50395	Rab GDP dissociation inhibitor beta	GDI2	445	50663	34	141	175
P01599	Immunoglobulin kappa variable 1-17	IGKV1-17	117	12779	68	107	175
P68104	Elongation factor 1-alpha 1	EEF1A1	462	50141	174		174
P12259	Coagulation factor V	F5	2224	251701	53	121	174
Q8NCL4	Polypeptide N-acetylgalactosaminyltransferase 6	GALNT6	622	71159	76	97	173
Q9C075	Keratin, type I cytoskeletal 23	KRT23	422	48131	76	97	173
A0A075B6K0	Immunoglobulin lambda variable 3-16	IGLV3-16	115	12466	78	94	172
O14745	Na(+)/H(+) exchange regulatory cofactor NHE-RF1	NHERF1	358	38868	55	116	171
P01743	Immunoglobulin heavy variable 1-46	IGHV1-46	117	12933	67	102	169
Q9Y4L1	Hypoxia up-regulated protein 1	HYOU1	999	111335	39	129	168
P15309	Prostatic acid phosphatase	ACP3	386	44566	64	98	162
Q7RTS7	Keratin, type II cytoskeletal 74	KRT74	529	57865	34	128	162
P19021	Peptidyl-glycine alpha-amidating monooxygenase	PAM	973	108332	80	82	162
A0A0C4DH68	Immunoglobulin kappa variable 2-24	IGKV2-24	120	13079	108	52	160
Q6KB66	Keratin, type II cytoskeletal 80	KRT80	452	50525	65	92	157
P07737	Profilin-1	PFN1	140	15054	62	93	155
P0C0S8	Histone H2A type 1	H2AC11	130	14091	154		154
P06753	Tropomyosin alpha-3 chain	TPM3	285	32950	40	114	154
Q8WUM4	Programmed cell death 6-interacting protein	PDCD6IP	868	96023	50	102	152
P14625	Endoplasmin	HSP90B1	803	92469	43	108	151
A0A0C4DH73	Immunoglobulin kappa variable 1-12	IGKV1-12	117	12645	151		151
P13639	Elongation factor 2	EEF2	858	95338	30	120	150
P29401	Transketolase	TKT	623	67878	41	109	150
P15144	Aminopeptidase N	ANPEP	967	109539	42	106	148
Q02487	Desmocollin-2	DSC2	901	99962	61	87	148
O60888	Protein CutA	CUTA	179	19116	60	87	147
Q11201	CMP-N-acetylneuraminate-beta-galactosamide-alpha-2,3-sialyltransferase 1	ST3GAL1	340	39075	60	86	146
P40925	Malate dehydrogenase, cytoplasmic	MDH1	334	36426	65	80	145
Q9BWS9	Chitinase domain-containing protein 1	CHID1	393	44941	72	72	144
O43653	Prostate stem cell antigen	PSCA	114	11959	60	84	144
Q16630	Cleavage and polyadenylation specificity factor subunit 6	CPSF6	551	59210	125	18	143
P07711	Procathepsin L	CTSL	333	37564	79	64	143
Q96DR8	Mucin-like protein 1	MUCL1	90	9039	67	76	143
O95841	Angiopoietin-related protein 1	ANGPTL1	491	56720	41	101	142
P31946	14-3-3 protein beta/alpha	YWHAB	246	28082	53	89	142
P53634	Dipeptidyl peptidase 1	CTSC	463	51854	69	72	141
A0A0B4J1U7	Immunoglobulin heavy variable 6-1	IGHV6-1	121	13481	37	104	141
Q96P63	Serpin B12	SERPINB12	405	46276	26	115	141
P09958	Furin	FURIN	794	86678	40	100	140
Q8WVV4	Protein POF1B	POF1B	589	68065	44	96	140
Q08188	Protein-glutamine gamma-glutamyltransferase E	TGM3	693	76632	48	92	140
Q08431	Lactadherin	MFGE8	387	43105	49	90	139
P05155	Plasma protease C1 inhibitor	SERPING1	500	55154	39	99	138
O60911	Cathepsin L2	CTSV	334	37329	39	98	137
P15291	Beta-1,4-galactosyltransferase 1	B4GALT1	398	43920	50	86	136
O95171	Sciellin	SCEL	688	77552	21	115	136
O75629	Protein CREG1	CREG1	220	24075	49	84	133
A0A075B6K5	Immunoglobulin lambda variable 3-9	IGLV3-9	115	12332	67	66	133
P08582	Melanotransferrin	MELTF	738	80215	65	68	133
P01709	Immunoglobulin lambda variable 2-8	IGLV2-8	118	12382	65	67	132
P08238	Heat shock protein HSP 90-beta	HSP90AB1	724	83264	24	107	131
A0A0J9YXX1	Immunoglobulin heavy variable 5-10-1	IGHV5-10-1	117	12773	94	37	131
O75888	Tumor necrosis factor ligand superfamily member 13	TNFSF13	250	27433	56	75	131
Q8WXG9	Adhesion G-protein coupled receptor V1	ADGRV1	6306	693082	54	76	130
P62258	14-3-3 protein epsilon	YWHAE	255	29174	29	101	130
P25815	Protein S100-P	S100P	95	10400	37	92	129
Q00610	Clathrin heavy chain 1	CLTC	1675	191613	19	109	128
P68431	Histone H3.1	H3C1	136	15404	128		128
A0A075B6I0	Immunoglobulin lambda variable 8-61	IGLV8-61	122	12814	63	65	128
P0CG39	POTE ankyrin domain family member J	POTEJ	1038	117390	46	81	127
Q15293	Reticulocalbin-1	RCN1	331	38890	54	72	126
P18669	Phosphoglycerate mutase 1	PGAM1	254	28804	43	82	125
O95436	Sodium-dependent phosphate transport protein 2B	SLC34A2	690	75759	49	76	125
A0A0A0MT36	Immunoglobulin kappa variable 6D-21	IGKV6D-21	114	12340	78	45	123
Q9NRJ3	C-C motif chemokine 28	CCL28	127	14280	44	78	122
Q06828	Fibromodulin	FMOD	376	43179	59	63	122
Q99538	Legumain	LGMN	433	49411	34	88	122
O75874	Isocitrate dehydrogenase [NADP] cytoplasmic	IDH1	414	46659	32	87	119
P21741	Midkine	MDK	143	15585	53	66	119
Q5T750	Protein KPLCE	KPLCE	250	26238	63	55	118
Q01459	Di-N-acetylchitobiase	CTBS	385	43760	38	79	117
A0A075B6I9	Immunoglobulin lambda variable 7-46	IGLV7-46	117	12468	75	42	117
P02679	Fibrinogen gamma chain	FGG	453	51512	93	23	116
P01601	Immunoglobulin kappa variable 1D-16	IGKV1D-16	117	12730	67	48	115
Q9NRA1	Platelet-derived growth factor C	PDGFC	345	39029	39	76	115
Q9BUF5	Tubulin beta-6 chain	TUBB6	446	49857	21	94	115
Q9NZT1	Calmodulin-like protein 5	CALML5	146	15892	28	86	114
Q8NES3	Beta-1,3-N-acetylglucosaminyltransferase lunatic fringe	LFNG	379	41773	39	75	114
O00151	PDZ and LIM domain protein 1	PDLIM1	329	36072	18	94	112
P35241	Radixin	RDX	583	68564	10	101	111
P54652	Heat shock-related 70 kDa protein 2	HSPA2	639	70021	3	107	110
P40394	All-trans-retinol dehydrogenase [NAD(+)] ADH7	ADH7	386	41481	45	63	108
P05156	Complement factor I	CFI	583	65750	41	66	107
P23083	Immunoglobulin heavy variable 1-2	IGHV1-2	117	13085	96	10	106
P68363	Tubulin alpha-1B chain	TUBA1B	451	50152	49	57	106
A0A0C4DH35	Probable non-functional immunoglobulin heavy variable 3-35	IGHV3-35	117	12810	63	42	105
P06744	Glucose-6-phosphate isomerase	GPI	558	63147	27	77	104
Q96EU7	C1GALT1-specific chaperone 1	C1GALT1C1	318	36382	52	51	103
P58499	Protein FAM3B	FAM3B	235	25982	47	55	102
P08174	Complement decay-accelerating factor	CD55	381	41400	54	47	101
A0A075B6J9	Immunoglobulin lambda variable 2-18	IGLV2-18	118	12412	45	56	101
Q9HCY8	Protein S100-A14	S100A14	104	11662	45	56	101
Q9UBC9	Small proline-rich protein 3	SPRR3	169	18154	68	32	100
P37837	Transaldolase	TALDO1	337	37540	45	54	99
P30085	UMP-CMP kinase	CMPK1	196	22222		98	98
O43790	Keratin, type II cuticular Hb6	KRT86	486	53501	14	84	98
P27348	14-3-3 protein theta	YWHAQ	245	27764	31	67	98
P04080	Cystatin-B	CSTB	98	11140	54	43	97
Q04609	Glutamate carboxypeptidase 2	FOLH1	750	84331	39	58	97
P01706	Immunoglobulin lambda variable 2-11	IGLV2-11	119	12644	40	57	97
Q6UWP8	Suprabasin	SBSN	590	60541	32	65	97
O75223	Gamma-glutamylcyclotransferase	GGCT	188	21008	20	76	96
P0DP01	Immunoglobulin heavy variable 1-8	IGHV1-8	117	12992	58	38	96
A0A075B6R9	Probable non-functional immunoglobulin kappa variable 2D-24	IGKV2D-24	120	13079	96		96
P07476	Involucrin	IVL	585	68479	24	72	96
P50995	Annexin A11	ANXA11	505	54390	12	83	95
P16401	Histone H1.5	H1-5	226	22580	31	64	95
A0A0C4DH42	Immunoglobulin heavy variable 3-66	IGHV3-66	116	12698	95		95
P01701	Immunoglobulin lambda variable 1-51	IGLV1-51	117	12249	41	54	95
Q99497	Parkinson disease protein 7	PARK7	189	19891	28	67	95
P12109	Collagen alpha-1(VI) chain	COL6A1	1028	108529	37	57	94
Q9UJJ9	N-acetylglucosamine-1-phosphotransferase subunit gamma	GNPTG	305	33974	54	40	94
P42357	Histidine ammonia-lyase	HAL	657	72698	7	87	94
A0A0B4J1V2	Immunoglobulin heavy variable 2-26	IGHV2-26	119	13182	24	70	94
P23490	Loricrin	LORICRIN	312	25761	27	67	94
P21926	CD9 antigen	CD9	228	25416	36	57	93
Q13296	Mammaglobin-A	SCGB2A2	93	10499	68	25	93
P04040	Catalase	CAT	527	59756	34	58	92
P30041	Peroxiredoxin-6	PRDX6	224	25035	16	76	92
Q9GZM7	Tubulointerstitial nephritis antigen-like	TINAGL1	467	52387	25	67	92
Q6UXB3	Ly6/PLAUR domain-containing protein 2	LYPD2	125	13115	58	33	91
Q8NBJ7	Inactive C-alpha-formylglycine-generating enzyme 2	SUMF2	301	33843	33	58	91
P09525	Annexin A4	ANXA4	319	35883	11	79	90
Q15517	Corneodesmosin	CDSN	529	51522	37	53	90
O95395	Beta-1,3-galactosyl-O-glycosyl-glycoprotein beta-1,6-N-acetylglucosaminyltransferase 3	GCNT3	438	50864	37	53	90
P01042	Kininogen-1	KNG1	644	71957	55	35	90
P19652	Alpha-1-acid glycoprotein 2	ORM2	201	23603	56	34	90
A5A3E0	POTE ankyrin domain family member F	POTEF	1075	121444	61	29	90
P35442	Thrombospondin-2	THBS2	1172	129991	32	58	90
P02671	Fibrinogen alpha chain	FGA	866	94973	80	9	89
A0A0B4J2H0	Immunoglobulin heavy variable 1-69D	IGHV1-69D	117	12660	89		89
P07384	Calpain-1 catalytic subunit	CAPN1	714	81890	18	70	88
P50238	Cysteine-rich protein 1	CRIP1	77	8533	19	69	88
Q6NUJ1	Proactivator polypeptide-like 1	PSAPL1	521	56627	44	44	88
P61586	Transforming protein RhoA	RHOA	193	21768	25	63	88
P15104	Glutamine synthetase	GLUL	373	42064	35	52	87
Q9UBR2	Cathepsin Z	CTSZ	303	33868	24	62	86
Q9H1E1	Ribonuclease 7	RNASE7	156	17419	18	67	85
P36952	Serpin B5	SERPINB5	375	42100	39	46	85
P67936	Tropomyosin alpha-4 chain	TPM4	248	28522	4	81	85
P12429	Annexin A3	ANXA3	323	36375	10	74	84
P60953	Cell division control protein 42 homolog	CDC42	191	21259	34	50	84
P48723	Heat shock 70 kDa protein 13	HSPA13	471	51928	31	53	84
P0DJI9	Serum amyloid A-2 protein	SAA2	122	13527	45	39	84
P21675	Transcription initiation factor TFIID subunit 1	TAF1	1893	214712	51	33	84
Q86SQ4	Adhesion G-protein coupled receptor G6	ADGRG6	1221	136694	31	52	83
P05186	Alkaline phosphatase, tissue-nonspecific isozyme	ALPL	524	57305	44	39	83
P04066	Tissue alpha-L-fucosidase	FUCA1	466	53689	22	61	83
Q8WXI7	Mucin-16	MUC16	14507	1519216	28	53	81
P19971	Thymidine phosphorylase	TYMP	482	49955	11	70	81
O75083	WD repeat-containing protein 1	WDR1	606	66194	22	59	81
Q9Y646	Carboxypeptidase Q	CPQ	472	51888	19	61	80
Q9NSB2	Keratin, type II cuticular Hb4	KRT84	600	64842	20	60	80
P16070	CD44 antigen	CD44	742	81538	34	45	79
P04155	Trefoil factor 1	TFF1	84	9149	39	40	79
P15907	Beta-galactoside alpha-2,6-sialyltransferase 1	ST6GAL1	406	46605	26	52	78
P12814	Alpha-actinin-1	ACTN1	892	103058	6	71	77
P35749	Myosin-11	MYH11	1972	227337	18	59	77
O00560	Syntenin-1	SDCBP	298	32444	15	62	77
P16035	Metalloproteinase inhibitor 2	TIMP2	220	24399	30	46	76
P14550	Aldo-keto reductase family 1 member A1	AKR1A1	325	36573	5	70	75
P54108	Cysteine-rich secretory protein 3	CRISP3	245	27630	38	37	75
P10412	Histone H1.4	H1-4	219	21865	75		75
P01704	Immunoglobulin lambda variable 2-14	IGLV2-14	120	12597	41	33	74
P30086	Phosphatidylethanolamine-binding protein 1	PEBP1	187	21057	18	56	74
P27482	Calmodulin-like protein 3	CALML3	149	16891	41	32	73
Q13228	Methanethiol oxidase	SELENBP1	472	52391	2	71	73
P28325	Cystatin-D	CST5	142	16080	28	44	72
P01703	Immunoglobulin lambda variable 1-40	IGLV1-40	118	12302	30	42	72
P46940	Ras GTPase-activating-like protein IQGAP1	IQGAP1	1657	189251		71	71
P15941	Mucin-1	MUC1	1255	122102	11	60	71
Q86UD1	Out at first protein homolog	OAF	273	30688	24	47	71
P01593	Immunoglobulin kappa variable 1D-33	IGKV1D-33	117	12848	70		70
P06576	ATP synthase subunit beta, mitochondrial	ATP5F1B	529	56560	20	49	69
A0A0C4DH38	Immunoglobulin heavy variable 5-51	IGHV5-51	117	12675	34	35	69
P43251	Biotinidase	BTD	543	61133	33	35	68
P04439	HLA class I histocompatibility antigen, A alpha chain	HLA-A	365	40841	26	42	68
P01889	HLA class I histocompatibility antigen, B alpha chain	HLA-B	362	40460	3	65	68
O75787	Renin receptor	ATP6AP2	350	39008	16	51	67
Q86SF2	N-acetylgalactosaminyltransferase 7	GALNT7	657	75389	25	42	67
P22531	Small proline-rich protein 2E	SPRR2E	72	7855	24	42	66
P27797	Calreticulin	CALR	417	48142	26	39	65
Q8NCM8	Cytoplasmic dynein 2 heavy chain 1	DYNC2H1	4307	492627	34	31	65
P32320	Cytidine deaminase	CDA	146	16185	24	40	64
Q6ZVX7	F-box only protein 50	NCCRP1	275	30847	22	42	64
P13797	Plastin-3	PLS3	630	70811	16	48	64
Q96KP4	Cytosolic non-specific dipeptidase	CNDP2	475	52878		63	63
A0A087WW87	Immunoglobulin kappa variable 2-40	IGKV2-40	121	13310	62		62
P34931	Heat shock 70 kDa protein 1-like	HSPA1L	641	70375	26	35	61
P02753	Retinol-binding protein 4	RBP4	201	23010	37	23	60
A0A0A0MS14	Immunoglobulin heavy variable 1-45	IGHV1-45	117	13508	30	29	59
P22392	Nucleoside diphosphate kinase B	NME2	152	17298	14	45	59
P25786	Proteasome subunit alpha type-1	PSMA1	263	29556	13	46	59
Q14050	Collagen alpha-3(IX) chain	COL9A3	684	63616	10	48	58
O75094	Slit homolog 3 protein	SLIT3	1523	167712	26	32	58
P09467	Fructose-1,6-bisphosphatase 1	FBP1	338	36842	1	56	57
P17066	Heat shock 70 kDa protein 6	HSPA6	643	71028	7	50	57
P27105	Stomatin	STOM	288	31731	18	39	57
P62987	Ubiquitin-ribosomal protein eL40 fusion protein	UBA52	128	14728	23	34	57
O43505	Beta-1,4-glucuronyltransferase 1	B4GAT1	415	47119	16	39	55
Q9NZ08	Endoplasmic reticulum aminopeptidase 1	ERAP1	941	107235	15	40	55
A0A0C4DH43	Immunoglobulin heavy variable 2-70D	IGHV2-70D	119	13312	33	22	55
Q99519	Sialidase-1	NEU1	415	45467	15	40	55
P80511	Protein S100-A12	S100A12	92	10575	20	35	55
Q6PCB0	von Willebrand factor A domain-containing protein 1	VWA1	445	46804	19	36	55
Q16610	Extracellular matrix protein 1	ECM1	540	60674	16	38	54
P58107	Epiplakin	EPPK1	5088	555666	12	42	54
P55064	Aquaporin-5	AQP5	265	28292	26	27	53
Q9NZP8	Complement C1r subcomponent-like protein	C1RL	487	53498	29	24	53
O15041	Semaphorin-3E	SEMA3E	775	89228	15	38	53
Q9H2G2	STE20-like serine/threonine-protein kinase	SLK	1235	142695	15	38	53
Q9UBT3	Dickkopf-related protein 4	DKK4	224	24876	17	35	52
Q14204	Cytoplasmic dynein 1 heavy chain 1	DYNC1H1	4646	532412		52	52
A0A0C4DH33	Immunoglobulin heavy variable 1-24	IGHV1-24	117	12824		52	52
O60664	Perilipin-3	PLIN3	434	47075	5	47	52
P37802	Transgelin-2	TAGLN2	199	22391	10	42	52
P52565	Rho GDP-dissociation inhibitor 1	ARHGDIA	204	23207	15	36	51
P17900	Ganglioside GM2 activator	GM2A	193	20838		51	51
Q9Y2Q3	Glutathione S-transferase kappa 1	GSTK1	226	25497	14	37	51
P01718	Immunoglobulin lambda variable 3-27	IGLV3-27	113	12165	21	30	51
Q8TAX7	Mucin-7	MUC7	377	39159	24	27	51
P01008	Antithrombin-III	SERPINC1	464	52602	34	17	51
P07951	Tropomyosin beta chain	TPM2	284	32851	8	43	51
Q09666	Neuroblast differentiation-associated protein AHNAK	AHNAK	5890	629114		50	50
P02778	C-X-C motif chemokine 10	CXCL10	98	10881	12	38	50
A0A087WSY4	Immunoglobulin heavy variable 4-30-2	IGHV4-30-2	118	13025	50		50
A0A0C4DH24	Immunoglobulin kappa variable 6-21	IGKV6-21	114	12430	41	9	50
O00592	Podocalyxin	PODXL	558	58635	9	41	50
P09758	Tumor-associated calcium signal transducer 2	TACSTD2	323	35709	21	29	50
Q15847	Adipogenesis regulatory factor	ADIRF	76	7855	19	30	49
P10321	HLA class I histocompatibility antigen, C alpha chain	HLA-C	366	40649		49	49
P06737	Glycogen phosphorylase, liver form	PYGL	847	97149		49	49
O75976	Carboxypeptidase D	CPD	1380	152931	6	42	48
P08246	Neutrophil elastase	ELANE	267	28518	26	22	48
P49862	Kallikrein-7	KLK7	253	27525	17	31	48
Q9HCE5	N6-adenosine-methyltransferase non-catalytic subunit	METTL14	456	52150	30	18	48
P50897	Palmitoyl-protein thioesterase 1	PPT1	306	34193	21	27	48
P24158	Myeloblastin	PRTN3	256	27807	24	24	48
P60981	Destrin	DSTN	165	18506	7	40	47
Q14525	Keratin, type I cuticular Ha3-II	KRT33B	404	46214		47	47
P50453	Serpin B9	SERPINB9	376	42404	30	17	47
P36955	Pigment epithelium-derived factor	SERPINF1	418	46312	24	23	47
Q7Z7M9	Polypeptide N-acetylgalactosaminyltransferase 5	GALNT5	940	106266	11	35	46
P50591	Tumor necrosis factor ligand superfamily member 10	TNFSF10	281	32509	18	28	46
P04632	Calpain small subunit 1	CAPNS1	268	28316		45	45
P00390	Glutathione reductase, mitochondrial	GSR	522	56257	3	42	45
A0A087WSX0	Immunoglobulin lambda variable 5-45	IGLV5-45	123	13162	14	31	45
P14174	Macrophage migration inhibitory factor	MIF	115	12476	14	31	45
Q86T26	Transmembrane protease serine 11B	TMPRSS11B	416	46337	13	32	45
P47895	Retinaldehyde dehydrogenase 3	ALDH1A3	512	56109	13	31	44
P40121	Macrophage-capping protein	CAPG	348	38499	8	36	44
P01817	Immunoglobulin heavy variable 2-5	IGHV2-5	119	13231		44	44
A0A075B6Q5	Immunoglobulin heavy variable 3-64	IGHV3-64	118	12891	12	32	44
Q9BYD5	Cornifelin	CNFN	112	12376	10	33	43
P13284	Gamma-interferon-inducible lysosomal thiol reductase	IFI30	250	27964	15	28	43
P00747	Plasminogen	PLG	810	90569	22	21	43
P13489	Ribonuclease inhibitor	RNH1	461	49974	7	36	43
Q07654	Trefoil factor 3	TFF3	80	8641	9	34	43
A6NMY6	Putative annexin A2-like protein	ANXA2P2	339	38659	42		42
P55072	Transitional endoplasmic reticulum ATPase	VCP	806	89322		42	42
P02649	Apolipoprotein E	APOE	317	36154	34	7	41
O75882	Attractin	ATRN	1429	158536	8	33	41
P31150	Rab GDP dissociation inhibitor alpha	GDI1	447	50583		41	41
P04908	Histone H2A type 1-B/E	H2AC4	130	14135	41		41
P04211	Immunoglobulin lambda variable 7-43	IGLV7-43	117	12451	23	18	41
P22735	Protein-glutamine gamma-glutamyltransferase K	TGM1	817	89787	2	39	41
O75841	Uroplakin-1b	UPK1B	260	29643	22	19	41
Q01518	Adenylyl cyclase-associated protein 1	CAP1	475	51902	3	37	40
P52907	F-actin-capping protein subunit alpha-1	CAPZA1	286	32923	17	23	40
Q03591	Complement factor H-related protein 1	CFHR1	330	37651	19	21	40
Q8NFT8	Delta and Notch-like epidermal growth factor-related receptor	DNER	737	78475	15	25	40
Q9UHD0	Interleukin-19	IL19	177	20452	8	32	40
P09668	Pro-cathepsin H	CTSH	335	37394	2	37	39
P00734	Prothrombin	F2	622	70037	28	11	39
P80748	Immunoglobulin lambda variable 3-21	IGLV3-21	117	12446	18	21	39
P78386	Keratin, type II cuticular Hb5	KRT85	507	55802	6	33	39
P00736	Complement C1r subcomponent	C1R	705	80119	12	26	38
P0DP23	Calmodulin-1	CALM1	149	16838	38		38
Q9UNW1	Multiple inositol polyphosphate phosphatase 1	MINPP1	487	55051	13	25	38
P16152	Carbonyl reductase [NADPH] 1	CBR1	277	30375		37	37
Q15828	Cystatin-M	CST6	149	16511	4	33	37
P01893	Putative HLA class I histocompatibility antigen, alpha chain H	HLA-H	362	40892		37	37
Q96LB3	Intraflagellar transport protein 74 homolog	IFT74	600	69239	37		37
A2NJV5	Immunoglobulin kappa variable 2-29	IGKV2-29	120	13085	12	25	37
A0A075B6S6	Immunoglobulin kappa variable 2D-30	IGKV2D-30	120	13215	13	24	37
P28838	Cytosol aminopeptidase	LAP3	519	56166		37	37
P02656	Apolipoprotein C-III	APOC3	99	10852	36		36
Q12805	EGF-containing fibulin-like extracellular matrix protein 1	EFEMP1	493	54641		36	36
Q14315	Filamin-C	FLNC	2725	291020		36	36
Q12841	Follistatin-related protein 1	FSTL1	308	34985	7	29	36
Q15323	Keratin, type I cuticular Ha1	KRT31	416	47237		36	36
P61006	Ras-related protein Rab-8A	RAB8A	207	23668	13	23	36
Q99963	Endophilin-A3	SH3GL3	347	39285		36	36
P06731	Carcinoembryonic antigen-related cell adhesion molecule 5	CEACAM5	702	76796	7	28	35
Q6P531	Glutathione hydrolase 6	GGT6	493	50509	8	27	35
O43240	Kallikrein-10	KLK10	276	30170	2	33	35
P47929	Galectin-7	LGALS7	136	15075	12	23	35
O95274	Ly6/PLAUR domain-containing protein 3	LYPD3	346	35971	11	24	35
Q9HAT2	Sialate O-acetylesterase	SIAE	523	58315		35	35
Q99954	Submaxillary gland androgen-regulated protein 3A	SMR3A	134	14048		35	35
P22314	Ubiquitin-like modifier-activating enzyme 1	UBA1	1058	117849	1	34	35
P20160	Azurocidin	AZU1	251	26886	20	14	34
P17655	Calpain-2 catalytic subunit	CAPN2	700	79995	2	32	34
P04233	HLA class II histocompatibility antigen gamma chain	CD74	296	33516	5	29	34
Q9UJU6	Drebrin-like protein	DBNL	430	48207	4	30	34
P28066	Proteasome subunit alpha type-5	PSMA5	241	26411	7	27	34
B0FP48	Uroplakin-3b-like protein 1	UPK3BL1	263	28385	34		34
P23526	Adenosylhomocysteinase	AHCY	432	47716	9	24	33
P04003	C4b-binding protein alpha chain	C4BPA	597	67033	33		33
P40227	T-complex protein 1 subunit zeta	CCT6A	531	58024		33	33
P07195	L-lactate dehydrogenase B chain	LDHB	334	36639	3	30	33
Q9UL46	Proteasome activator complex subunit 2	PSME2	239	27402		33	33
P17987	T-complex protein 1 subunit alpha	TCP1	556	60344		33	33
P61163	Alpha-centractin	ACTR1A	376	42614		32	32
P07738	Bisphosphoglycerate mutase	BPGM	259	30005	18	14	32
Q2M2I5	Keratin, type I cytoskeletal 24	KRT24	525	55087	14	18	32
Q15746	Myosin light chain kinase, smooth muscle	MYLK	1914	210713	12	20	32
Q9HBR0	Solute carrier family 38 member 10	SLC38A10	1119	119762	14	18	32
Q6E0U4	Dermokine	DMKN	476	47082	6	25	31
A0A0J9YVY3	Immunoglobulin heavy variable 7-4-1	IGHV7-4-1	117	12849	18	13	31
P15814	Immunoglobulin lambda-like polypeptide 1	IGLL1	213	22963	17	14	31
P48594	Serpin B4	SERPINB4	390	44854		31	31
A0A0A0MT89	Immunoglobulin kappa joining 1	IGKJ1	12	1394	8	22	30
P04433	Immunoglobulin kappa variable 3-11	IGKV3-11	115	12575		30	30
O00754	Lysosomal alpha-mannosidase	MAN2B1	1011	113744	5	25	30
P0DPH7	Tubulin alpha-3C chain	TUBA3C	450	49960	30		30
P20073	Annexin A7	ANXA7	488	52739		29	29
P25705	ATP synthase subunit alpha, mitochondrial	ATP5F1A	553	59751		29	29
P12036	Neurofilament heavy polypeptide	NEFH	1026	112479	26	3	29
P08134	Rho-related GTP-binding protein RhoC	RHOC	193	22006	4	25	29
P35609	Alpha-actinin-2	ACTN2	894	103854		28	28
P52566	Rho GDP-dissociation inhibitor 2	ARHGDIB	201	22988	8	20	28
P0C0L5	Complement C4-B	C4B	1744	192750		28	28
P56537	Eukaryotic translation initiation factor 6	EIF6	245	26599	1	27	28
P13929	Beta-enolase	ENO3	434	46987		28	28
P04196	Histidine-rich glycoprotein	HRG	525	59578	18	10	28
Q86WT1	Intraflagellar transport protein 70A	IFT70A	665	76136	28		28
O76009	Keratin, type I cuticular Ha3-I	KRT33A	404	45940		28	28
O76011	Keratin, type I cuticular Ha4	KRT34	394	44720		28	28
P26572	Alpha-1,3-mannosyl-glycoprotein 2-beta-N-acetylglucosaminyltransferase	MGAT1	445	50878		28	28
Q15365	Poly(rC)-binding protein 1	PCBP1	356	37498	3	25	28
Q16769	Glutaminyl-peptide cyclotransferase	QPCT	361	40877	3	25	28
Q96FQ6	Protein S100-A16	S100A16	103	11801	6	22	28
P00966	Argininosuccinate synthase	ASS1	412	46530		27	27
P47756	F-actin-capping protein subunit beta	CAPZB	272	30629	1	26	27
Q96N23	Cilia- and flagella-associated protein 54	CFAP54	3096	351970	27		27
O00115	Deoxyribonuclease-2-alpha	DNASE2	360	39581	8	19	27
P07203	Glutathione peroxidase 1	GPX1	203	21938		27	27
P17858	ATP-dependent 6-phosphofructokinase, liver type	PFKL	780	85018		27	27
Q06323	Proteasome activator complex subunit 1	PSME1	249	28723		27	27
P06280	Alpha-galactosidase A	GLA	429	48767	11	15	26
P19113	Histidine decarboxylase	HDC	662	74141	12	14	26
P01767	Immunoglobulin heavy variable 3-53	IGHV3-53	116	12769		26	26
P58546	Myotrophin	MTPN	118	12895	8	18	26
Q6UXI9	Nephronectin	NPNT	565	61907	8	18	26
P04350	Tubulin beta-4A chain	TUBB4A	444	49586	17	9	26
P01019	Angiotensinogen	AGT	485	53154		25	25
Q8NFC6	Biorientation of chromosomes in cell division protein 1-like 1	BOD1L1	3051	330467	1	24	25
Q92820	Gamma-glutamyl hydrolase	GGH	318	35964	8	17	25
Q16706	Alpha-mannosidase 2	MAN2A1	1144	131140	2	23	25
P08949	Neuromedin-B	NMB	121	13252	7	18	25
Q9Y2D5	PALM2-AKAP2 fusion protein	PALM2AKAP2	1103	122071	4	21	25
P20618	Proteasome subunit beta type-1	PSMB1	241	26489		25	25
Q8IZX4	Transcription initiation factor TFIID subunit 1-like	TAF1L	1826	207300	25		25
Q9BQE3	Tubulin alpha-1C chain	TUBA1C	449	49895		25	25
P08133	Annexin A6	ANXA6	673	75873		24	24
Q15904	V-type proton ATPase subunit S1	ATP6AP1	470	52026	7	17	24
Q14574	Desmocollin-3	DSC3	896	99969	13	11	24
Q05639	Elongation factor 1-alpha 2	EEF1A2	463	50470	24		24
P26641	Elongation factor 1-gamma	EEF1G	437	50119	1	23	24
A8K2U0	Alpha-2-macroglobulin-like protein 1	A2ML1	1454	161106	6	17	23
Q9Y243	RAC-gamma serine/threonine-protein kinase	AKT3	479	55775		23	23
O15143	Actin-related protein 2/3 complex subunit 1B	ARPC1B	372	40950		23	23
P21964	Catechol O-methyltransferase	COMT	271	30037	1	22	23
P13726	Tissue factor	F3	295	33068	4	19	23
Q99880	Histone H2B type 1-L	H2BC13	126	13952		23	23
P11216	Glycogen phosphorylase, brain form	PYGB	843	96696		23	23
P15153	Ras-related C3 botulinum toxin substrate 2	RAC2	192	21429	16	7	23
P62328	Thymosin beta-4	TMSB4X	44	5053	1	22	23
P04217	Alpha-1B-glycoprotein	A1BG	495	54254	8	14	22
P06727	Apolipoprotein A-IV	APOA4	396	45372	11	11	22
Q8N4A0	Polypeptide N-acetylgalactosaminyltransferase 4	GALNT4	578	66666	11	11	22
Q14393	Growth arrest-specific protein 6	GAS6	678	74925	1	21	22
P09429	High mobility group protein B1	HMGB1	215	24894		22	22
P15515	Histatin-1	HTN1	57	6963	11	11	22
P60413	Keratin-associated protein 10-12	KRTAP10-12	245	25107	14	8	22
P41218	Myeloid cell nuclear differentiation antigen	MNDA	407	45836	3	19	22
P06748	Nucleophosmin	NPM1	294	32575	1	21	22
P60903	Protein S100-A10	S100A10	97	11203	9	13	22
P38606	V-type proton ATPase catalytic subunit A	ATP6V1A	617	68304		21	21
Q8N257	Histone H2B type 3-B	H2BC26	126	13908		21	21
P01824	Immunoglobulin heavy variable 4-39	IGHV4-39	125	13917		21	21
Q9P127	Leucine zipper protein 4	LUZP4	313	35937	12	9	21
Q15084	Protein disulfide-isomerase A6	PDIA6	440	48121	3	18	21
P25788	Proteasome subunit alpha type-3	PSMA3	255	28433		21	21
Q9BQ16	Testican-3	SPOCK3	436	49429		21	21
O60603	Toll-like receptor 2	TLR2	784	89838	2	19	21
Q9BVA1	Tubulin beta-2B chain	TUBB2B	445	49953		21	21
O75342	Arachidonate 12-lipoxygenase, 12R-type	ALOX12B	701	80356	1	19	20
Q07065	Cytoskeleton-associated protein 4	CKAP4	602	66023	1	19	20
P14138	Endothelin-3	EDN3	238	25454	5	15	20
O60547	GDP-mannose 4,6 dehydratase	GMDS	372	41950		20	20
Q6PRD1	Probable G-protein coupled receptor 179	GPR179	2367	257360	20		20
Q16270	Insulin-like growth factor-binding protein 7	IGFBP7	282	29130	13	7	20
A0A0C4DH29	Immunoglobulin heavy variable 1-3	IGHV1-3	117	13008		20	20
P25787	Proteasome subunit alpha type-2	PSMA2	234	25899		20	20
P63000	Ras-related C3 botulinum toxin substrate 1	RAC1	192	21450		20	20
Q96QR1	Secretoglobin family 3A member 1	SCGB3A1	104	10100	1	19	20
O60635	Tetraspanin-1	TSPAN1	241	26301	3	17	20
Q8NFU3	Thiosulfate:glutathione sulfurtransferase	TSTD1	115	12530	1	19	20
Q9H3U1	Protein unc-45 homolog A	UNC45A	944	103077	20		20
Q6PL18	ATPase family AAA domain-containing protein 2	ATAD2	1390	158554	11	8	19
P48741	Putative heat shock 70 kDa protein 7	HSPA7	367	40244	19		19
Q8WWI1	LIM domain only protein 7	LMO7	1683	192694		19	19
P05386	Large ribosomal subunit protein P1	RPLP1	114	11514	4	15	19
P61981	14-3-3 protein gamma	YWHAG	247	28303		19	19
P61158	Actin-related protein 3	ACTR3	418	47371		18	18
P00746	Complement factor D	CFD	253	27033		18	18
O75503	Ceroid-lipofuscinosis neuronal protein 5	CLN5	358	41497	1	17	18
Q7Z7A1	Centriolin	CNTRL	2325	268883	1	17	18
P35222	Catenin beta-1	CTNNB1	781	85497		18	18
Q9BS26	Endoplasmic reticulum resident protein 44	ERP44	406	46971	8	10	18
P00367	Glutamate dehydrogenase 1, mitochondrial	GLUD1	558	61398		18	18
P05362	Intercellular adhesion molecule 1	ICAM1	532	57825	2	16	18
P23381	Tryptophan--tRNA ligase, cytoplasmic	WARS1	471	53165		18	18
Q8WWY7	WAP four-disulfide core domain protein 12	WFDC12	111	12050	3	15	18
P31939	Bifunctional purine biosynthesis protein ATIC	ATIC	592	64616		17	17
P21333	Filamin-A	FLNA	2647	280737		17	17
Q9BTY2	Plasma alpha-L-fucosidase	FUCA2	467	54067		17	17
A0A075B6H9	Immunoglobulin lambda variable 4-69	IGLV4-69	119	12773	13	4	17
Q8IZA0	Dyslexia-associated protein KIAA0319-like protein	KIAA0319L	1049	115658	3	14	17
P11279	Lysosome-associated membrane glycoprotein 1	LAMP1	417	44882	7	10	17
P08118	Beta-microseminoprotein	MSMB	114	12865	16	1	17
P62424	Large ribosomal subunit protein eL8	RPL7A	266	29996		17	17
Q9BW04	Specifically androgen-regulated gene protein	SARG	601	63964		17	17
Q86VR7	V-set and immunoglobulin domain-containing protein 10-like	VSIG10L	867	91625	9	8	17
O14638	Ectonucleotide pyrophosphatase/phosphodiesterase family member 3	ENPP3	875	100124		16	16
Q02539	Histone H1.1	H1-1	215	21842		16	16
P61978	Heterogeneous nuclear ribonucleoprotein K	HNRNPK	463	50976	2	14	16
Q969H8	Myeloid-derived growth factor	MYDGF	173	18795	2	14	16
Q96PD5	N-acetylmuramoyl-L-alanine amidase	PGLYRP2	576	62217	16		16
Q14651	Plastin-1	PLS1	629	70254	2	14	16
O75688	Protein phosphatase 1B	PPM1B	479	52643	16		16
O14818	Proteasome subunit alpha type-7	PSMA7	248	27887	4	12	16
Q8N1B4	Vacuolar protein sorting-associated protein 52 homolog	VPS52	723	82221	4	12	16
O00468	Agrin	AGRN	2068	217318	3	12	15
Q9UI42	Carboxypeptidase A4	CPA4	421	47351		15	15
P29373	Cellular retinoic acid-binding protein 2	CRABP2	138	15693		15	15
Q9UBX1	Cathepsin F	CTSF	484	53366	10	5	15
P03951	Coagulation factor XI	F11	625	70109		15	15
P50748	Kinetochore-associated protein 1	KNTC1	2209	250746	15		15
P40926	Malate dehydrogenase, mitochondrial	MDH2	338	35503	3	12	15
P62333	26S proteasome regulatory subunit 10B	PSMC6	389	44173		15	15
Q9ULZ3	Apoptosis-associated speck-like protein containing a CARD	PYCARD	195	21627	5	10	15
P61106	Ras-related protein Rab-14	RAB14	215	23897	3	12	15
A6NNZ2	Tubulin beta 8B	TUBB8B	444	49573	11	4	15
P61160	Actin-related protein 2	ACTR2	394	44761		14	14
P31751	RAC-beta serine/threonine-protein kinase	AKT2	481	55769	14		14
Q92520	Protein FAM3C	FAM3C	227	24680	3	11	14
P06865	Beta-hexosaminidase subunit alpha	HEXA	529	60703	10	4	14
P24592	Insulin-like growth factor-binding protein 6	IGFBP6	240	25322	3	11	14
Q7Z4S6	Kinesin-like protein KIF21A	KIF21A	1674	187178		14	14
Q9Y337	Kallikrein-5	KLK5	293	32020	1	13	14
Q96JM4	Leucine-rich repeat and IQ domain-containing protein 1	LRRIQ1	1722	199299	6	8	14
Q14914	Prostaglandin reductase 1	PTGR1	329	35870		14	14
P60866	Small ribosomal subunit protein uS10	RPS20	119	13373		14	14
Q9Y6U3	Scinderin	SCIN	715	80489		14	14
Q8TF30	WASP homolog-associated protein with actin, membranes and microtubules	WHAMM	809	90924	14		14
P78371	T-complex protein 1 subunit beta	CCT2	535	57488		13	13
O15078	Centrosomal protein of 290 kDa	CEP290	2479	290384		13	13
Q9UHL4	Dipeptidyl peptidase 2	DPP7	492	54341		13	13
Q10471	Polypeptide N-acetylgalactosaminyltransferase 2	GALNT2	571	64733	7	6	13
Q5QNW6	Histone H2B type 2-F	H2BC18	126	13920		13	13
P40189	Interleukin-6 receptor subunit beta	IL6ST	918	103537		13	13
Q5HYC2	Uncharacterized protein KIAA2026	KIAA2026	2103	228085	13		13
P49257	Protein ERGIC-53	LMAN1	510	57549	7	6	13
P57721	Poly(rC)-binding protein 3	PCBP3	371	39465	13		13
P30153	Serine/threonine-protein phosphatase 2A 65 kDa regulatory subunit A alpha isoform	PPP2R1A	589	65309		13	13
P28062	Proteasome subunit beta type-8	PSMB8	276	30354	3	10	13
Q6NSI8	SANT and BTB domain regulator of class switch recombination	SANBR	718	82007	13		13
Q687X5	Metalloreductase STEAP4	STEAP4	459	51981	7	6	13
Q13509	Tubulin beta-3 chain	TUBB3	450	50433		13	13
O15231	Zinc finger protein 185	ZNF185	689	73525	6	7	13
P49368	T-complex protein 1 subunit gamma	CCT3	545	60534		12	12
Q9UGL9	Cysteine-rich C-terminal protein 1	CRCT1	99	9736	2	10	12
P52943	Cysteine-rich protein 2	CRIP2	208	22493		12	12
P68871	Hemoglobin subunit beta	HBB	147	15998		12	12
Q14532	Keratin, type I cuticular Ha2	KRT32	448	50343	2	10	12
P55786	Puromycin-sensitive aminopeptidase	NPEPPS	919	103276		12	12
Q14690	Protein RRP5 homolog	PDCD11	1871	208699	12		12
O43314	Inositol hexakisphosphate and diphosphoinositol-pentakisphosphate kinase 2	PPIP5K2	1243	140406		12	12
Q3MIT2	tRNA pseudouridine synthase Pus10	PUS10	529	60244	2	10	12
P61026	Ras-related protein Rab-10	RAB10	200	22541		12	12
P62753	Small ribosomal subunit protein eS6	RPS6	249	28681		12	12
Q8NEX9	Short-chain dehydrogenase/reductase family 9C member 7	SDR9C7	313	35263	1	11	12
Q00796	Sorbitol dehydrogenase	SORD	357	38325		12	12
O15020	Spectrin beta chain, non-erythrocytic 2	SPTBN2	2390	271323		12	12
A6NKL6	Transmembrane protein 200C	TMEM200C	621	63928	5	7	12
Q14134	Tripartite motif-containing protein 29	TRIM29	588	65835		12	12
O60763	General vesicular transport factor p115	USO1	962	107895		12	12
P0DOX3	Immunoglobulin delta heavy chain		512	56224	5	7	12
Q96NY7	Chloride intracellular channel protein 6	CLIC6	704	73012		11	11
Q14746	Conserved oligomeric Golgi complex subunit 2	COG2	738	83208	2	9	11
P17661	Desmin	DES	470	53536		11	11
Q8N7U6	EF-hand domain-containing family member B	EFHB	833	93802	11		11
P15502	Elastin	ELN	786	68397	6	5	11
O75355	Ectonucleoside triphosphate diphosphohydrolase 3	ENTPD3	529	59105	1	10	11
Q96MK3	Pseudokinase FAM20A	FAM20A	541	61417	7	4	11
P98095	Fibulin-2	FBLN2	1184	126573		11	11
O75369	Filamin-B	FLNB	2602	278162		11	11
P09651	Heterogeneous nuclear ribonucleoprotein A1	HNRNPA1	372	38747	5	6	11
P22626	Heterogeneous nuclear ribonucleoproteins A2/B1	HNRNPA2B1	353	37430		11	11
P18065	Insulin-like growth factor-binding protein 2	IGFBP2	325	34814		11	11
Q14847	LIM and SH3 domain protein 1	LASP1	261	29717	1	10	11
Q12907	Vesicular integral-membrane protein VIP36	LMAN2	356	40229	3	8	11
Q2I0M4	Leucine-rich repeat-containing protein 26	LRRC26	334	34857	3	8	11
P14649	Myosin light chain 6B	MYL6B	208	22764	11		11
Q96FW1	Ubiquitin thioesterase OTUB1	OTUB1	271	31284		11	11
Q9BYX7	Putative beta-actin-like protein 3	POTEKP	375	42016		11	11
P04156	Major prion protein	PRNP	253	27661	5	6	11
P61019	Ras-related protein Rab-2A	RAB2A	212	23546		11	11
Q86YS6	Ras-related protein Rab-43	RAB43	212	23339	2	9	11
P18621	Large ribosomal subunit protein uL22	RPL17	184	21397	11		11
P62701	Small ribosomal subunit protein eS4, X isoform	RPS4X	263	29598		11	11
Q6X4U4	Sclerostin domain-containing protein 1	SOSTDC1	206	23307		11	11
Q9BRA2	Thioredoxin domain-containing protein 17	TXNDC17	123	13941		11	11
Q96GS6	Alpha/beta hydrolase domain-containing protein 17A	ABHD17A	310	33990	10		10
Q9UKU9	Angiopoietin-related protein 2	ANGPTL2	493	57105	4	6	10
Q8NFL0	UDP-GlcNAc:betaGal beta-1,3-N-acetylglucosaminyltransferase 7	B3GNT7	401	45987	2	8	10
Q5T655	Cilia- and flagella-associated protein 58	CFAP58	872	103417	2	8	10
P14854	Cytochrome c oxidase subunit 6B1	COX6B1	86	10192	2	8	10
P38919	Eukaryotic initiation factor 4A-III	EIF4A3	411	46871	5	5	10
P14324	Farnesyl pyrophosphate synthase	FDPS	419	48276		10	10
P35754	Glutaredoxin-1	GLRX	106	11776		10	10
P29218	Inositol monophosphatase 1	IMPA1	277	30189		10	10
P19823	Inter-alpha-trypsin inhibitor heavy chain H2	ITIH2	946	106463	10		10
Q9H2S1	Small conductance calcium-activated potassium channel protein 2	KCNN2	579	63760		10	10
Q8N1A0	Keratin-like protein KRT222	KRT222	295	34158	3	7	10
Q14764	Major vault protein	MVP	893	99327		10	10
P15259	Phosphoglycerate mutase 2	PGAM2	253	28766	10		10
P00491	Purine nucleoside phosphorylase	PNP	289	32118	5	5	10
Q9NR22	Protein arginine N-methyltransferase 8	PRMT8	394	45291	4	6	10
P28070	Proteasome subunit beta type-4	PSMB4	264	29204		10	10
P17980	26S proteasome regulatory subunit 6A	PSMC3	439	49204		10	10
P12724	Eosinophil cationic protein	RNASE3	160	18385	5	5	10
P08195	Amino acid transporter heavy chain SLC3A2	SLC3A2	630	67994	3	7	10
Q969X2	Alpha-N-acetylgalactosaminide alpha-2,6-sialyltransferase 6	ST6GALNAC6	333	38068	3	7	10
P02766	Transthyretin	TTR	147	15887	2	8	10
P45974	Ubiquitin carboxyl-terminal hydrolase 5	USP5	858	95786		10	10
Q04828	Aldo-keto reductase family 1 member C1	AKR1C1	323	36788		9	9
P36894	Bone morphogenetic protein receptor type-1A	BMPR1A	532	60198	9		9
P06681	Complement C2	C2	752	83268		9	9
P36980	Complement factor H-related protein 2	CFHR2	270	30651		9	9
Q14152	Eukaryotic translation initiation factor 3 subunit A	EIF3A	1382	166569		9	9
P15822	Zinc finger protein 40	HIVEP1	2718	296833		9	9
P01742	Immunoglobulin heavy variable 1-69	IGHV1-69	117	12659		9	9
A0A075B6I4	Immunoglobulin lambda variable 10-54	IGLV10-54	117	12395		9	9
P01699	Immunoglobulin lambda variable 1-44	IGLV1-44	117	12201		9	9
A0A075B6I1	Immunoglobulin lambda variable 4-60	IGLV4-60	120	12987		9	9
Q14974	Importin subunit beta-1	KPNB1	876	97170		9	9
Q9BS40	Latexin	LXN	222	25750		9	9
Q9Y3Q0	N-acetylated-alpha-linked acidic dipeptidase 2	NAALAD2	740	83592		9	9
Q9BZQ8	Protein Niban 1	NIBAN1	928	103135		9	9
Q9GZN4	Brain-specific serine protease 4	PRSS22	317	33732	1	8	9
P62888	Large ribosomal subunit protein eL30	RPL30	115	12784		9	9
P46777	Large ribosomal subunit protein uL18	RPL5	297	34363		9	9
P62280	Small ribosomal subunit protein uS17	RPS11	158	18431		9	9
P31948	Stress-induced-phosphoprotein 1	STIP1	543	62639		9	9
Q3LXA3	Triokinase/FMN cyclase	TKFC	575	58947		9	9
Q71U36	Tubulin alpha-1A chain	TUBA1A	451	50136	9		9
P61129	Zinc finger CCCH domain-containing protein 6	ZC3H6	1189	131670	5	4	9
A6NM28	Zinc finger protein 92 homolog	ZFP92	416	45791	9		9
P12821	Angiotensin-converting enzyme	ACE	1306	149714	5	3	8
Q5T2L2	Putative aldo-keto reductase family 1 member C8	AKR1C8	129	14588	8		8
P07741	Adenine phosphoribosyltransferase	APRT	180	19608		8	8
Q13938	Calcyphosin	CAPS	275	30240		8	8
P53621	Coatomer subunit alpha	COPA	1224	138345		8	8
P63241	Eukaryotic translation initiation factor 5A-1	EIF5A	154	16832	3	5	8
Q6IS14	Eukaryotic translation initiation factor 5A-1-like	EIF5AL1	154	16773	2	6	8
P11413	Glucose-6-phosphate 1-dehydrogenase	G6PD	515	59257		8	8
Q08378	Golgin subfamily A member 3	GOLGA3	1498	167354		8	8
Q5TEC6	Histone H3-7	H3-7	136	15430		8	8
P49773	Adenosine 5'-monophosphoramidase HINT1	HINT1	126	13802		8	8
B2RPK0	Putative high mobility group protein B1-like 1	HMGB1P1	211	24238	8		8
Q5T013	Putative hydroxypyruvate isomerase	HYI	277	30406	8		8
A0A075B6H7	Probable non-functional immunoglobulin kappa variable 3-7	IGKV3-7	116	12783	8		8
P01714	Immunoglobulin lambda variable 3-19	IGLV3-19	112	12042		8	8
Q12756	Kinesin-like protein KIF1A	KIF1A	1690	191063	4	4	8
P13796	Plastin-2	LCP1	627	70289	5	3	8
P07864	L-lactate dehydrogenase C chain	LDHC	332	36311		8	8
Q13126	S-methyl-5'-thioadenosine phosphorylase	MTAP	283	31236		8	8
Q9HC84	Mucin-5B	MUC5B	5762	596344		8	8
P20591	Interferon-induced GTP-binding protein Mx1	MX1	662	75520		8	8
Q9UM54	Unconventional myosin-VI	MYO6	1294	149691		8	8
Q9NQX5	Neural proliferation differentiation and control protein 1	NPDC1	325	34516	4	4	8
Q9H0P0	Cytosolic 5'-nucleotidase 3A	NT5C3A	336	37948		8	8
O95263	High affinity cAMP-specific and IBMX-insensitive 3',5'-cyclic phosphodiesterase 8B	PDE8B	885	98979	8		8
Q8NHP8	Putative phospholipase B-like 2	PLBD2	589	65472		8	8
P61018	Ras-related protein Rab-4B	RAB4B	213	23587	2	6	8
Q92930	Ras-related protein Rab-8B	RAB8B	207	23584		8	8
A6NIZ1	Ras-related protein Rap-1b-like protein	RAP1BL	184	20925	8		8
P08294	Extracellular superoxide dismutase [Cu-Zn]	SOD3	240	25851		8	8
O43278	Kunitz-type protease inhibitor 1	SPINT1	529	58398	1	7	8
Q13813	Spectrin alpha chain, non-erythrocytic 1	SPTAN1	2472	284538		8	8
P02808	Statherin	STATH	62	7304	7	1	8
Q9H0E2	Toll-interacting protein	TOLLIP	274	30282		8	8
P09493	Tropomyosin alpha-1 chain	TPM1	284	32709		8	8
P18206	Vinculin	VCL	1134	123799		8	8
O75351	Vacuolar protein sorting-associated protein 4B	VPS4B	444	49302		8	8
Q8IZ83	Aldehyde dehydrogenase family 16 member A1	ALDH16A1	802	85127		7	7
Q9Y2A9	N-acetyllactosaminide beta-1,3-N-acetylglucosaminyltransferase 3	B3GNT3	372	42534		7	7
Q9P1Z9	Coiled-coil domain-containing protein 180	CCDC180	1701	197343		7	7
P31146	Coronin-1A	CORO1A	461	51026		7	7
P62873	Guanine nucleotide-binding protein G(I)/G(S)/G(T) subunit beta-1	GNB1	340	37377		7	7
P69905	Hemoglobin subunit alpha	HBA1	142	15258	3	4	7
P10809	60 kDa heat shock protein, mitochondrial	HSPD1	573	61055		7	7
A0A0B4J1Y8	Immunoglobulin lambda variable 9-49	IGLV9-49	123	13024		7	7
Q99102	Mucin-4	MUC4	5412	542314		7	7
Q15181	Inorganic pyrophosphatase	PPA1	289	32660		7	7
P62140	Serine/threonine-protein phosphatase PP1-beta catalytic subunit	PPP1CB	327	37187		7	7
P25789	Proteasome subunit alpha type-4	PSMA4	261	29484		7	7
P60900	Proteasome subunit alpha type-6	PSMA6	246	27399		7	7
P49721	Proteasome subunit beta type-2	PSMB2	201	22836		7	7
P28074	Proteasome subunit beta type-5	PSMB5	263	28480		7	7
O95716	Ras-related protein Rab-3D	RAB3D	219	24267	7		7
P28749	Retinoblastoma-like protein 1	RBL1	1068	120847	3	4	7
P39023	Large ribosomal subunit protein uL3	RPL3	403	46109		7	7
P05387	Large ribosomal subunit protein P2	RPLP2	115	11665		7	7
P46783	Small ribosomal subunit protein eS10	RPS10	165	18898		7	7
P61247	Small ribosomal subunit protein eS1	RPS3A	264	29945		7	7
Q9NP79	Vacuolar protein sorting-associated protein VTA1 homolog	VTA1	307	33879	1	6	7
P52895	Aldo-keto reductase family 1 member C2	AKR1C2	323	36735	1	5	6
Q8NFZ8	Cell adhesion molecule 4	CADM4	388	42785		6	6
P27824	Calnexin	CANX	592	67568	3	3	6
O75131	Copine-3	CPNE3	537	60131		6	6
Q15029	116 kDa U5 small nuclear ribonucleoprotein component	EFTUD2	972	109436		6	6
Q49AJ0	Protein FAM135B	FAM135B	1406	155769	6		6
Q10472	Polypeptide N-acetylgalactosaminyltransferase 1	GALNT1	559	64219		6	6
Q14435	Polypeptide N-acetylgalactosaminyltransferase 3	GALNT3	633	72610	4	2	6
Q96QA5	Gasdermin-A	GSDMA	445	49365	1	5	6
Q96A08	Histone H2B type 1-A	H2BC1	127	14167		6	6
P14060	3 beta-hydroxysteroid dehydrogenase/Delta 5-- 4-isomerase type 1	HSD3B1	373	42252		6	6
O95235	Kinesin-like protein KIF20A	KIF20A	890	100278		6	6
Q9P0G3	Kallikrein-14	KLK14	267	29122		6	6
Q9BYR8	Keratin-associated protein 3-1	KRTAP3-1	98	10539		6	6
Q6ZMR3	L-lactate dehydrogenase A-like 6A	LDHAL6A	332	36507		6	6
Q9UN36	Protein NDRG2	NDRG2	371	40798	2	4	6
P61970	Nuclear transport factor 2	NUTF2	127	14478		6	6
Q01813	ATP-dependent 6-phosphofructokinase, platelet type	PFKP	784	85596		6	6
O75594	Peptidoglycan recognition protein 1	PGLYRP1	196	21731	2	4	6
P36873	Serine/threonine-protein phosphatase PP1-gamma catalytic subunit	PPP1CC	323	36984	3	3	6
Q96DA2	Ras-related protein Rab-39B	RAB39B	213	24622		6	6
P84098	Large ribosomal subunit protein eL19	RPL19	196	23466		6	6
P23396	Small ribosomal subunit protein uS3	RPS3	243	26688		6	6
P62241	Small ribosomal subunit protein eS8	RPS8	208	24205		6	6
O95793	Double-stranded RNA-binding protein Staufen homolog 1	STAU1	577	63182		6	6
Q9BXS4	Transmembrane protein 59	TMEM59	323	36223		6	6
P13693	Translationally-controlled tumor protein	TPT1	172	19595	2	4	6
Q12931	Heat shock protein 75 kDa, mitochondrial	TRAP1	704	80110		6	6
P21796	Voltage-dependent anion-selective channel protein 1	VDAC1	283	30773		6	6
Q7Z7D3	V-set domain-containing T-cell activation inhibitor 1	VTCN1	282	30878		6	6
A8MT70	Zinc finger B-box domain-containing protein 1	ZBBX	800	91426		6	6
Q96IU4	Putative protein-lysine deacylase ABHD14B	ABHD14B	210	22346		5	5
P20933	N(4)-(beta-N-acetylglucosaminyl)-L-asparaginase	AGA	346	37208		5	5
Q15389	Angiopoietin-1	ANGPT1	498	57513		5	5
P15289	Arylsulfatase A	ARSA	507	53588		5	5
O00244	Copper transport protein ATOX1	ATOX1	68	7402		5	5
D6RIA3	Uncharacterized protein C4orf54	C4orf54	1793	190073		5	5
P20810	Calpastatin	CAST	708	76573		5	5
Q8TD31	Coiled-coil alpha-helical rod protein 1	CCHCR1	782	88671		5	5
Q8N6Q3	CD177 antigen	CD177	437	46363		5	5
Q9GZQ3	COMM domain-containing protein 5	COMMD5	224	24670		5	5
P21291	Cysteine and glycine-rich protein 1	CSRP1	193	20567		5	5
P43234	Cathepsin O	CTSO	321	35958		5	5
Q9UBS3	DnaJ homolog subfamily B member 9	DNAJB9	223	25518	3	2	5
Q14240	Eukaryotic initiation factor 4A-II	EIF4A2	407	46402		5	5
Q01844	RNA-binding protein EWS	EWSR1	656	68478	5		5
P04899	Guanine nucleotide-binding protein G(i) subunit alpha-2	GNAI2	355	40451		5	5
O75487	Glypican-4	GPC4	556	62412		5	5
P42263	Glutamate receptor 3	GRIA3	894	101157	5		5
Q96S86	Hyaluronan and proteoglycan link protein 3	HAPLN3	360	40894		5	5
P00739	Haptoglobin-related protein	HPR	348	39030		5	5
P22692	Insulin-like growth factor-binding protein 4	IGFBP4	258	27934	1	4	5
A0A0C4DH55	Immunoglobulin kappa variable 3D-7	IGKV3D-7	119	13148		5	5
Q13449	Limbic system-associated membrane protein	LSAMP	338	37394		5	5
O75367	Core histone macro-H2A.1	MACROH2A1	369	39183		5	5
Q99685	Monoglyceride lipase	MGLL	303	33261		5	5
P08493	Matrix Gla protein	MGP	103	12353		5	5
O94832	Unconventional myosin-Id	MYO1D	1006	116202		5	5
P17050	Alpha-N-acetylgalactosaminidase	NAGA	411	46565		5	5
O43776	Asparagine--tRNA ligase, cytoplasmic	NARS1	548	62943		5	5
O60361	Putative nucleoside diphosphate kinase	NME2P1	137	15529	5		5
Q9UKK9	ADP-sugar pyrophosphatase	NUDT5	219	24328		5	5
P35030	Trypsin-3	PRSS3	304	32529		5	5
P11217	Glycogen phosphorylase, muscle form	PYGM	842	97092		5	5
P49792	E3 SUMO-protein ligase RanBP2	RANBP2	3224	358201	5		5
Q9UJF2	Ras GTPase-activating protein nGAP	RASAL2	1139	128557	5		5
P61313	Large ribosomal subunit protein eL15	RPL15	204	24146		5	5
P62829	Large ribosomal subunit protein uL14	RPL23	140	14865		5	5
P46776	Large ribosomal subunit protein uL15	RPL27A	148	16561		5	5
P62910	Large ribosomal subunit protein eL32	RPL32	135	15860		5	5
Q9P2E9	Ribosome-binding protein 1	RRBP1	1410	152456		5	5
Q8NFY4	Semaphorin-6D	SEMA6D	1073	119872	5		5
O43609	Protein sprouty homolog 1	SPRY1	319	35122	5		5
P08240	Signal recognition particle receptor subunit alpha	SRPRA	638	69811		5	5
Q8IWU5	Extracellular sulfatase Sulf-2	SULF2	870	100455	3	2	5
P49755	Transmembrane emp24 domain-containing protein 10	TMED10	219	24976		5	5
Q5JTV8	Torsin-1A-interacting protein 1	TOR1AIP1	583	66248		5	5
Q7L0Y3	tRNA methyltransferase 10 homolog C	TRMT10C	403	47347		5	5
P61088	Ubiquitin-conjugating enzyme E2 N	UBE2N	152	17138		5	5
Q7Z7G8	Intermembrane lipid transfer protein VPS13B	VPS13B	4022	448667		5	5
Q709C8	Intermembrane lipid transfer protein VPS13C	VPS13C	3753	422393	5		5
Q04917	14-3-3 protein eta	YWHAH	246	28219		5	5
Q9HBZ2	Aryl hydrocarbon receptor nuclear translocator 2	ARNT2	717	78691		4	4
Q14002	Carcinoembryonic antigen-related cell adhesion molecule 7	CEACAM7	265	29345		4	4
P17812	CTP synthase 1	CTPS1	591	66690		4	4
P27487	Dipeptidyl peptidase 4	DPP4	766	88279		4	4
P29692	Elongation factor 1-delta	EEF1D	281	31122		4	4
Q9BQ52	Zinc phosphodiesterase ELAC protein 2	ELAC2	826	92219		4	4
Q9H6S3	Epidermal growth factor receptor kinase substrate 8-like protein 2	EPS8L2	715	80621	2	2	4
P10768	S-formylglutathione hydrolase	ESD	282	31463		4	4
Q9Y624	Junctional adhesion molecule A	F11R	299	32583	1	3	4
P21217	3-galactosyl-N-acetylglucosaminide 4-alpha-L-fucosyltransferase FUT3	FUT3	361	42117	4		4
Q14376	UDP-glucose 4-epimerase	GALE	348	38282		4	4
Q5JWF2	Guanine nucleotide-binding protein G(s) subunit alpha isoforms XLas	GNAS	1037	111024	4		4
P13747	HLA class I histocompatibility antigen, alpha chain E	HLA-E	358	40058		4	4
Q16352	Alpha-internexin	INA	499	55391		4	4
Q12840	Kinesin heavy chain isoform 5A	KIF5A	1032	117378		4	4
Q52LG2	Keratin-associated protein 13-2	KRTAP13-2	175	18727		4	4
Q14210	Lymphocyte antigen 6D	LY6D	128	13286		4	4
P28482	Mitogen-activated protein kinase 1	MAPK1	360	41390		4	4
Q9NR45	Sialic acid synthase	NANS	359	40308		4	4
Q6XQN6	Nicotinate phosphoribosyltransferase	NAPRT	538	57578		4	4
Q92597	Protein NDRG1	NDRG1	394	42835	1	3	4
Q9H649	tRNA (cytosine(34)-C(5))-methyltransferase, mitochondrial	NSUN3	340	38244		4	4
P68402	Platelet-activating factor acetylhydrolase IB subunit alpha2	PAFAH1B2	229	25569		4	4
P22234	Bifunctional phosphoribosylaminoimidazole carboxylase/phosphoribosylaminoimidazole succinocarboxamide synthetase	PAICS	425	47079		4	4
P36871	Phosphoglucomutase-1	PGM1	562	61449		4	4
Q9UNK4	Group IID secretory phospholipase A2	PLA2G2D	145	16546	2	2	4
Q5SGD2	Protein phosphatase 1L	PPM1L	360	41053		4	4
Q99436	Proteasome subunit beta type-7	PSMB7	277	29965		4	4
P51665	26S proteasome non-ATPase regulatory subunit 7	PSMD7	324	37025		4	4
Q12913	Receptor-type tyrosine-protein phosphatase eta	PTPRJ	1337	145941		4	4
Q5TC82	Roquin-1	RC3H1	1133	125736	4		4
P46782	Small ribosomal subunit protein uS7	RPS5	204	22876		4	4
O60613	Selenoprotein F	SELENOF	165	17942	1	3	4
Q8N1H7	Protein SIX6OS1	SIX6OS1	587	68166	4		4
P00441	Superoxide dismutase [Cu-Zn]	SOD1	154	15936		4	4
Q9BTW9	Tubulin-specific chaperone D	TBCD	1192	132600	4		4
Q96A09	Terminal nucleotidyltransferase 5B	TENT5B	425	46688	4		4
P63313	Thymosin beta-10	TMSB10	44	5026		4	4
Q9HBJ7	Ubiquitin carboxyl-terminal hydrolase 29	USP29	922	104156	2	2	4
Q96QK1	Vacuolar protein sorting-associated protein 35	VPS35	796	91707		4	4
Q9Y3S1	Serine/threonine-protein kinase WNK2	WNK2	2297	242673	4		4
P11766	Alcohol dehydrogenase class-3	ADH5	374	39724		3	3
P55263	Adenosine kinase	ADK	362	40545		3	3
O43823	A-kinase anchor protein 8	AKAP8	692	76108		3	3
P30043	Flavin reductase (NADPH)	BLVRB	206	22119		3	3
Q9H6X5	Uncharacterized protein C19orf44	C19orf44	657	71343		3	3
P47755	F-actin-capping protein subunit alpha-2	CAPZA2	286	32949		3	3
P48643	T-complex protein 1 subunit epsilon	CCT5	541	59671		3	3
P35606	Coatomer subunit beta'	COPB2	906	102487		3	3
P82279	Protein crumbs homolog 1	CRB1	1406	154183		3	3
Q5TZA2	Rootletin	CROCC	2017	228422		3	3
P32929	Cystathionine gamma-lyase	CTH	405	44508		3	3
P09341	Growth-regulated alpha protein	CXCL1	107	11301		3	3
Q9NQI0	Probable ATP-dependent RNA helicase DDX4	DDX4	724	79308		3	3
Q9P2K8	eIF-2-alpha kinase GCN2	EIF2AK4	1649	186909	3		3
P60842	Eukaryotic initiation factor 4A-I	EIF4A1	406	46154	3		3
Q6UWV6	Ectonucleotide pyrophosphatase/phosphodiesterase family member 7	ENPP7	458	51478		3	3
P11678	Eosinophil peroxidase	EPX	715	81040		3	3
P17174	Aspartate aminotransferase, cytoplasmic	GOT1	413	46248		3	3
P14735	Insulin-degrading enzyme	IDE	1019	117968	3		3
P24593	Insulin-like growth factor-binding protein 5	IGFBP5	272	30570		3	3
O60938	Keratocan	KERA	352	40509	3		3
P05783	Keratin, type I cytoskeletal 18	KRT18	430	48058	3		3
P09960	Leukotriene A-4 hydrolase	LTA4H	611	69285		3	3
Q96T17	MAP7 domain-containing protein 2	MAP7D2	732	81965	3		3
P14780	Matrix metalloproteinase-9	MMP9	707	78458	3		3
P35580	Myosin-10	MYH10	1976	228997		3	3
P08590	Myosin light chain 3	MYL3	195	21932		3	3
Q15843	NEDD8	NEDD8	81	9072		3	3
P07197	Neurofilament medium polypeptide	NEFM	916	102472		3	3
Q8WTW4	GATOR1 complex protein NPRL2	NPRL2	380	43658	3		3
Q7RTW8	Otoancorin	OTOA	1153	128532	3		3
Q9BZ23	Pantothenate kinase 2, mitochondrial	PANK2	570	62681	3		3
O43175	D-3-phosphoglycerate dehydrogenase	PHGDH	533	56651		3	3
Q13200	26S proteasome non-ATPase regulatory subunit 2	PSMD2	908	100200		3	3
Q06124	Tyrosine-protein phosphatase non-receptor type 11	PTPN11	593	68011		3	3
Q2PPJ7	Ral GTPase-activating protein subunit alpha-2	RALGAPA2	1873	210768	3		3
A6NKT7	RanBP2-like and GRIP domain-containing protein 3	RGPD3	1758	197486	3		3
P25398	Small ribosomal subunit protein eS12	RPS12	132	14515		3	3
P35542	Serum amyloid A-4 protein	SAA4	130	14747	3		3
Q8WWX9	Selenoprotein M	SELENOM	145	16082		3	3
P49746	Thrombospondin-3	THBS3	956	104201		3	3
Q6ZMP0	Thrombospondin type-1 domain-containing protein 4	THSD4	1018	112450		3	3
Q9H853	Putative tubulin-like protein alpha-4B	TUBA4B	241	27551		3	3
O00755	Protein Wnt-7a	WNT7A	349	39005		3	3
Q5EBL2	Zinc finger protein 628	ZNF628	1059	110887	3		3
O15439	ATP-binding cassette sub-family C member 4	ABCC4	1325	149526	2		2
Q9BWD1	Acetyl-CoA acetyltransferase, cytosolic	ACAT2	397	41351		2	2
Q8TE60	A disintegrin and metalloproteinase with thrombospondin motifs 18	ADAMTS18	1221	135167	2		2
P00568	Adenylate kinase isoenzyme 1	AK1	194	21635		2	2
P43353	Aldehyde dehydrogenase family 3 member B1	ALDH3B1	468	51840		2	2
P49189	4-trimethylaminobutyraldehyde dehydrogenase	ALDH9A1	494	53802		2	2
Q9C0C7	Activating molecule in BECN1-regulated autophagy protein 1	AMBRA1	1298	142507	2		2
Q6P6B7	Ankyrin repeat domain-containing protein 16	ANKRD16	361	39284	2		2
P31941	DNA dC- dU-editing enzyme APOBEC-3A	APOBEC3A	199	23012		2	2
O43286	Beta-1,4-galactosyltransferase 5	B4GALT5	388	45119	2		2
P51572	B-cell receptor-associated protein 31	BCAP31	246	27992		2	2
Q13873	Bone morphogenetic protein receptor type-2	BMPR2	1038	115201	2		2
O75828	Carbonyl reductase [NADPH] 3	CBR3	277	30850	2		2
Q96JN2	Coiled-coil domain-containing protein 136	CCDC136	1154	134045		2	2
P50991	T-complex protein 1 subunit delta	CCT4	539	57924		2	2
Q9H444	Charged multivesicular body protein 4b	CHMP4B	224	24950		2	2
O95833	Chloride intracellular channel protein 3	CLIC3	236	26648		2	2
P53675	Clathrin heavy chain 2	CLTCL1	1640	187029		2	2
O75128	Protein cordon-bleu	COBL	1261	135617	2		2
Q9Y678	Coatomer subunit gamma-1	COPG1	874	97718		2	2
P09669	Cytochrome c oxidase subunit 6C	COX6C	75	8781	2		2
P02511	Alpha-crystallin B chain	CRYAB	175	20159		2	2
Q8IWT3	Cullin-9	CUL9	2517	281227	2		2
Q7Z4W1	L-xylulose reductase	DCXR	244	25913		2	2
Q9UPY3	Endoribonuclease Dicer	DICER1	1922	218680	2		2
O95967	EGF-containing fibulin-like extracellular matrix protein 2	EFEMP2	443	49405		2	2
Q8N140	EP300-interacting inhibitor of differentiation 3	EID3	333	38168		2	2
Q9H9T3	Elongator complex protein 3	ELP3	547	62259	2		2
Q96KS9	Protein FAM167A	FAM167A	214	24182	2		2
Q8IXL6	Extracellular serine/threonine protein kinase FAM20C	FAM20C	584	66235	2		2
O60774	Putative dimethylaniline monooxygenase [N-oxide-forming] 6	FMO6P	539	61292		2	2
Q7L5L3	Lysophospholipase D GDPD3	GDPD3	318	36596		2	2
P19087	Guanine nucleotide-binding protein G(t) subunit alpha-2	GNAT2	354	40176	2		2
Q9UBQ7	Glyoxylate reductase/hydroxypyruvate reductase	GRHPR	328	35668		2	2
P32298	G protein-coupled receptor kinase 4	GRK4	578	66583	2		2
P48637	Glutathione synthetase	GSS	474	52385		2	2
Q9P2D3	HEAT repeat-containing protein 5B	HEATR5B	2071	224300	2		2
P51991	Heterogeneous nuclear ribonucleoprotein A3	HNRNPA3	378	39595		2	2
P52272	Heterogeneous nuclear ribonucleoprotein M	HNRNPM	730	77516		2	2
Q00839	Heterogeneous nuclear ribonucleoprotein U	HNRNPU	825	90585		2	2
A0A1B0GTS1	Heat shock transcription factor, X-linked member 4	HSFX4	333	37155	2		2
Q58FG1	Putative heat shock protein HSP 90-alpha A4	HSP90AA4P	418	47712		2	2
Q58FF6	Putative heat shock protein HSP 90-beta 4	HSP90AB4P	505	58264	2		2
A0A075B6J1	Immunoglobulin lambda variable 5-37	IGLV5-37	123	13277		2	2
Q14624	Inter-alpha-trypsin inhibitor heavy chain H4	ITIH4	930	103357	2		2
Q9UBX7	Kallikrein-11	KLK11	282	31059		2	2
Q14766	Latent-transforming growth factor beta-binding protein 1	LTBP1	1721	186795		2	2
Q8IVH8	Mitogen-activated protein kinase kinase kinase kinase 3	MAP4K3	894	101316		2	2
Q9C0I1	Myotubularin-related protein 12	MTMR12	747	86148	2		2
Q5SSG8	Mucin-21	MUC21	566	54228		2	2
O15146	Muscle, skeletal receptor tyrosine-protein kinase	MUSK	869	97056		2	2
P55209	Nucleosome assembly protein 1-like 1	NAP1L1	391	45374		2	2
Q6IE37	Ovostatin homolog 1	OVOS1	1185	134499		2	2
Q9UN70	Protocadherin gamma-C3	PCDHGC3	934	101077		2	2
P13667	Protein disulfide-isomerase A4	PDIA4	645	72933		2	2
Q8WY54	Protein phosphatase 1E	PPM1E	755	83952	2		2
P63151	Serine/threonine-protein phosphatase 2A 55 kDa regulatory subunit B alpha isoform	PPP2R2A	447	51692		2	2
Q969Q6	Serine/threonine-protein phosphatase 2A regulatory subunit B'' subunit gamma	PPP2R3C	453	53316	1	1	2
P55036	26S proteasome non-ATPase regulatory subunit 4	PSMD4	377	40737		2	2
P20340	Ras-related protein Rab-6A	RAB6A	208	23593	2		2
Q5R372	Rab GTPase-activating protein 1-like	RABGAP1L	815	92513		2	2
P62826	GTP-binding nuclear protein Ran	RAN	216	24423		2	2
P05388	Large ribosomal subunit protein uL10	RPLP0	317	34274		2	2
P62277	Small ribosomal subunit protein uS15	RPS13	151	17222		2	2
P29034	Protein S100-A2	S100A2	98	11117		2	2
P22307	Sterol carrier protein 2	SCP2	547	58994	1	1	2
P50452	Serpin B8	SERPINB8	374	42767	2		2
Q7Z333	Probable helicase senataxin	SETX	2677	302879	2		2
Q9H299	SH3 domain-binding glutamic acid-rich-like protein 3	SH3BGRL3	93	10438	1	1	2
Q8TEC5	E3 ubiquitin-protein ligase SH3RF2	SH3RF2	729	79320	2		2
Q7LBE3	Solute carrier family 26 member 9	SLC26A9	791	86988		2	2
Q8NDV3	Structural maintenance of chromosomes protein 1B	SMC1B	1235	143788	2		2
Q96Q15	Serine/threonine-protein kinase SMG1	SMG1	3661	410501		2	2
Q2M3V2	Ankyrin repeat domain-containing protein SOWAHA	SOWAHA	549	57409	2		2
Q9UI15	Transgelin-3	TAGLN3	199	22473		2	2
Q96IP4	Terminal nucleotidyltransferase 5A	TENT5A	442	49666	1	1	2
P01848	T cell receptor alpha chain constant	TRAC	140	15717	2		2
A6NHL2	Tubulin alpha chain-like 3	TUBAL3	446	49909		2	2
Q8NBS9	Thioredoxin domain-containing protein 5	TXNDC5	432	47629		2	2
P0CG47	Polyubiquitin-B	UBB	229	25762	2		2
P45880	Voltage-dependent anion-selective channel protein 2	VDAC2	294	31566		2	2
Q7Z5L0	Vitelline membrane outer layer protein 1 homolog	VMO1	202	21534	2		2
Q68DK2	Zinc finger FYVE domain-containing protein 26	ZFYVE26	2539	284601	2		2
Q5SXM1	Zinc finger protein 678	ZNF678	525	61411	2		2
O15440	ATP-binding cassette sub-family C member 5	ABCC5	1437	160660	1		1
Q13444	Disintegrin and metalloproteinase domain-containing protein 15	ADAM15	863	92959	1		1
Q5JQC9	A-kinase anchor protein 4	AKAP4	854	94477	1		1
P02760	Protein AMBP	AMBP	352	38999		1	1
Q8N9V6	Ankyrin repeat domain-containing protein 53	ANKRD53	530	59571	1		1
P13928	Annexin A8	ANXA8	327	36881	1		1
P05067	Amyloid-beta precursor protein	APP	770	86943		1	1
P12645	Bone morphogenetic protein 3	BMP3	472	53372		1	1
P46736	Lys-63-specific deubiquitinase BRCC36	BRCC3	316	36072		1	1
Q5VW32	BRO1 domain-containing protein BROX	BROX	411	46476		1	1
Q5T0Z8	Uncharacterized protein C6orf132	C6orf132	1188	124034	1		1
P49913	Cathelicidin antimicrobial peptide	CAMP	170	19301	1		1
Q8NEF3	Coiled-coil domain-containing protein 112	CCDC112	446	53565	1		1
P11802	Cyclin-dependent kinase 4	CDK4	303	33730	1		1
P13688	Carcinoembryonic antigen-related cell adhesion molecule 1	CEACAM1	526	57560		1	1
Q4G0U5	Cilia- and flagella-associated protein 221	CFAP221	840	96891		1	1
O14646	Chromodomain-helicase-DNA-binding protein 1	CHD1	1710	196687		1	1
Q9BY43	Charged multivesicular body protein 4a	CHMP4A	222	25098		1	1
P12532	Creatine kinase U-type, mitochondrial	CKMT1A	417	47037		1	1
Q99439	Calponin-2	CNN2	309	33697		1	1
O43405	Cochlin	COCH	550	59483		1	1
Q02388	Collagen alpha-1(VII) chain	COL7A1	2944	295216		1	1
Q9H336	Cysteine-rich secretory protein LCCL domain-containing 1	CRISPLD1	500	56888		1	1
Q14247	Src substrate cortactin	CTTN	550	61586		1	1
Q13561	Dynactin subunit 2	DCTN2	401	44231		1	1
Q16698	2,4-dienoyl-CoA reductase [(3E)-enoyl-CoA-producing], mitochondrial	DECR1	335	36068		1	1
Q96PH6	Defensin beta 118	DEFB118	123	13614	1		1
Q9NY33	Dipeptidyl peptidase 3	DPP3	737	82589		1	1
P20827	Ephrin-A1	EFNA1	205	23787		1	1
P20042	Eukaryotic translation initiation factor 2 subunit 2	EIF2S2	333	38388	1		1
Q7L5Y1	Mitochondrial enolase superfamily member 1	ENOSF1	443	49787		1	1
Q5VTL7	Fibronectin type III domain-containing protein 7	FNDC7	733	78236	1		1
Q96AE4	Far upstream element-binding protein 1	FUBP1	644	67560	1		1
P10253	Lysosomal alpha-glucosidase	GAA	952	105324		1	1
O14976	Cyclin-G-associated kinase	GAK	1311	143190	1		1
P04062	Lysosomal acid glucosylceramidase	GBA1	536	59716		1	1
Q06210	Glutamine--fructose-6-phosphate aminotransferase [isomerizing] 1	GFPT1	699	78806		1	1
P17302	Gap junction alpha-1 protein	GJA1	382	43008	1		1
Q04760	Lactoylglutathione lyase	GLO1	184	20778		1	1
Q9HC38	Glyoxalase domain-containing protein 4	GLOD4	313	34793		1	1
P02042	Hemoglobin subunit delta	HBD	147	16055	1		1
Q86Z02	Homeodomain-interacting protein kinase 1	HIPK1	1210	130843	1		1
Q8NDA2	Hemicentin-2	HMCN2	5059	541983	1		1
P51659	Peroxisomal multifunctional enzyme type 2	HSD17B4	736	79686		1	1
P34932	Heat shock 70 kDa protein 4	HSPA4	840	94331		1	1
O95757	Heat shock 70 kDa protein 4L	HSPA4L	839	94512		1	1
P61604	10 kDa heat shock protein, mitochondrial	HSPE1	102	10932		1	1
P17181	Interferon alpha/beta receptor 1	IFNAR1	557	63525	1		1
Q96FT9	Intraflagellar transport protein 43 homolog	IFT43	208	23529	1		1
A0A0C4DH39	Immunoglobulin heavy variable 1-58	IGHV1-58	117	13005		1	1
A0A0C4DH30	Probable non-functional immunoglobulin heavy variable 3-16	IGHV3-16	117	13070		1	1
P01705	Immunoglobulin lambda variable 2-23	IGLV2-23	113	11893	1		1
Q8TB96	T-cell immunomodulatory protein	ITFG1	612	68108		1	1
O95965	Integrin beta-like protein 1	ITGBL1	494	53921		1	1
Q9UJ90	Potassium voltage-gated channel subfamily E regulatory beta subunit 5	KCNE5	142	14993	1		1
Q9ULI4	Kinesin-like protein KIF26A	KIF26A	1882	194588	1		1
Q86Z14	Beta-klotho	KLB	1044	119808		1	1
Q8N4N3	Kelch-like protein 36	KLHL36	616	69896	1		1
Q9UKR3	Kallikrein-13	KLK13	277	30570		1	1
P52294	Importin subunit alpha-5	KPNA1	538	60222	1		1
Q8NA19	Lethal(3)malignant brain tumor-like protein 4	L3MBTL4	623	71122	1		1
Q13753	Laminin subunit gamma-2	LAMC2	1193	130976	1		1
P55145	Mesencephalic astrocyte-derived neurotrophic factor	MANF	182	20700		1	1
P22033	Methylmalonyl-CoA mutase, mitochondrial	MMUT	750	83135		1	1
P28331	NADH-ubiquinone oxidoreductase 75 kDa subunit, mitochondrial	NDUFS1	727	79468	1		1
A6NJ64	Putative nuclear pore complex-interacting protein family member B2	NPIPB2	397	45576		1	1
P15559	NAD(P)H dehydrogenase [quinone] 1	NQO1	274	30868		1	1
P46459	Vesicle-fusing ATPase	NSF	744	82594		1	1
Q8NGG2	Olfactory receptor 5T2	OR5T2	359	40696	1		1
Q9Y5G3	Protocadherin gamma-B1	PCDHGB1	927	100359	1		1
Q9Y5F7	Protocadherin gamma-C4	PCDHGC4	938	101214	1		1
Q9BUL8	Programmed cell death protein 10	PDCD10	212	24702		1	1
O00764	Pyridoxal kinase	PDXK	312	35102		1	1
Q96G03	Phosphopentomutase	PGM2	612	68283		1	1
Q13492	Phosphatidylinositol-binding clathrin assembly protein	PICALM	652	70755		1	1
O15031	Plexin-B2	PLXNB2	1838	205126	1		1
Q15166	Serum paraoxonase/lactonase 3	PON3	354	39607		1	1
O95084	Serine protease 23	PRSS23	383	43001		1	1
P49720	Proteasome subunit beta type-3	PSMB3	205	22949		1	1
P01270	Parathyroid hormone	PTH	115	12861		1	1
O14966	Ras-related protein Rab-7L1	RAB29	203	23155		1	1
Q9UJ41	Rab5 GDP/GTP exchange factor	RABGEF1	491	56891	1		1
P54727	UV excision repair protein RAD23 homolog B	RAD23B	409	43171		1	1
P62834	Ras-related protein Rap-1A	RAP1A	184	20987		1	1
Q8IZ40	REST corepressor 2	RCOR2	523	58012	1		1
P26373	Large ribosomal subunit protein eL13	RPL13	211	24261		1	1
P47914	Large ribosomal subunit protein eL29	RPL29	159	17752		1	1
P08708	Small ribosomal subunit protein eS17	RPS17	135	15550		1	1
P62269	Small ribosomal subunit protein uS13	RPS18	152	17719		1	1
P48443	Retinoic acid receptor RXR-gamma	RXRG	463	50871	1		1
Q12765	Secernin-1	SCRN1	414	46382		1	1
P49908	Selenoprotein P	SELENOP	381	41673		1	1
Q16181	Septin-7	SEPTIN7	437	50680		1	1
Q8IW75	Serpin A12	SERPINA12	414	47175		1	1
Q8N695	Sodium-coupled monocarboxylate transporter 1	SLC5A8	610	66578		1	1
Q9Y5X0	Sorting nexin-10	SNX10	201	23598		1	1
Q11206	CMP-N-acetylneuraminate-beta-galactosamide-alpha-2,3-sialyltransferase 4	ST3GAL4	333	38045	1		1
Q15582	Transforming growth factor-beta-induced protein ig-h3	TGFBI	683	74681	1		1
Q9UDY2	Tight junction protein ZO-2	TJP2	1190	133958		1	1
Q9Y490	Talin-1	TLN1	2541	269765		1	1
Q9Y3B3	Transmembrane emp24 domain-containing protein 7	TMED7	224	25172		1	1
Q9NYL9	Tropomodulin-3	TMOD3	352	39595		1	1
Q9UL52	Transmembrane protease serine 11E	TMPRSS11E	423	47696		1	1
Q92956	Tumor necrosis factor receptor superfamily member 14	TNFRSF14	283	30392		1	1
Q9Y4K3	TNF receptor-associated factor 6	TRAF6	522	59573	1		1
Q16851	UTP--glucose-1-phosphate uridylyltransferase	UGP2	508	56940		1	1
Q8TAA9	Vang-like protein 1	VANGL1	524	59975		1	1
Q9H9H4	Vacuolar protein sorting-associated protein 37B	VPS37B	285	31307		1	1
Q15916	Zinc finger and BTB domain-containing protein 6	ZBTB6	424	48236	1		1
Q9ULM2	Zinc finger protein 490	ZNF490	529	61340		1	1
Q8N1W2	Zinc finger protein 710	ZNF710	664	74461	1		1
A6NNF4	Zinc finger protein 726	ZNF726	616	71359		1	1
Q6ZN11	Zinc finger protein 793	ZNF793	406	46927		1	1
P61204	ADP-ribosylation factor 3	ARF3	181	20601			0
Q5VXU3	Cysteine-rich hydrophobic domain-containing protein 1	CHIC1	224	25616			0
A6NHG4	D-dopachrome decarboxylase-like protein	DDTL	134	14195			0
P63167	Dynein light chain 1, cytoplasmic	DYNLL1	89	10366			0
O75084	Frizzled-7	FZD7	574	63620			0
P32455	Guanylate-binding protein 1	GBP1	592	67931			0
P06899	Histone H2B type 1-J	H2BC11	126	13904			0
P31943	Heterogeneous nuclear ribonucleoprotein H	HNRNPH1	449	49229			0
A0A0B4J2D9	Immunoglobulin kappa variable 1D-13	IGKV1D-13	117	12569			0
Q8WYH8	Inhibitor of growth protein 5	ING5	240	27751			0
P02795	Metallothionein-2	MT2A	61	6042			0
Q13516	Oligodendrocyte transcription factor 2	OLIG2	323	32385			0
O14522	Receptor-type tyrosine-protein phosphatase T	PTPRT	1441	162133			0
Q92928	Putative Ras-related protein Rab-1C	RAB1C	201	22017			0
P62854	Small ribosomal subunit protein eS26	RPS26	115	13015			0
P42677	Small ribosomal subunit protein eS27	RPS27	84	9461			0
A0A8I5KQE6	Small ribosomal subunit protein uS2B	RPSA2	295	32909			0
P04279	Semenogelin-1	SEMG1	462	52131			0
P50502	Hsc70-interacting protein	ST13	369	41332			0
O00506	Serine/threonine-protein kinase 25	STK25	426	48112			0
Q13885	Tubulin beta-2A chain	TUBB2A	445	49907			0
