# Supplementary material for: High-Throughput Tear Proteomics via In-Capillary Digestion for Biomarker Discovery
Source: Int J Mol Sci. 2024 Nov 14;25(22):12239. doi: 10.3390/ijms252212239 (PMC11594680; doi:10.3390/ijms252212239)
Supplement: Supplementary file 1 [file ijms-25-12239-s001.zip › Supplementary Table S5.xlsx]

## Sheet: 1) BIOLOGICAL_PROCESS
1) Gene Ontology Biological Process Analysis of the 1,301 Tear Proteins
Note: Gene Ontology (GO) analysis of the 1,301 tear proteins was performed using DAVID Bioinformatics software (https://david.ncifcrf.gov/). Only biological process entries with P-Value < 0.05 and % > 1% were listed and plotted.
Term	Count	%	P-Value
Adaptive immunity	140	10.4	2.1e-51
Immunity	193	14.3	2.2e-49
Host-virus interaction	96	7.1	1.3e-12
Complement pathway	15	1.1	1.5e-08
Glycolysis	14	1	2e-07
Stress response	25	1.9	2.1e-07
Hemostasis	16	1.2	3.8e-07
Blood coagulation	16	1.2	3.8e-07
Innate immunity	52	3.9	1.9e-05
Carbohydrate metabolism	17	1.3	0.00051
Angiogenesis	19	1.4	0.0051

## Sheet: 2) MOLECULAR_FUNCTION
2) Gene Ontology Molecular Function Analysis of the 1,301 Tear Proteins
Note: Gene Ontology (GO) analysis of the 1,301 tear proteins was performed using DAVID Bioinformatics software (https://david.ncifcrf.gov/). Onlymolecular function entries with P-Value < 0.05 and % > 1% were listed and plotted.
Term	Count	%	P-Value
Protease inhibitor	42	3.1	5.1e-18
Hydrolase	195	14.4	1.3e-12
Serine protease inhibitor	27	2	6.2e-11
Actin-binding	50	3.7	8.6e-10
Protease	76	5.6	1.8e-09
Serine protease	30	2.2	8.4e-08
Antimicrobial	25	1.9	4.2e-07
Chaperone	39	2.9	4.2e-07
Heparin-binding	21	1.6	3.3e-06
Ribosomal protein	32	2.4	6.1e-06
Ribonucleoprotein	43	3.2	1.2e-05
Antibiotic	20	1.5	2.7e-05
Oxidoreductase	67	5	7e-05
Isomerase	25	1.9	0.00017
Glycosidase	16	1.2	0.00064
Glycosyltransferase	29	2.1	0.0025

## Sheet: 3) Protease inhibitor (42)
3) 42 Tear Proteins Identified as Protease Inhibitors in Gene Ontology Molecular Function Analysis
UNIPROT_ACCESSION	GENE NAME	Related Genes	Species
Q9BQ16	SPARC (osteonectin), cwcv and kazal like domains proteoglycan 3(SPOCK3)	RG	Homo sapiens
P01033	TIMP metallopeptidase inhibitor 1(TIMP1)	RG	Homo sapiens
P16035	TIMP metallopeptidase inhibitor 2(TIMP2)	RG	Homo sapiens
Q8WWY7	WAP four-disulfide core domain 12(WFDC12)	RG	Homo sapiens
Q14508	WAP four-disulfide core domain 2(WFDC2)	RG	Homo sapiens
P02760	alpha-1-microglobulin/bikunin precursor(AMBP)	RG	Homo sapiens
Q6IE37	alpha-2-macroglobulin like 1 pseudogene(LOC408186)	RG	Homo sapiens
A8K2U0	alpha-2-macroglobulin like 1(A2ML1)	RG	Homo sapiens
P01023	alpha-2-macroglobulin(A2M)	RG	Homo sapiens
P05067	amyloid beta precursor protein(APP)	RG	Homo sapiens
P20810	calpastatin(CAST)	RG	Homo sapiens
Q02388	collagen type VII alpha 1 chain(COL7A1)	RG	Homo sapiens
P04080	cystatin B(CSTB)	RG	Homo sapiens
P01034	cystatin C(CST3)	RG	Homo sapiens
P28325	cystatin D(CST5)	RG	Homo sapiens
Q15828	cystatin E/M(CST6)	RG	Homo sapiens
P01036	cystatin S(CST4)	RG	Homo sapiens
P09228	cystatin SA(CST2)	RG	Homo sapiens
P01037	cystatin SN(CST1)	RG	Homo sapiens
P01877, P01023	immunoglobulin heavy constant alpha 2 (A2m marker)(IGHA2)	RG	Homo sapiens
P19823	inter-alpha-trypsin inhibitor heavy chain 2(ITIH2)	RG	Homo sapiens
Q14624	inter-alpha-trypsin inhibitor heavy chain 4(ITIH4)	RG	Homo sapiens
P01042	kininogen 1(KNG1)	RG	Homo sapiens
Q9BS40	latexin(LXN)	RG	Homo sapiens
Q99935	opiorphin prepropeptide(OPRPN)	RG	Homo sapiens
P19957	peptidase inhibitor 3(PI3)	RG	Homo sapiens
P30086	phosphatidylethanolamine binding protein 1(PEBP1)	RG	Homo sapiens
P49788	retinoic acid receptor responder 1(RARRES1)	RG	Homo sapiens
P03973	secretory leukocyte peptidase inhibitor(SLPI)	RG	Homo sapiens
O43278	serine peptidase inhibitor, Kunitz type 1(SPINT1)	RG	Homo sapiens
P01009	serpin family A member 1(SERPINA1)	RG	Homo sapiens
Q8IW75	serpin family A member 12(SERPINA12)	RG	Homo sapiens
P01011	serpin family A member 3(SERPINA3)	RG	Homo sapiens
P30740	serpin family B member 1(SERPINB1)	RG	Homo sapiens
Q96P63	serpin family B member 12(SERPINB12)	RG	Homo sapiens
P29508	serpin family B member 3(SERPINB3)	RG	Homo sapiens
P48594	serpin family B member 4(SERPINB4)	RG	Homo sapiens
P50452	serpin family B member 8(SERPINB8)	RG	Homo sapiens
P50453	serpin family B member 9(SERPINB9)	RG	Homo sapiens
P01008	serpin family C member 1(SERPINC1)	RG	Homo sapiens
P05155	serpin family G member 1(SERPING1)	RG	Homo sapiens
Q99574	serpin family I member 1(SERPINI1)	RG	Homo sapiens

## Sheet: 4) Hydrolase (195)
4) 195 Tear Proteins Identified as Hydrolase in Gene Ontology Molecular Function Analysis
UNIPROT_ACCESSION	GENE NAME	Related Genes	Species
Q9H0P0	5'-nucleotidase, cytosolic IIIA(NT5C3A)	RG	Homo sapiens
P31939	5-aminoimidazole-4-carboxamide ribonucleotide formyltransferase/IMP cyclohydrolase(ATIC)	RG	Homo sapiens
Q13444	ADAM metallopeptidase domain 15(ADAM15)	RG	Homo sapiens
Q8TE60	ADAM metallopeptidase with thrombospondin type 1 motif 18(ADAMTS18)	RG	Homo sapiens
P61204	ADP ribosylation factor 3(ARF3)	RG	Homo sapiens
Q6PL18	ATPase family AAA domain containing 2(ATAD2)	RG	Homo sapiens
P46736	BRCA1/BRCA2-containing complex subunit 3(BRCC3)	RG	Homo sapiens
O75503	CLN5 intracellular trafficking protein(CLN5)	RG	Homo sapiens
Q9NQI0	DEAD-box helicase 4(DDX4)	RG	Homo sapiens
Q92743	HtrA serine peptidase 1(HTRA1)	RG	Homo sapiens
P61018	MIA-RAB4B readthrough (NMD candidate)(MIA-RAB4B)	RG	Homo sapiens
Q9Y3Q0	N-acetylated alpha-linked acidic dipeptidase 2(NAALAD2)	RG	Homo sapiens
Q13510	N-acylsphingosine amidohydrolase 1(ASAH1)	RG	Homo sapiens
P46459	N-ethylmaleimide sensitive factor, vesicle fusing ATPase(NSF)	RG	Homo sapiens
Q96FW1	OTU deubiquitinase, ubiquitin aldehyde binding 1(OTUB1)	RG	Homo sapiens
Q99497	Parkinsonism associated deglycase(PARK7)	RG	Homo sapiens
P61026	RAB10, member RAS oncogene family(RAB10)	RG	Homo sapiens
P61106	RAB14, member RAS oncogene family(RAB14)	RG	Homo sapiens
Q92928	RAB1C, member RAS oncogene family (pseudogene)(RAB1C)	RG	Homo sapiens
P61019	RAB2A, member RAS oncogene family(RAB2A)	RG	Homo sapiens
P61018	RAB4B, member RAS oncogene family(RAB4B)	RG	Homo sapiens
P61006	RAB8A, member RAS oncogene family(RAB8A)	RG	Homo sapiens
P62826	RAN, member RAS oncogene family(RAN)	RG	Homo sapiens
P62834	RAP1A, member of RAS oncogene family(RAP1A)	RG	Homo sapiens
A6NIZ1	RAP1B like (pseudogene)(RAP1BL)	RG	Homo sapiens
P63000, P15153	Rac family small GTPase 1(RAC1)	RG	Homo sapiens
P15153	Rac family small GTPase 3(RAC3)	RG	Homo sapiens
P43251	Sp8 transcription factor(SP8)	RG	Homo sapiens
Q96IU4	abhydrolase domain containing 14B(ABHD14B)	RG	Homo sapiens
Q96GS6	abhydrolase domain containing 17A, depalmitoylase(ABHD17A)	RG	Homo sapiens
P15309	acid phosphatase 3(ACP3)	RG	Homo sapiens
P68032	actin alpha cardiac muscle 1(ACTC1)	RG	Homo sapiens
P60709	actin beta(ACTB)	RG	Homo sapiens
P23526	adenosylhomocysteinase(AHCY)	RG	Homo sapiens
Q8WXG9	adhesion G protein-coupled receptor V1(ADGRV1)	RG	Homo sapiens
P15144	alanyl aminopeptidase, membrane(ANPEP)	RG	Homo sapiens
P05186	alkaline phosphatase, biomineralization associated(ALPL)	RG	Homo sapiens
P10253	alpha glucosidase(GAA)	RG	Homo sapiens
P04066	alpha-L-fucosidase 1(FUCA1)	RG	Homo sapiens
Q9BTY2	alpha-L-fucosidase 2(FUCA2)	RG	Homo sapiens
P17050	alpha-N-acetylgalactosaminidase(NAGA)	RG	Homo sapiens
P55786	aminopeptidase puromycin sensitive(NPEPPS)	RG	Homo sapiens
P0DTE7	amylase alpha 1B(AMY1B)	RG	Homo sapiens
P04746	amylase alpha 2A(AMY2A)	RG	Homo sapiens
P05067	amyloid beta precursor protein(APP)	RG	Homo sapiens
P03950	angiogenin(ANG)	RG	Homo sapiens
P12821	angiotensin I converting enzyme(ACE)	RG	Homo sapiens
P31941	apolipoprotein B mRNA editing enzyme catalytic subunit 3A(APOBEC3A)	RG	Homo sapiens
P05089	arginase 1(ARG1)	RG	Homo sapiens
P15289	arylsulfatase A(ARSA)	RG	Homo sapiens
P20933	aspartylglucosaminidase(AGA)	RG	Homo sapiens
P43251	biotinidase(BTD)	RG	Homo sapiens
P07738	bisphosphoglycerate mutase(BPGM)	RG	Homo sapiens
Q13867	bleomycin hydrolase(BLMH)	RG	Homo sapiens
Q8WVQ1	calcium activated nucleotidase 1(CANT1)	RG	Homo sapiens
P07384	calpain 1(CAPN1)	RG	Homo sapiens
P17655	calpain 2(CAPN2)	RG	Homo sapiens
Q9UI42	carboxypeptidase A4(CPA4)	RG	Homo sapiens
O75976	carboxypeptidase D(CPD)	RG	Homo sapiens
Q9Y646	carboxypeptidase Q(CPQ)	RG	Homo sapiens
Q96KP4	carnosine dipeptidase 2(CNDP2)	RG	Homo sapiens
P31944	caspase 14(CASP14)	RG	Homo sapiens
P07858	cathepsin B(CTSB)	RG	Homo sapiens
P53634	cathepsin C(CTSC)	RG	Homo sapiens
P07339	cathepsin D(CTSD)	RG	Homo sapiens
Q9UBX1	cathepsin F(CTSF)	RG	Homo sapiens
P08311	cathepsin G(CTSG)	RG	Homo sapiens
P09668	cathepsin H(CTSH)	RG	Homo sapiens
P07711	cathepsin L(CTSL)	RG	Homo sapiens
P43234	cathepsin O(CTSO)	RG	Homo sapiens
P25774	cathepsin S(CTSS)	RG	Homo sapiens
O60911	cathepsin V(CTSV)	RG	Homo sapiens
Q9UBR2	cathepsin Z(CTSZ)	RG	Homo sapiens
P60953	cell division cycle 42(CDC42)	RG	Homo sapiens
Q15782	chitinase 3 like 2(CHI3L2)	RG	Homo sapiens
Q01459	chitobiase(CTBS)	RG	Homo sapiens
O14646	chromodomain helicase DNA binding protein 1(CHD1)	RG	Homo sapiens
P00734	coagulation factor II, thrombin(F2)	RG	Homo sapiens
P03951	coagulation factor XI(F11)	RG	Homo sapiens
Q9NZP8	complement C1r subcomponent like(C1RL)	RG	Homo sapiens
P00736	complement C1r(C1R)	RG	Homo sapiens
P06681	complement C2(C2)	RG	Homo sapiens
P00751	complement factor B(CFB)	RG	Homo sapiens
P00746	complement factor D(CFD)	RG	Homo sapiens
P05156	complement factor I(CFI)	RG	Homo sapiens
P32320	cytidine deaminase(CDA)	RG	Homo sapiens
O00115	deoxyribonuclease 2, lysosomal(DNASE2)	RG	Homo sapiens
P81605	dermcidin(DCD)	RG	Homo sapiens
Q9UPY3	dicer 1, ribonuclease III(DICER1)	RG	Homo sapiens
Q9NY33	dipeptidyl peptidase 3(DPP3)	RG	Homo sapiens
P27487	dipeptidyl peptidase 4(DPP4)	RG	Homo sapiens
Q9UHL4	dipeptidyl peptidase 7(DPP7)	RG	Homo sapiens
O75355	ectonucleoside triphosphate diphosphohydrolase 3(ENTPD3)	RG	Homo sapiens
O14638	ectonucleotide pyrophosphatase/phosphodiesterase 3(ENPP3)	RG	Homo sapiens
Q6UWV6	ectonucleotide pyrophosphatase/phosphodiesterase 7(ENPP7)	RG	Homo sapiens
Q9BQ52	elaC ribonuclease Z 2(ELAC2)	RG	Homo sapiens
P08246	elastase, neutrophil expressed(ELANE)	RG	Homo sapiens
Q9NZ08	endoplasmic reticulum aminopeptidase 1(ERAP1)	RG	Homo sapiens
P10768	esterase D(ESD)	RG	Homo sapiens
P68104	eukaryotic translation elongation factor 1 alpha 1(EEF1A1)	RG	Homo sapiens
P13639	eukaryotic translation elongation factor 2(EEF2)	RG	Homo sapiens
P60842	eukaryotic translation initiation factor 4A1(EIF4A1)	RG	Homo sapiens
Q14240	eukaryotic translation initiation factor 4A2(EIF4A2)	RG	Homo sapiens
P38919	eukaryotic translation initiation factor 4A3(EIF4A3)	RG	Homo sapiens
Q04609	folate hydrolase 1(FOLH1)	RG	Homo sapiens
P09467	fructose-bisphosphatase 1(FBP1)	RG	Homo sapiens
P09958	furin, paired basic amino acid cleaving enzyme(FURIN)	RG	Homo sapiens
P06280	galactosidase alpha(GLA)	RG	Homo sapiens
Q92820	gamma-glutamyl hydrolase(GGH)	RG	Homo sapiens
Q6P531	gamma-glutamyltransferase 6(GGT6)	RG	Homo sapiens
P17900	ganglioside GM2 activator(GM2A)	RG	Homo sapiens
Q14697	glucosidase II alpha subunit(GANAB)	RG	Homo sapiens
P04062	glucosylceramidase beta 1(GBA1)	RG	Homo sapiens
Q7L5L3	glycerophosphodiester phosphodiesterase domain containing 3(GDPD3)	RG	Homo sapiens
P32455	guanylate binding protein 1(GBP1)	RG	Homo sapiens
P07900	heat shock protein 90 alpha family class A member 1(HSP90AA1)	RG	Homo sapiens
P11021	heat shock protein family A (Hsp70) member 5(HSPA5)	RG	Homo sapiens
P11142	heat shock protein family A (Hsp70) member 8(HSPA8)	RG	Homo sapiens
P06865	hexosaminidase subunit alpha(HEXA)	RG	Homo sapiens
P07686	hexosaminidase subunit beta(HEXB)	RG	Homo sapiens
P49773	histidine triad nucleotide binding protein 1(HINT1)	RG	Homo sapiens
Q15181	inorganic pyrophosphatase 1(PPA1)	RG	Homo sapiens
P29218	inositol monophosphatase 1(IMPA1)	RG	Homo sapiens
P14735	insulin degrading enzyme(IDE)	RG	Homo sapiens
O43240	kallikrein related peptidase 10(KLK10)	RG	Homo sapiens
Q9UBX7	kallikrein related peptidase 11(KLK11)	RG	Homo sapiens
Q9UKR3	kallikrein related peptidase 13(KLK13)	RG	Homo sapiens
Q9P0G3	kallikrein related peptidase 14(KLK14)	RG	Homo sapiens
Q9Y337	kallikrein related peptidase 5(KLK5)	RG	Homo sapiens
P49862	kallikrein related peptidase 7(KLK7)	RG	Homo sapiens
P02788	lactotransferrin(LTF)	RG	Homo sapiens
Q99538	legumain(LGMN)	RG	Homo sapiens
P28838	leucine aminopeptidase 3(LAP3)	RG	Homo sapiens
P46459	leucine rich repeat containing 37 member A2(LRRC37A2)	RG	Homo sapiens
P09960	leukotriene A4 hydrolase(LTA4H)	RG	Homo sapiens
P61626	lysozyme(LYZ)	RG	Homo sapiens
Q16706	mannosidase alpha class 2A member 1(MAN2A1)	RG	Homo sapiens
O00754	mannosidase alpha class 2B member 1(MAN2B1)	RG	Homo sapiens
P09237	matrix metallopeptidase 7(MMP7)	RG	Homo sapiens
P14780	matrix metallopeptidase 9(MMP9)	RG	Homo sapiens
Q99685	monoglyceride lipase(MGLL)	RG	Homo sapiens
Q9UNW1	multiple inositol-polyphosphate phosphatase 1(MINPP1)	RG	Homo sapiens
Q99519	neuraminidase 1(NEU1)	RG	Homo sapiens
Q9UKK9	nudix hydrolase 5(NUDT5)	RG	Homo sapiens
P50897	palmitoyl-protein thioesterase 1(PPT1)	RG	Homo sapiens
Q15166	paraoxonase 3(PON3)	RG	Homo sapiens
Q96PD5	peptidoglycan recognition protein 2(PGLYRP2)	RG	Homo sapiens
P30041	peroxiredoxin 6(PRDX6)	RG	Homo sapiens
O95263	phosphodiesterase 8B(PDE8B)	RG	Homo sapiens
P18669	phosphoglycerate mutase 1(PGAM1)	RG	Homo sapiens
P15259	phosphoglycerate mutase 2(PGAM2)	RG	Homo sapiens
P14555	phospholipase A2 group IIA(PLA2G2A)	RG	Homo sapiens
Q9UNK4	phospholipase A2 group IID(PLA2G2D)	RG	Homo sapiens
Q8NHP8	phospholipase B domain containing 2(PLBD2)	RG	Homo sapiens
P00747	plasminogen(PLG)	RG	Homo sapiens
P68402	platelet activating factor acetylhydrolase 1b catalytic subunit 2(PAFAH1B2)	RG	Homo sapiens
P28074	proteasome 20S subunit beta 5(PSMB5)	RG	Homo sapiens
Q99436	proteasome 20S subunit beta 7(PSMB7)	RG	Homo sapiens
P28062	proteasome 20S subunit beta 8(PSMB8)	RG	Homo sapiens
P62140	protein phosphatase 1 catalytic subunit beta(PPP1CB)	RG	Homo sapiens
P36873	protein phosphatase 1 catalytic subunit gamma(PPP1CC)	RG	Homo sapiens
O75688	protein phosphatase, Mg2+/Mn2+ dependent 1B(PPM1B)	RG	Homo sapiens
Q8WY54	protein phosphatase, Mg2+/Mn2+ dependent 1E(PPM1E)	RG	Homo sapiens
Q5SGD2	protein phosphatase, Mg2+/Mn2+ dependent 1L(PPM1L)	RG	Homo sapiens
Q06124	protein tyrosine phosphatase non-receptor type 11(PTPN11)	RG	Homo sapiens
Q12913	protein tyrosine phosphatase receptor type J(PTPRJ)	RG	Homo sapiens
O14522	protein tyrosine phosphatase receptor type T(PTPRT)	RG	Homo sapiens
P24158	proteinase 3(PRTN3)	RG	Homo sapiens
P61586, P08134	ras homolog family member A(RHOA)	RG	Homo sapiens
P12724	ribonuclease A family member 3(RNASE3)	RG	Homo sapiens
P34096	ribonuclease A family member 4(RNASE4)	RG	Homo sapiens
Q9H1E1	ribonuclease A family member 7(RNASE7)	RG	Homo sapiens
O00584	ribonuclease T2(RNASET2)	RG	Homo sapiens
Q7Z333	senataxin(SETX)	RG	Homo sapiens
Q9GZN4	serine protease 22(PRSS22)	RG	Homo sapiens
O95084	serine protease 23(PRSS23)	RG	Homo sapiens
P35030	serine protease 3(PRSS3)	RG	Homo sapiens
Q16651	serine protease 8(PRSS8)	RG	Homo sapiens
Q9HAT2	sialic acid acetylesterase(SIAE)	RG	Homo sapiens
Q8IWU5	sulfatase 2(SULF2)	RG	Homo sapiens
Q6ZMP0	thrombospondin type 1 domain containing 4(THSD4)	RG	Homo sapiens
P21980	transglutaminase 2(TGM2)	RG	Homo sapiens
Q86T26	transmembrane serine protease 11B(TMPRSS11B)	RG	Homo sapiens
Q9UL52	transmembrane serine protease 11E(TMPRSS11E)	RG	Homo sapiens
O14773	tripeptidyl peptidase 1(TPP1)	RG	Homo sapiens
Q71U36	tubulin alpha 1a(TUBA1A)	RG	Homo sapiens
P68363	tubulin alpha 1b(TUBA1B)	RG	Homo sapiens
Q9BQE3	tubulin alpha 1c(TUBA1C)	RG	Homo sapiens
P0DPH7	tubulin alpha 3c(TUBA3C)	RG	Homo sapiens
Q9H853	tubulin alpha 4b(TUBA4B)	RG	Homo sapiens
A6NHL2	tubulin alpha like 3(TUBAL3)	RG	Homo sapiens
Q9HBJ7	ubiquitin specific peptidase 29(USP29)	RG	Homo sapiens
P45974	ubiquitin specific peptidase 5(USP5)	RG	Homo sapiens
O75351	vacuolar protein sorting 4 homolog B(VPS4B)	RG	Homo sapiens
P55072	valosin containing protein(VCP)	RG	Homo sapiens

## Sheet: 5)Serine protease inhibitor(27)
5) 27 Tear Proteins Identified as Serine Protease Inhibitors in Gene Ontology Molecular Function Analysis
UNIPROT_ACCESSION	GENE NAME	Related Genes	Species
Q8WWY7	WAP four-disulfide core domain 12(WFDC12)	RG	Homo sapiens
Q14508	WAP four-disulfide core domain 2(WFDC2)	RG	Homo sapiens
P02760	alpha-1-microglobulin/bikunin precursor(AMBP)	RG	Homo sapiens
Q6IE37	alpha-2-macroglobulin like 1 pseudogene(LOC408186)	RG	Homo sapiens
A8K2U0	alpha-2-macroglobulin like 1(A2ML1)	RG	Homo sapiens
P01023	alpha-2-macroglobulin(A2M)	RG	Homo sapiens
P05067	amyloid beta precursor protein(APP)	RG	Homo sapiens
Q02388	collagen type VII alpha 1 chain(COL7A1)	RG	Homo sapiens
P01877, P01023	immunoglobulin heavy constant alpha 2 (A2m marker)(IGHA2)	RG	Homo sapiens
P19823	inter-alpha-trypsin inhibitor heavy chain 2(ITIH2)	RG	Homo sapiens
Q14624	inter-alpha-trypsin inhibitor heavy chain 4(ITIH4)	RG	Homo sapiens
P19957	peptidase inhibitor 3(PI3)	RG	Homo sapiens
P30086	phosphatidylethanolamine binding protein 1(PEBP1)	RG	Homo sapiens
P03973	secretory leukocyte peptidase inhibitor(SLPI)	RG	Homo sapiens
O43278	serine peptidase inhibitor, Kunitz type 1(SPINT1)	RG	Homo sapiens
P01009	serpin family A member 1(SERPINA1)	RG	Homo sapiens
Q8IW75	serpin family A member 12(SERPINA12)	RG	Homo sapiens
P01011	serpin family A member 3(SERPINA3)	RG	Homo sapiens
P30740	serpin family B member 1(SERPINB1)	RG	Homo sapiens
Q96P63	serpin family B member 12(SERPINB12)	RG	Homo sapiens
P29508	serpin family B member 3(SERPINB3)	RG	Homo sapiens
P48594	serpin family B member 4(SERPINB4)	RG	Homo sapiens
P50452	serpin family B member 8(SERPINB8)	RG	Homo sapiens
P50453	serpin family B member 9(SERPINB9)	RG	Homo sapiens
P01008	serpin family C member 1(SERPINC1)	RG	Homo sapiens
P05155	serpin family G member 1(SERPING1)	RG	Homo sapiens
Q99574	serpin family I member 1(SERPINI1)	RG	Homo sapiens

## Sheet: 6) Antimicrobial (25)
6) 25 Tear Proteins Identified as Antimicrobial Proteins in Gene Ontology Molecular Function Analysis
UNIPROT_ACCESSION	GENE NAME	Related Genes	Species
P06899	H2B clustered histone 11(H2BC11)	RG	Homo sapiens
O60814	H2B clustered histone 12(H2BC12)	RG	Homo sapiens
P80511	S100 calcium binding protein A12(S100A12)	RG	Homo sapiens
P05109	S100 calcium binding protein A8(S100A8)	RG	Homo sapiens
P06702	S100 calcium binding protein A9(S100A9)	RG	Homo sapiens
Q8WWY7	WAP four-disulfide core domain 12(WFDC12)	RG	Homo sapiens
P20160	azurocidin 1(AZU1)	RG	Homo sapiens
P49913	cathelicidin antimicrobial peptide(CAMP)	RG	Homo sapiens
P08311	cathepsin G(CTSG)	RG	Homo sapiens
P59665	defensin alpha 1(DEFA1)	RG	Homo sapiens
P59665	defensin alpha 1B(DEFA1B)	RG	Homo sapiens
Q96PH6	defensin beta 118(DEFB118)	RG	Homo sapiens
P81605	dermcidin(DCD)	RG	Homo sapiens
P00738	haptoglobin(HP)	RG	Homo sapiens
P00738, P00739	haptoglobin-related protein(HPR)	RG	Homo sapiens
P15515	histatin 1(HTN1)	RG	Homo sapiens
P22079	lactoperoxidase(LPO)	RG	Homo sapiens
P02788	lactotransferrin(LTF)	RG	Homo sapiens
P61626	lysozyme(LYZ)	RG	Homo sapiens
O75594	peptidoglycan recognition protein 1(PGLYRP1)	RG	Homo sapiens
P14555	phospholipase A2 group IIA(PLA2G2A)	RG	Homo sapiens
P12724	ribonuclease A family member 3(RNASE3)	RG	Homo sapiens
P34096	ribonuclease A family member 4(RNASE4)	RG	Homo sapiens
Q9H1E1	ribonuclease A family member 7(RNASE7)	RG	Homo sapiens
P03973	secretory leukocyte peptidase inhibitor(SLPI)	RG	Homo sapiens
