# Supplementary material for: High-Throughput Tear Proteomics via In-Capillary Digestion for Biomarker Discovery
Source: Int J Mol Sci. 2024 Nov 14;25(22):12239. doi: 10.3390/ijms252212239 (PMC11594680; doi:10.3390/ijms252212239)
Supplement: Supplementary file 1 [file ijms-25-12239-s001.zip › Supplementary Table S6.xlsx]

## Sheet: Blank run-example 1
Protein Group Name	Protein Accession	Number Stripped Peptides	Number PSMs	Protein Coverage	Protein Length	Protein Molecular Weight	Protein Description	NSAF Score	EmPAI Score
sp|O75556|SG2A1_HUMAN	O75556	4	6	52.6	95	10884	Mammaglobin-B OS=Homo sapiens OX=9606 GN=SCGB2A1 PE=1 SV=1	0.1593	2.3574
sp|P61626|LYSC_HUMAN	P61626	5	17	45.9	148	16537	Lysozyme C OS=Homo sapiens OX=9606 GN=LYZ PE=1 SV=1	0.2897	1.8774
sp|P01834|IGKC_HUMAN;sp|P0DOX7|IGK_HUMAN	P01834;P0DOX7	1	4	31.8	107	11765	Immunoglobulin kappa constant OS=Homo sapiens OX=9606 GN=IGKC PE=1 SV=2	0.0943	1.0797
sp|P02788|TRFL_HUMAN	P02788	18	57	30.4	710	78182	Lactotransferrin OS=Homo sapiens OX=9606 GN=LTF PE=1 SV=6	0.2025	1.0137
sp|P01036|CYTS_HUMAN	P01036	3	3	27	141	16214	Cystatin-S OS=Homo sapiens OX=9606 GN=CST4 PE=1 SV=3	0.0537	0.8621
sp|P31025|LCN1_HUMAN	P31025	2	6	22.7	176	19250	Lipocalin-1 OS=Homo sapiens OX=9606 GN=LCN1 PE=1 SV=1	0.086	0.6866
sp|P01833|PIGR_HUMAN	P01833	7	9	14.1	764	83284	Polymeric immunoglobulin receptor OS=Homo sapiens OX=9606 GN=PIGR PE=1 SV=4	0.0297	0.3836
sp|Q9UL25|RAB21_HUMAN	Q9UL25	1	2	9.3	225	24348	Ras-related protein Rab-21 OS=Homo sapiens OX=9606 GN=RAB21 PE=1 SV=3	0.0224	0.2388
sp|Q6ZNM6|SMI10_HUMAN	Q6ZNM6	1	1	9	134	15452	Sperm-associated microtubule inner protein 10 OS=Homo sapiens OX=9606 GN=SPMIP10 PE=1 SV=1	0.0188	0.2303
sp|P50052|AGTR2_HUMAN	P50052	1	1	5	363	41184	Type-2 angiotensin II receptor OS=Homo sapiens OX=9606 GN=AGTR2 PE=1 SV=1	0.0069	0.122
sp|P13647|K2C5_HUMAN	P13647	1	1	4.6	590	62378	Keratin, type II cytoskeletal 5 OS=Homo sapiens OX=9606 GN=KRT5 PE=1 SV=3	0.0043	0.1117
sp|P35908|K22E_HUMAN	P35908	1	3	4.2	639	65433	Keratin, type II cytoskeletal 2 epidermal OS=Homo sapiens OX=9606 GN=KRT2 PE=1 SV=2	0.0118	0.1015
sp|P04264|K2C1_HUMAN	P04264	1	3	3.7	644	66039	Keratin, type II cytoskeletal 1 OS=Homo sapiens OX=9606 GN=KRT1 PE=1 SV=6	0.0118	0.0889
sp|Q9H6X5|CS044_HUMAN	Q9H6X5	1	1	2.9	657	71343	Uncharacterized protein C19orf44 OS=Homo sapiens OX=9606 GN=C19orf44 PE=1 SV=1	0.0038	0.0691
sp|A0A0J9YWL9|TX13C_HUMAN	A0A0J9YWL9	1	1	2.1	993	109806	Putative testis-expressed protein 13C OS=Homo sapiens OX=9606 GN=TEX13C PE=5 SV=1	0.0025	0.0495
sp|Q9Y2J2|E41L3_HUMAN	Q9Y2J2	1	1	1.8	1087	120677	Band 4.1-like protein 3 OS=Homo sapiens OX=9606 GN=EPB41L3 PE=1 SV=2	0.0023	0.0423

## Sheet: Blank run-example 2
Protein Group Name	Protein Accession	Number Stripped Peptides	Number PSMs	Protein Coverage	Protein Length	Protein Molecular Weight	Protein Description	NSAF Score	EmPAI Score
sp|P12273|PIP_HUMAN	P12273	7	44	63	146	16572	Prolactin-inducible protein OS=Homo sapiens OX=9606 GN=PIP PE=1 SV=1	0.3263	3.2658
sp|O75556|SG2A1_HUMAN	O75556	5	8	52.6	95	10884	Mammaglobin-B OS=Homo sapiens OX=9606 GN=SCGB2A1 PE=1 SV=1	0.0912	2.3574
sp|P61626|LYSC_HUMAN	P61626	7	22	50	148	16537	Lysozyme C OS=Homo sapiens OX=9606 GN=LYZ PE=1 SV=1	0.1609	2.1623
sp|P31025|LCN1_HUMAN	P31025	6	17	47.2	176	19250	Lipocalin-1 OS=Homo sapiens OX=9606 GN=LCN1 PE=1 SV=1	0.1046	1.9648
sp|P01834|IGKC_HUMAN;sp|P0DOX7|IGK_HUMAN	P01834;P0DOX7	3	8	35.5	107	11765	Immunoglobulin kappa constant OS=Homo sapiens OX=9606 GN=IGKC PE=1 SV=2	0.0809	1.2646
sp|P02788|TRFL_HUMAN	P02788	26	63	30.8	710	78182	Lactotransferrin OS=Homo sapiens OX=9606 GN=LTF PE=1 SV=6	0.0961	1.0324
sp|Q9GZZ8|LACRT_HUMAN	Q9GZZ8	3	5	23.2	138	14246	Extracellular glycoprotein lacritin OS=Homo sapiens OX=9606 GN=LACRT PE=1 SV=1	0.0392	0.7061
sp|P01876|IGHA1_HUMAN	P01876	4	4	16.1	398	42849	Immunoglobulin heavy constant alpha 1 OS=Homo sapiens OX=9606 GN=IGHA1 PE=1 SV=3	0.0109	0.4488
sp|P01833|PIGR_HUMAN	P01833	9	10	15.7	764	83284	Polymeric immunoglobulin receptor OS=Homo sapiens OX=9606 GN=PIGR PE=1 SV=4	0.0142	0.4355
sp|P01036|CYTS_HUMAN	P01036	2	3	13.5	141	16214	Cystatin-S OS=Homo sapiens OX=9606 GN=CST4 PE=1 SV=3	0.023	0.3646
sp|P01037|CYTN_HUMAN	P01037	1	1	12.1	141	16388	Cystatin-SN OS=Homo sapiens OX=9606 GN=CST1 PE=1 SV=3	0.0077	0.3213
sp|Q16378|PROL4_HUMAN	Q16378	1	1	11.2	134	15097	Proline-rich protein 4 OS=Homo sapiens OX=9606 GN=PRR4 PE=1 SV=3	0.0081	0.2942
sp|Q9UL25|RAB21_HUMAN	Q9UL25	1	2	9.3	225	24348	Ras-related protein Rab-21 OS=Homo sapiens OX=9606 GN=RAB21 PE=1 SV=3	0.0096	0.2388
sp|Q6ZNM6|SMI10_HUMAN	Q6ZNM6	1	1	9	134	15452	Sperm-associated microtubule inner protein 10 OS=Homo sapiens OX=9606 GN=SPMIP10 PE=1 SV=1	0.0081	0.2303
sp|P02768|ALBU_HUMAN	P02768	2	2	5.6	609	69367	Albumin OS=Homo sapiens OX=9606 GN=ALB PE=1 SV=2	0.0036	0.1376
sp|P04264|K2C1_HUMAN	P04264	1	3	3.7	644	66039	Keratin, type II cytoskeletal 1 OS=Homo sapiens OX=9606 GN=KRT1 PE=1 SV=6	0.005	0.0889
sp|P13645|K1C10_HUMAN	P13645	1	1	3.3	584	58827	Keratin, type I cytoskeletal 10 OS=Homo sapiens OX=9606 GN=KRT10 PE=1 SV=6	0.0019	0.0789
sp|P08195|4F2_HUMAN	P08195	1	1	2.5	630	67994	Amino acid transporter heavy chain SLC3A2 OS=Homo sapiens OX=9606 GN=SLC3A2 PE=1 SV=3	0.0017	0.0593
sp|Q8N119|MMP21_HUMAN	Q8N119	1	1	2.5	569	65044	Matrix metalloproteinase-21 OS=Homo sapiens OX=9606 GN=MMP21 PE=2 SV=2	0.0019	0.0593
sp|Q9Y279|VSIG4_HUMAN	Q9Y279	1	1	2.5	399	43987	V-set and immunoglobulin domain-containing protein 4 OS=Homo sapiens OX=9606 GN=VSIG4 PE=1 SV=1	0.0027	0.0593
sp|Q9Y2J2|E41L3_HUMAN	Q9Y2J2	1	1	1.8	1087	120677	Band 4.1-like protein 3 OS=Homo sapiens OX=9606 GN=EPB41L3 PE=1 SV=2	0.001	0.0423
sp|Q7Z3T8|ZFY16_HUMAN	Q7Z3T8	1	1	1.2	1539	168903	Zinc finger FYVE domain-containing protein 16 OS=Homo sapiens OX=9606 GN=ZFYVE16 PE=1 SV=3	0.0007	0.028
sp|Q14315|FLNC_HUMAN	Q14315	1	1	0.6	2725	291020	Filamin-C OS=Homo sapiens OX=9606 GN=FLNC PE=1 SV=3	0.0004	0.0139
sp|Q6ZR08|DYH12_HUMAN	Q6ZR08	1	1	0.4	3092	356942	Dynein axonemal heavy chain 12 OS=Homo sapiens OX=9606 GN=DNAH12 PE=2 SV=2	0.0004	0.0093

## Sheet: Blank run-example 3
Protein Group Name	Protein Accession	Number Stripped Peptides	Number PSMs	Protein Coverage	Protein Length	Protein Molecular Weight	Protein Description	NSAF Score	EmPAI Score
sp|P12273|PIP_HUMAN	P12273	12	79	63	146	16572	Prolactin-inducible protein OS=Homo sapiens OX=9606 GN=PIP PE=1 SV=1	0.3149	3.2658
sp|O75556|SG2A1_HUMAN	O75556	5	12	61.1	95	10884	Mammaglobin-B OS=Homo sapiens OX=9606 GN=SCGB2A1 PE=1 SV=1	0.0735	3.0832
sp|P02788|TRFL_HUMAN	P02788	56	128	59.4	710	78182	Lactotransferrin OS=Homo sapiens OX=9606 GN=LTF PE=1 SV=6	0.1049	2.9264
sp|P61626|LYSC_HUMAN	P61626	10	43	55.4	148	16537	Lysozyme C OS=Homo sapiens OX=9606 GN=LYZ PE=1 SV=1	0.1691	2.581
sp|P01834|IGKC_HUMAN;sp|P0DOX7|IGK_HUMAN	P01834;P0DOX7	4	8	52.3	107	11765	Immunoglobulin kappa constant OS=Homo sapiens OX=9606 GN=IGKC PE=1 SV=2	0.0435	2.3343
sp|P31025|LCN1_HUMAN	P31025	10	31	50	176	19250	Lipocalin-1 OS=Homo sapiens OX=9606 GN=LCN1 PE=1 SV=1	0.1025	2.1623
sp|P01876|IGHA1_HUMAN	P01876	9	15	36.7	398	42849	Immunoglobulin heavy constant alpha 1 OS=Homo sapiens OX=9606 GN=IGHA1 PE=1 SV=3	0.0219	1.3281
sp|P01591|IGJ_HUMAN	P01591	3	5	32.7	159	18099	Immunoglobulin J chain OS=Homo sapiens OX=9606 GN=JCHAIN PE=1 SV=4	0.0183	1.1232
sp|P01036|CYTS_HUMAN	P01036	3	4	27	141	16214	Cystatin-S OS=Homo sapiens OX=9606 GN=CST4 PE=1 SV=3	0.0165	0.8621
sp|Q9GZZ8|LACRT_HUMAN	Q9GZZ8	4	12	23.2	138	14246	Extracellular glycoprotein lacritin OS=Homo sapiens OX=9606 GN=LACRT PE=1 SV=1	0.0506	0.7061
sp|Q9UGM3|DMBT1_HUMAN	Q9UGM3	7	10	21.2	2413	260734	Deleted in malignant brain tumors 1 protein OS=Homo sapiens OX=9606 GN=DMBT1 PE=1 SV=2	0.0024	0.6293
sp|P01833|PIGR_HUMAN	P01833	10	14	18.1	764	83284	Polymeric immunoglobulin receptor OS=Homo sapiens OX=9606 GN=PIGR PE=1 SV=4	0.0107	0.5171
sp|B9A064|IGLL5_HUMAN;sp|P0DOY3|IGLC3_HUMAN;sp|P0DOY2|IGLC2_HUMAN;sp|P0DOX8|IGL1_HUMAN;sp|P0CG04|IGLC1_HUMAN	B9A064;P0DOY3;P0DOY2;P0DOX8;P0CG04	2	2	16.4	214	23063	Immunoglobulin lambda-like polypeptide 5 OS=Homo sapiens OX=9606 GN=IGLL5 PE=1 SV=2	0.0054	0.4588
sp|P25311|ZA2G_HUMAN	P25311	3	4	13.8	298	34259	Zinc-alpha-2-glycoprotein OS=Homo sapiens OX=9606 GN=AZGP1 PE=1 SV=2	0.0078	0.374
sp|P01037|CYTN_HUMAN	P01037	2	2	13.5	141	16388	Cystatin-SN OS=Homo sapiens OX=9606 GN=CST1 PE=1 SV=3	0.0083	0.3646
sp|Q16378|PROL4_HUMAN	Q16378	1	1	11.2	134	15097	Proline-rich protein 4 OS=Homo sapiens OX=9606 GN=PRR4 PE=1 SV=3	0.0043	0.2942
sp|P04264|K2C1_HUMAN	P04264	3	8	10.9	644	66039	Keratin, type II cytoskeletal 1 OS=Homo sapiens OX=9606 GN=KRT1 PE=1 SV=6	0.0072	0.2853
sp|Q9UL25|RAB21_HUMAN	Q9UL25	1	7	9.3	225	24348	Ras-related protein Rab-21 OS=Homo sapiens OX=9606 GN=RAB21 PE=1 SV=3	0.0181	0.2388
sp|P13645|K1C10_HUMAN	P13645	2	2	6	584	58827	Keratin, type I cytoskeletal 10 OS=Homo sapiens OX=9606 GN=KRT10 PE=1 SV=6	0.002	0.1482
sp|P13647|K2C5_HUMAN	P13647	1	1	4.6	590	62378	Keratin, type II cytoskeletal 5 OS=Homo sapiens OX=9606 GN=KRT5 PE=1 SV=3	0.001	0.1117
sp|P05089|ARGI1_HUMAN	P05089	1	1	4.3	322	34735	Arginase-1 OS=Homo sapiens OX=9606 GN=ARG1 PE=1 SV=2	0.0018	0.1041
sp|P35908|K22E_HUMAN	P35908	1	4	4.2	639	65433	Keratin, type II cytoskeletal 2 epidermal OS=Homo sapiens OX=9606 GN=KRT2 PE=1 SV=2	0.0036	0.1015
sp|P08727|K1C19_HUMAN;sp|P13646|K1C13_HUMAN	P08727;P13646	1	1	4	400	44106	Keratin, type I cytoskeletal 19 OS=Homo sapiens OX=9606 GN=KRT19 PE=1 SV=4	0.0015	0.0965
sp|P23381|SYWC_HUMAN	P23381	1	1	2.8	471	53165	Tryptophan--tRNA ligase, cytoplasmic OS=Homo sapiens OX=9606 GN=WARS1 PE=1 SV=2	0.0012	0.0666
sp|P35527|K1C9_HUMAN	P35527	2	2	2.6	623	62064	Keratin, type I cytoskeletal 9 OS=Homo sapiens OX=9606 GN=KRT9 PE=1 SV=3	0.0019	0.0617
sp|Q9H3U1|UN45A_HUMAN	Q9H3U1	1	5	2.3	944	103077	Protein unc-45 homolog A OS=Homo sapiens OX=9606 GN=UNC45A PE=1 SV=1	0.0031	0.0544
sp|Q68D86|C102B_HUMAN	Q68D86	1	2	2.1	513	60448	Coiled-coil domain-containing protein 102B OS=Homo sapiens OX=9606 GN=CCDC102B PE=1 SV=4	0.0023	0.0495
sp|O60292|SI1L3_HUMAN	O60292	1	1	0.8	1781	194608	Signal-induced proliferation-associated 1-like protein 3 OS=Homo sapiens OX=9606 GN=SIPA1L3 PE=1 SV=3	0.0003	0.0186
sp|Q8NEV4|MYO3A_HUMAN	Q8NEV4	1	1	0.7	1616	186207	Myosin-IIIa OS=Homo sapiens OX=9606 GN=MYO3A PE=1 SV=2	0.0004	0.0162
sp|Q02388|CO7A1_HUMAN	Q02388	1	2	0.6	2944	295216	Collagen alpha-1(VII) chain OS=Homo sapiens OX=9606 GN=COL7A1 PE=1 SV=2	0.0004	0.0139
sp|O75369|FLNB_HUMAN	O75369	1	1	0.5	2602	278162	Filamin-B OS=Homo sapiens OX=9606 GN=FLNB PE=1 SV=2	0.0002	0.0116
sp|Q6ZR08|DYH12_HUMAN	Q6ZR08	1	1	0.4	3092	356942	Dynein axonemal heavy chain 12 OS=Homo sapiens OX=9606 GN=DNAH12 PE=2 SV=2	0.0002	0.0093

## Sheet: Blank run-example 4
Protein Group Name	Protein Accession	Number Stripped Peptides	Number PSMs	Protein Coverage	Protein Length	Protein Molecular Weight	Protein Description	NSAF Score	EmPAI Score
sp|P12273|PIP_HUMAN	P12273	7	46	63	146	16572	Prolactin-inducible protein OS=Homo sapiens OX=9606 GN=PIP PE=1 SV=1	0.3758	3.2658
sp|O75556|SG2A1_HUMAN	O75556	5	6	52.6	95	10884	Mammaglobin-B OS=Homo sapiens OX=9606 GN=SCGB2A1 PE=1 SV=1	0.0753	2.3574
sp|P61626|LYSC_HUMAN	P61626	5	19	45.9	148	16537	Lysozyme C OS=Homo sapiens OX=9606 GN=LYZ PE=1 SV=1	0.1531	1.8774
sp|P31025|LCN1_HUMAN	P31025	5	12	40.9	176	19250	Lipocalin-1 OS=Homo sapiens OX=9606 GN=LCN1 PE=1 SV=1	0.0813	1.5645
sp|P01834|IGKC_HUMAN;sp|P0DOX7|IGK_HUMAN	P01834;P0DOX7	3	7	35.5	107	11765	Immunoglobulin kappa constant OS=Homo sapiens OX=9606 GN=IGKC PE=1 SV=2	0.078	1.2646
sp|P02788|TRFL_HUMAN	P02788	19	53	27.2	710	78182	Lactotransferrin OS=Homo sapiens OX=9606 GN=LTF PE=1 SV=6	0.089	0.8707
sp|P0DOY2|IGLC2_HUMAN;sp|P0DOY3|IGLC3_HUMAN	P0DOY2;P0DOY3	2	2	25.5	106	11294	Immunoglobulin lambda constant 2 OS=Homo sapiens OX=9606 GN=IGLC2 PE=1 SV=1	0.0225	0.7989
sp|P01833|PIGR_HUMAN	P01833	10	12	19.9	764	83284	Polymeric immunoglobulin receptor OS=Homo sapiens OX=9606 GN=PIGR PE=1 SV=4	0.0187	0.5812
sp|P01036|CYTS_HUMAN	P01036	2	4	13.5	141	16214	Cystatin-S OS=Homo sapiens OX=9606 GN=CST4 PE=1 SV=3	0.0338	0.3646
sp|P01876|IGHA1_HUMAN	P01876	2	2	12.3	398	42849	Immunoglobulin heavy constant alpha 1 OS=Homo sapiens OX=9606 GN=IGHA1 PE=1 SV=3	0.006	0.3274
sp|P01037|CYTN_HUMAN	P01037	1	1	12.1	141	16388	Cystatin-SN OS=Homo sapiens OX=9606 GN=CST1 PE=1 SV=3	0.0085	0.3213
sp|Q9UGM3|DMBT1_HUMAN	Q9UGM3	3	5	11.3	2413	260734	Deleted in malignant brain tumors 1 protein OS=Homo sapiens OX=9606 GN=DMBT1 PE=1 SV=2	0.0025	0.2972
sp|Q16378|PROL4_HUMAN	Q16378	1	1	11.2	134	15097	Proline-rich protein 4 OS=Homo sapiens OX=9606 GN=PRR4 PE=1 SV=3	0.0089	0.2942
sp|P02768|ALBU_HUMAN	P02768	3	4	10.7	609	69367	Albumin OS=Homo sapiens OX=9606 GN=ALB PE=1 SV=2	0.0078	0.2794
sp|Q9UL25|RAB21_HUMAN	Q9UL25	1	2	9.3	225	24348	Ras-related protein Rab-21 OS=Homo sapiens OX=9606 GN=RAB21 PE=1 SV=3	0.0106	0.2388
sp|Q9GZZ8|LACRT_HUMAN	Q9GZZ8	1	1	8	138	14246	Extracellular glycoprotein lacritin OS=Homo sapiens OX=9606 GN=LACRT PE=1 SV=1	0.0086	0.2023
sp|P04264|K2C1_HUMAN	P04264	2	4	7.8	644	66039	Keratin, type II cytoskeletal 1 OS=Homo sapiens OX=9606 GN=KRT1 PE=1 SV=6	0.0074	0.1967
sp|P20061|TCO1_HUMAN	P20061	1	1	4.6	433	48207	Transcobalamin-1 OS=Homo sapiens OX=9606 GN=TCN1 PE=1 SV=2	0.0028	0.1117
sp|P35908|K22E_HUMAN	P35908	1	2	4.2	639	65433	Keratin, type II cytoskeletal 2 epidermal OS=Homo sapiens OX=9606 GN=KRT2 PE=1 SV=2	0.0037	0.1015
sp|P13645|K1C10_HUMAN	P13645	1	1	3.3	584	58827	Keratin, type I cytoskeletal 10 OS=Homo sapiens OX=9606 GN=KRT10 PE=1 SV=6	0.002	0.0789
sp|Q9H3U1|UN45A_HUMAN	Q9H3U1	1	2	2.3	944	103077	Protein unc-45 homolog A OS=Homo sapiens OX=9606 GN=UNC45A PE=1 SV=1	0.0025	0.0544
sp|Q8NF50|DOCK8_HUMAN	Q8NF50	1	1	1.1	2099	238527	Dedicator of cytokinesis protein 8 OS=Homo sapiens OX=9606 GN=DOCK8 PE=1 SV=3	0.0006	0.0257
sp|Q14315|FLNC_HUMAN	Q14315	1	1	0.6	2725	291020	Filamin-C OS=Homo sapiens OX=9606 GN=FLNC PE=1 SV=3	0.0004	0.0139

## Sheet: Blank run-example 5
Protein Group Name	Protein Accession	Number Stripped Peptides	Number PSMs	Protein Coverage	Protein Length	Protein Molecular Weight	Protein Description	NSAF Score	EmPAI Score
sp|P02788|TRFL_HUMAN	P02788	58	131	66.9	710	78182	Lactotransferrin OS=Homo sapiens OX=9606 GN=LTF PE=1 SV=6	0.121	3.6666
sp|P12273|PIP_HUMAN	P12273	10	56	63	146	16572	Prolactin-inducible protein OS=Homo sapiens OX=9606 GN=PIP PE=1 SV=1	0.2516	3.2658
sp|O75556|SG2A1_HUMAN	O75556	7	14	61.1	95	10884	Mammaglobin-B OS=Homo sapiens OX=9606 GN=SCGB2A1 PE=1 SV=1	0.0967	3.0832
sp|P61626|LYSC_HUMAN	P61626	10	38	54.7	148	16537	Lysozyme C OS=Homo sapiens OX=9606 GN=LYZ PE=1 SV=1	0.1684	2.5237
sp|P01834|IGKC_HUMAN;sp|P0DOX7|IGK_HUMAN	P01834;P0DOX7	4	10	51.4	107	11765	Immunoglobulin kappa constant OS=Homo sapiens OX=9606 GN=IGKC PE=1 SV=2	0.0613	2.2659
sp|P31025|LCN1_HUMAN	P31025	10	25	50	176	19250	Lipocalin-1 OS=Homo sapiens OX=9606 GN=LCN1 PE=1 SV=1	0.0932	2.1623
sp|P01876|IGHA1_HUMAN	P01876	10	14	36.7	398	42849	Immunoglobulin heavy constant alpha 1 OS=Homo sapiens OX=9606 GN=IGHA1 PE=1 SV=3	0.0231	1.3281
sp|Q9GZZ8|LACRT_HUMAN	Q9GZZ8	5	11	30.4	138	14246	Extracellular glycoprotein lacritin OS=Homo sapiens OX=9606 GN=LACRT PE=1 SV=1	0.0523	1.0137
sp|P01036|CYTS_HUMAN	P01036	3	5	27	141	16214	Cystatin-S OS=Homo sapiens OX=9606 GN=CST4 PE=1 SV=3	0.0233	0.8621
sp|P01591|IGJ_HUMAN	P01591	2	2	23.9	159	18099	Immunoglobulin J chain OS=Homo sapiens OX=9606 GN=JCHAIN PE=1 SV=4	0.0082	0.7338
sp|P01833|PIGR_HUMAN	P01833	12	18	22.5	764	83284	Polymeric immunoglobulin receptor OS=Homo sapiens OX=9606 GN=PIGR PE=1 SV=4	0.0155	0.6788
sp|Q16378|PROL4_HUMAN	Q16378	2	3	20.9	134	15097	Proline-rich protein 4 OS=Homo sapiens OX=9606 GN=PRR4 PE=1 SV=3	0.0147	0.6181
sp|Q9UGM3|DMBT1_HUMAN	Q9UGM3	5	6	19.4	2413	260734	Deleted in malignant brain tumors 1 protein OS=Homo sapiens OX=9606 GN=DMBT1 PE=1 SV=2	0.0016	0.5631
sp|B9A064|IGLL5_HUMAN;sp|P0DOY3|IGLC3_HUMAN;sp|P0DOY2|IGLC2_HUMAN;sp|P0DOX8|IGL1_HUMAN;sp|P0CG04|IGLC1_HUMAN	B9A064;P0DOY3;P0DOY2;P0DOX8;P0CG04	2	3	16.4	214	23063	Immunoglobulin lambda-like polypeptide 5 OS=Homo sapiens OX=9606 GN=IGLL5 PE=1 SV=2	0.0092	0.4588
sp|P01877|IGHA2_HUMAN;sp|P0DOX2|IGA2_HUMAN	P01877;P0DOX2	4	4	14.6	391	42334	Immunoglobulin heavy constant alpha 2 OS=Homo sapiens OX=9606 GN=IGHA2 PE=1 SV=5	0.0067	0.3996
sp|P04264|K2C1_HUMAN	P04264	4	6	14	644	66039	Keratin, type II cytoskeletal 1 OS=Homo sapiens OX=9606 GN=KRT1 PE=1 SV=6	0.0061	0.3804
sp|P14555|PA2GA_HUMAN	P14555	1	1	12.5	144	16083	Phospholipase A2, membrane associated OS=Homo sapiens OX=9606 GN=PLA2G2A PE=1 SV=2	0.0046	0.3335
sp|O95968|SG1D1_HUMAN	O95968	1	1	12.2	90	9898	Secretoglobin family 1D member 1 OS=Homo sapiens OX=9606 GN=SCGB1D1 PE=1 SV=1	0.0073	0.3243
sp|P01037|CYTN_HUMAN	P01037	1	1	12.1	141	16388	Cystatin-SN OS=Homo sapiens OX=9606 GN=CST1 PE=1 SV=3	0.0047	0.3213
sp|P02768|ALBU_HUMAN	P02768	4	6	11.7	609	69367	Albumin OS=Homo sapiens OX=9606 GN=ALB PE=1 SV=2	0.0065	0.3092
sp|P25311|ZA2G_HUMAN	P25311	2	2	11.1	298	34259	Zinc-alpha-2-glycoprotein OS=Homo sapiens OX=9606 GN=AZGP1 PE=1 SV=2	0.0044	0.2912
sp|Q9UL25|RAB21_HUMAN	Q9UL25	1	1	9.3	225	24348	Ras-related protein Rab-21 OS=Homo sapiens OX=9606 GN=RAB21 PE=1 SV=3	0.0029	0.2388
sp|Q13516|OLIG2_HUMAN;sp|Q7RTU3|OLIG3_HUMAN	Q13516;Q7RTU3	1	1	7.7	323	32385	Oligodendrocyte transcription factor 2 OS=Homo sapiens OX=9606 GN=OLIG2 PE=1 SV=2	0.002	0.194
sp|P13647|K2C5_HUMAN	P13647	1	1	4.6	590	62378	Keratin, type II cytoskeletal 5 OS=Homo sapiens OX=9606 GN=KRT5 PE=1 SV=3	0.0011	0.1117
sp|P20061|TCO1_HUMAN	P20061	1	1	4.6	433	48207	Transcobalamin-1 OS=Homo sapiens OX=9606 GN=TCN1 PE=1 SV=2	0.0015	0.1117
sp|P35908|K22E_HUMAN	P35908	1	3	4.2	639	65433	Keratin, type II cytoskeletal 2 epidermal OS=Homo sapiens OX=9606 GN=KRT2 PE=1 SV=2	0.0031	0.1015
sp|Q08380|LG3BP_HUMAN	Q08380	1	1	3.4	585	65331	Galectin-3-binding protein OS=Homo sapiens OX=9606 GN=LGALS3BP PE=1 SV=1	0.0011	0.0814
sp|P13645|K1C10_HUMAN	P13645	1	1	3.3	584	58827	Keratin, type I cytoskeletal 10 OS=Homo sapiens OX=9606 GN=KRT10 PE=1 SV=6	0.0011	0.0789
sp|P35527|K1C9_HUMAN	P35527	2	2	2.7	623	62064	Keratin, type I cytoskeletal 9 OS=Homo sapiens OX=9606 GN=KRT9 PE=1 SV=3	0.0021	0.0641
sp|P10909|CLUS_HUMAN	P10909	1	1	2.4	449	52495	Clusterin OS=Homo sapiens OX=9606 GN=CLU PE=1 SV=1	0.0015	0.0568
sp|Q9H3U1|UN45A_HUMAN	Q9H3U1	1	2	2.3	944	103077	Protein unc-45 homolog A OS=Homo sapiens OX=9606 GN=UNC45A PE=1 SV=1	0.0014	0.0544
sp|A0A0J9YWL9|TX13C_HUMAN	A0A0J9YWL9	1	1	2.1	993	109806	Putative testis-expressed protein 13C OS=Homo sapiens OX=9606 GN=TEX13C PE=5 SV=1	0.0007	0.0495
sp|P16885|PLCG2_HUMAN	P16885	1	2	1.5	1265	147870	1-phosphatidylinositol 4,5-bisphosphate phosphodiesterase gamma-2 OS=Homo sapiens OX=9606 GN=PLCG2 PE=1 SV=4	0.001	0.0351
sp|P01024|CO3_HUMAN	P01024	1	1	1	1663	187147	Complement C3 OS=Homo sapiens OX=9606 GN=C3 PE=1 SV=2	0.0004	0.0233

## Sheet: Blank run-example 6
Protein Group Name	Protein Accession	Number Stripped Peptides	Number PSMs	Protein Coverage	Protein Length	Protein Molecular Weight	Protein Description	NSAF Score	EmPAI Score
sp|O75556|SG2A1_HUMAN	O75556	5	11	52.6	95	10884	Mammaglobin-B OS=Homo sapiens OX=9606 GN=SCGB2A1 PE=1 SV=1	0.0985	2.3574
sp|P61626|LYSC_HUMAN	P61626	8	36	51.4	148	16537	Lysozyme C OS=Homo sapiens OX=9606 GN=LYZ PE=1 SV=1	0.2069	2.2659
sp|P12273|PIP_HUMAN	P12273	8	44	50.7	146	16572	Prolactin-inducible protein OS=Homo sapiens OX=9606 GN=PIP PE=1 SV=1	0.2564	2.2137
sp|P31025|LCN1_HUMAN	P31025	7	18	47.2	176	19250	Lipocalin-1 OS=Homo sapiens OX=9606 GN=LCN1 PE=1 SV=1	0.087	1.9648
sp|P01834|IGKC_HUMAN;sp|P0DOX7|IGK_HUMAN	P01834;P0DOX7	3	8	35.5	107	11765	Immunoglobulin kappa constant OS=Homo sapiens OX=9606 GN=IGKC PE=1 SV=2	0.0636	1.2646
sp|P02788|TRFL_HUMAN	P02788	29	81	32.8	710	78182	Lactotransferrin OS=Homo sapiens OX=9606 GN=LTF PE=1 SV=6	0.0971	1.1281
sp|P01876|IGHA1_HUMAN	P01876	6	9	28.9	398	42849	Immunoglobulin heavy constant alpha 1 OS=Homo sapiens OX=9606 GN=IGHA1 PE=1 SV=3	0.0192	0.9454
sp|P01036|CYTS_HUMAN	P01036	4	5	27	141	16214	Cystatin-S OS=Homo sapiens OX=9606 GN=CST4 PE=1 SV=3	0.0302	0.8621
sp|P01591|IGJ_HUMAN	P01591	2	3	23.9	159	18099	Immunoglobulin J chain OS=Homo sapiens OX=9606 GN=JCHAIN PE=1 SV=4	0.0161	0.7338
sp|Q9GZZ8|LACRT_HUMAN	Q9GZZ8	3	7	22.5	138	14246	Extracellular glycoprotein lacritin OS=Homo sapiens OX=9606 GN=LACRT PE=1 SV=1	0.0432	0.6788
sp|P01833|PIGR_HUMAN	P01833	10	15	15.7	764	83284	Polymeric immunoglobulin receptor OS=Homo sapiens OX=9606 GN=PIGR PE=1 SV=4	0.0167	0.4355
sp|P04264|K2C1_HUMAN	P04264	4	6	14	644	66039	Keratin, type II cytoskeletal 1 OS=Homo sapiens OX=9606 GN=KRT1 PE=1 SV=6	0.0079	0.3804
sp|P35527|K1C9_HUMAN	P35527	4	4	12.8	623	62064	Keratin, type I cytoskeletal 9 OS=Homo sapiens OX=9606 GN=KRT9 PE=1 SV=3	0.0055	0.3428
sp|P01037|CYTN_HUMAN	P01037	1	1	12.1	141	16388	Cystatin-SN OS=Homo sapiens OX=9606 GN=CST1 PE=1 SV=3	0.006	0.3213
sp|Q9UGM3|DMBT1_HUMAN	Q9UGM3	4	9	11.6	2413	260734	Deleted in malignant brain tumors 1 protein OS=Homo sapiens OX=9606 GN=DMBT1 PE=1 SV=2	0.0032	0.3062
sp|Q16378|PROL4_HUMAN	Q16378	1	1	11.2	134	15097	Proline-rich protein 4 OS=Homo sapiens OX=9606 GN=PRR4 PE=1 SV=3	0.0063	0.2942
sp|P13645|K1C10_HUMAN	P13645	3	3	11.1	584	58827	Keratin, type I cytoskeletal 10 OS=Homo sapiens OX=9606 GN=KRT10 PE=1 SV=6	0.0044	0.2912
sp|B9A064|IGLL5_HUMAN;sp|P0DOY3|IGLC3_HUMAN;sp|P0DOY2|IGLC2_HUMAN;sp|P0DOX8|IGL1_HUMAN;sp|P0CG04|IGLC1_HUMAN	B9A064;P0DOY3;P0DOY2;P0DOX8;P0CG04	1	2	9.3	214	23063	Immunoglobulin lambda-like polypeptide 5 OS=Homo sapiens OX=9606 GN=IGLL5 PE=1 SV=2	0.008	0.2388
sp|P02768|ALBU_HUMAN	P02768	2	3	5.6	609	69367	Albumin OS=Homo sapiens OX=9606 GN=ALB PE=1 SV=2	0.0042	0.1376
sp|P20061|TCO1_HUMAN	P20061	2	3	4.6	433	48207	Transcobalamin-1 OS=Homo sapiens OX=9606 GN=TCN1 PE=1 SV=2	0.0059	0.1117
sp|Q8IZA3|H18_HUMAN	Q8IZA3	1	1	4.6	346	35813	Histone H1.8 OS=Homo sapiens OX=9606 GN=H1-8 PE=2 SV=1	0.0025	0.1117
sp|P05089|ARGI1_HUMAN	P05089	1	1	4.3	322	34735	Arginase-1 OS=Homo sapiens OX=9606 GN=ARG1 PE=1 SV=2	0.0026	0.1041
sp|Q9H6X5|CS044_HUMAN	Q9H6X5	1	2	2.9	657	71343	Uncharacterized protein C19orf44 OS=Homo sapiens OX=9606 GN=C19orf44 PE=1 SV=1	0.0026	0.0691
sp|Q9Y279|VSIG4_HUMAN	Q9Y279	1	1	2.5	399	43987	V-set and immunoglobulin domain-containing protein 4 OS=Homo sapiens OX=9606 GN=VSIG4 PE=1 SV=1	0.0021	0.0593
sp|Q9H3U1|UN45A_HUMAN	Q9H3U1	1	3	2.3	944	103077	Protein unc-45 homolog A OS=Homo sapiens OX=9606 GN=UNC45A PE=1 SV=1	0.0027	0.0544
sp|Q5VUB5|F1711_HUMAN	Q5VUB5	1	1	1.7	890	97854	Protein FAM171A1 OS=Homo sapiens OX=9606 GN=FAM171A1 PE=1 SV=1	0.001	0.0399
sp|O75369|FLNB_HUMAN	O75369	1	1	0.5	2602	278162	Filamin-B OS=Homo sapiens OX=9606 GN=FLNB PE=1 SV=2	0.0003	0.0116
